# Supplementary material for: Snail-induced epithelial-to-mesenchymal transition of MCF-7 breast cancer cells: systems analysis of molecular changes and their effect on radiation and drug sensitivity
Source: BMC Cancer. 2016 Mar 18;16:236. doi: 10.1186/s12885-016-2274-5 (PMC4797178; doi:10.1186/s12885-016-2274-5)
Supplement: Additional file 1: — List of 71 genes relevant to EMT and 53 genes relevant to anticancer drug resistance assembled by manual curation from appended references. (XLSX 54 kb) [file 12885_2016_2274_MOESM1_ESM.xlsx]

## Sheet: EMT-affy-3prime
Snail-induced epithelial-to-mesenchymal transition of MCF-7 breast cancer cells: systems analysis of molecular changes and their effect on radiation and drug sensitivity
Mezencev R et al.
Additional file 1
Affymetrix probe sets, symbols and full names of 71 genes relevant to epithelial or mesenchymal phenotype and 53 genes relevant to anticancer drug resistance
Manually curated from following references:
[1]	Chai J. et al. Epithelial or mesenchymal: Where to draw the line? BioScience Trends 2010; 4(3): 130-142
[2]	SilvaCarneiro, I.S. Molecular markers of epithelial to mesenchymal transition in prostate cancer. Dissertation; Institute of Biomedical Sciences Abel Salazar-University of Porto; 2012.
[3]	Qiagen: Epithelial to Mesenchymal Transition (EMT) PCR Array; URL: http://www.sabiosciences.com/rt_pcr_product/HTML/PAHS-090A.html
Symbol	Affymetrix_ID	Name
S100A4	203186_PM_s_at	S100 calcium binding protein A4
S100A4	203186_s_at	S100 calcium binding protein A4
S100A4	G9845514_3P_A_at	S100 calcium binding protein A4
S100A4	38087_s_at	S100 calcium binding protein A4
S100A4	M80563_at	S100 calcium binding protein A4
S100A4	38088_R_at	S100 calcium binding protein A4
MPZL2	34986_at	myelin protein zero-like 2
MPZL2	G9392652_3P_at	myelin protein zero-like 2
MPZL2	RC_H77297_at	myelin protein zero-like 2
MPZL2	203780_PM_at	myelin protein zero-like 2
MPZL2	89836_at	myelin protein zero-like 2
MPZL2	59466_at	myelin protein zero-like 2
MPZL2	230518_at	myelin protein zero-like 2
MPZL2	G5032246_3P_A_at	myelin protein zero-like 2
MPZL2	203779_s_at	myelin protein zero-like 2
MPZL2	58065_at	myelin protein zero-like 2
MPZL2	70813_at	myelin protein zero-like 2
MPZL2	RC_W60968_at	myelin protein zero-like 2
MPZL2	HS.168953.0.A1_3P_at	myelin protein zero-like 2
MPZL2	230518_PM_at	myelin protein zero-like 2
MPZL2	203780_at	myelin protein zero-like 2
MPZL2	203779_PM_s_at	myelin protein zero-like 2
OCLN	227492_at	occludin pseudogene; occludin
OCLN	81183_at	occludin pseudogene; occludin
OCLN	RC_H94471_at	occludin pseudogene; occludin
OCLN	235937_at	occludin pseudogene; occludin
OCLN	HS.155965.0.A1_3P_at	occludin pseudogene; occludin
OCLN	U19251_s_at	occludin pseudogene; occludin
OCLN	38524_at	occludin pseudogene; occludin
OCLN	209925_at	occludin pseudogene; occludin
OCLN	43530_at	occludin pseudogene; occludin
OCLN	HS.171952.1.S1_3P_at	occludin pseudogene; occludin
OCLN	N76904_at	occludin pseudogene; occludin
OCLN	G1322281_3P_at	occludin pseudogene; occludin
OCLN	RC_T98227_at	occludin pseudogene; occludin
OCLN	209925_PM_at	occludin pseudogene; occludin
MMP9	J05070_at	matrix metallopeptidase 9 (gelatinase B, 92kDa gelatinase, 92kDa type IV collagenase)
MMP9	31859_at	matrix metallopeptidase 9 (gelatinase B, 92kDa gelatinase, 92kDa type IV collagenase)
MMP9	203936_s_at	matrix metallopeptidase 9 (gelatinase B, 92kDa gelatinase, 92kDa type IV collagenase)
MMP9	203936_PM_s_at	matrix metallopeptidase 9 (gelatinase B, 92kDa gelatinase, 92kDa type IV collagenase)
MMP9	G4826835_3P_s_at	matrix metallopeptidase 9 (gelatinase B, 92kDa gelatinase, 92kDa type IV collagenase)
CLDN5	AF000959_at	claudin 5
CLDN5	204482_at	claudin 5
CLDN5	RC_AA621414_s_at	claudin 5
CLDN5	38995_at	claudin 5
CLDN5	G4502878_3P_at	claudin 5
CLDN5	204482_PM_at	claudin 5
MITF	MMUGDNA.3525.1.S1_at	microphthalmia-associated transcription factor
MITF	53198_at	microphthalmia-associated transcription factor
MITF	226066_PM_at	microphthalmia-associated transcription factor
MITF	1554874_PM_at	microphthalmia-associated transcription factor
MITF	207233_PM_s_at	microphthalmia-associated transcription factor
MITF	HS.43869.0.A1_3P_at	microphthalmia-associated transcription factor
MITF	RC_AA262950_at	microphthalmia-associated transcription factor
MITF	1554874_at	microphthalmia-associated transcription factor
MITF	226066_at	microphthalmia-associated transcription factor
MITF	MMUGDNA.33419.1.S1_at	microphthalmia-associated transcription factor
MITF	HS.5884.0.S1_3P_at	microphthalmia-associated transcription factor
MITF	207233_s_at	microphthalmia-associated transcription factor
MITF	54280_at	microphthalmia-associated transcription factor
MITF	38228_G_at	microphthalmia-associated transcription factor
MITF	38227_at	microphthalmia-associated transcription factor
MITF	G4557754_3P_A_at	microphthalmia-associated transcription factor
MITF	240555_at	microphthalmia-associated transcription factor
MITF	Z29678_at	microphthalmia-associated transcription factor
MITF	RC_N27518_at	microphthalmia-associated transcription factor
MITF	HS2.344085.1.S1_3P_at	microphthalmia-associated transcription factor
ZEB2	RC_T23699_at	zinc finger E-box binding homeobox 2
ZEB2	RC_R91828_at	zinc finger E-box binding homeobox 2
ZEB2	75235_at	zinc finger E-box binding homeobox 2
ZEB2	235593_PM_at	zinc finger E-box binding homeobox 2
ZEB2	235593_at	zinc finger E-box binding homeobox 2
ZEB2	215713_at	zinc finger E-box binding homeobox 2
ZEB2	HS2.384626.1.S1_3P_at	zinc finger E-box binding homeobox 2
ZEB2	HS.283930.0.A1_3P_at	zinc finger E-box binding homeobox 2
ZEB2	HS.283930.0.S1_3P_x_at	zinc finger E-box binding homeobox 2
ZEB2	41988_at	zinc finger E-box binding homeobox 2
ZEB2	85371_at	zinc finger E-box binding homeobox 2
ZEB2	243464_at	zinc finger E-box binding homeobox 2
ZEB2	RC_N45100_at	zinc finger E-box binding homeobox 2
ZEB2	233033_at	zinc finger E-box binding homeobox 2
ZEB2	1562194_at	zinc finger E-box binding homeobox 2
ZEB2	MMUGDNA.22691.1.S1_at	zinc finger E-box binding homeobox 2
ZEB2	70325_at	zinc finger E-box binding homeobox 2
ZEB2	HS.186937.0.A1_3P_at	zinc finger E-box binding homeobox 2
ZEB2	HS.76325.3.A1_3P_at	zinc finger E-box binding homeobox 2
ZEB2	35681_R_at	zinc finger E-box binding homeobox 2
ZEB2	233031_PM_at	zinc finger E-box binding homeobox 2
ZEB2	MMUGDNA.2968.1.S1_at	zinc finger E-box binding homeobox 2
ZEB2	HS.14584.0.A1_3P_at	zinc finger E-box binding homeobox 2
ZEB2	RC_R98491_at	zinc finger E-box binding homeobox 2
ZEB2	239296_at	zinc finger E-box binding homeobox 2
ZEB2	HS.283930.0.S1_3P_at	zinc finger E-box binding homeobox 2
ZEB2	RC_AA490605_at	zinc finger E-box binding homeobox 2
ZEB2	MMUGDNA.32680.1.S1_at	zinc finger E-box binding homeobox 2
ZEB2	203603_s_at	zinc finger E-box binding homeobox 2
ZEB2	MMUGDNA.2344.1.S1_at	zinc finger E-box binding homeobox 2
ZEB2	MMUGDNA.6698.1.S1_at	zinc finger E-box binding homeobox 2
ZEB2	203603_PM_s_at	zinc finger E-box binding homeobox 2
ZEB2	G7662183_3P_s_at	zinc finger E-box binding homeobox 2
ZEB2	HS.283930.0.A1_3P_x_at	zinc finger E-box binding homeobox 2
ZEB2	61956_at	zinc finger E-box binding homeobox 2
ZEB2	233031_at	zinc finger E-box binding homeobox 2
ZEB2	1557797_A_at	zinc finger E-box binding homeobox 2
ZEB2	HS.114103.0.A1_3P_at	zinc finger E-box binding homeobox 2
ZEB2	HS2.297268.1.A1_3P_s_at	zinc finger E-box binding homeobox 2
ZEB2	73495_at	zinc finger E-box binding homeobox 2
POSTN	1555778_A_at	periostin, osteoblast specific factor
POSTN	1555778_PM_A_at	periostin, osteoblast specific factor
POSTN	D13666_s_at	periostin, osteoblast specific factor
POSTN	HS2.136348.3.S1_3P_at	periostin, osteoblast specific factor
POSTN	MMUGDNA.26723.1.S1_at	periostin, osteoblast specific factor
POSTN	MMUGDNA.27010.1.S1_at	periostin, osteoblast specific factor
POSTN	HS.306593.0.S1_3P_at	periostin, osteoblast specific factor
POSTN	1451_s_at	periostin, osteoblast specific factor
POSTN	228481_at	periostin, osteoblast specific factor
POSTN	89255_at	periostin, osteoblast specific factor
POSTN	1555777_at	periostin, osteoblast specific factor
POSTN	214981_at	periostin, osteoblast specific factor
POSTN	HS.163443.0.S1_3P_at	periostin, osteoblast specific factor
POSTN	210809_PM_s_at	periostin, osteoblast specific factor
POSTN	210809_s_at	periostin, osteoblast specific factor
POSTN	G393318_3P_A_at	periostin, osteoblast specific factor
POSTN	214981_PM_at	periostin, osteoblast specific factor
POSTN	1555777_PM_at	periostin, osteoblast specific factor
ZEB1	212764_at	zinc finger E-box binding homeobox 1
ZEB1	210875_PM_s_at	zinc finger E-box binding homeobox 1
ZEB1	239952_PM_at	zinc finger E-box binding homeobox 1
ZEB1	58210_at	zinc finger E-box binding homeobox 1
ZEB1	RC_AA255488_I_at	zinc finger E-box binding homeobox 1
ZEB1	MMUGDNA.650.1.S1_at	zinc finger E-box binding homeobox 1
ZEB1	239952_at	zinc finger E-box binding homeobox 1
ZEB1	61486_at	zinc finger E-box binding homeobox 1
ZEB1	HS.232068.2.A2_3P_at	zinc finger E-box binding homeobox 1
ZEB1	57311_at	zinc finger E-box binding homeobox 1
ZEB1	MMUGDNA.39062.1.S1_at	zinc finger E-box binding homeobox 1
ZEB1	HS.104372.0.A1_3P_at	zinc finger E-box binding homeobox 1
ZEB1	RC_AA371432_at	zinc finger E-box binding homeobox 1
ZEB1	RC_AA400933_at	zinc finger E-box binding homeobox 1
ZEB1	MMUGDNA.42808.1.S1_at	zinc finger E-box binding homeobox 1
ZEB1	212758_PM_s_at	zinc finger E-box binding homeobox 1
ZEB1	210875_s_at	zinc finger E-box binding homeobox 1
ZEB1	RC_AA406078_at	zinc finger E-box binding homeobox 1
ZEB1	HS.232068.2.A1_3P_s_at	zinc finger E-box binding homeobox 1
ZEB1	33440_at	zinc finger E-box binding homeobox 1
ZEB1	212758_s_at	zinc finger E-box binding homeobox 1
ZEB1	212764_PM_at	zinc finger E-box binding homeobox 1
ZEB1	G529172_3P_A_at	zinc finger E-box binding homeobox 1
MMP3	205828_PM_at	matrix metallopeptidase 3 (stromelysin 1, progelatinase)
MMP3	205828_at	matrix metallopeptidase 3 (stromelysin 1, progelatinase)
MMP3	X05232_at	matrix metallopeptidase 3 (stromelysin 1, progelatinase)
MMP3	G13027803_3P_at	matrix metallopeptidase 3 (stromelysin 1, progelatinase)
MMP3	437_at	matrix metallopeptidase 3 (stromelysin 1, progelatinase)
MMP2	1566677_at	matrix metallopeptidase 2 (gelatinase A, 72kDa gelatinase, 72kDa type IV collagenase)
MMP2	201069_at	matrix metallopeptidase 2 (gelatinase A, 72kDa gelatinase, 72kDa type IV collagenase)
MMP2	1566677_PM_at	matrix metallopeptidase 2 (gelatinase A, 72kDa gelatinase, 72kDa type IV collagenase)
MMP2	G11342665_3P_at	matrix metallopeptidase 2 (gelatinase A, 72kDa gelatinase, 72kDa type IV collagenase)
MMP2	RC_AA482603_at	matrix metallopeptidase 2 (gelatinase A, 72kDa gelatinase, 72kDa type IV collagenase)
MMP2	G11342665_3P_s_at	matrix metallopeptidase 2 (gelatinase A, 72kDa gelatinase, 72kDa type IV collagenase)
MMP2	39007_at	matrix metallopeptidase 2 (gelatinase A, 72kDa gelatinase, 72kDa type IV collagenase)
MMP2	201069_PM_at	matrix metallopeptidase 2 (gelatinase A, 72kDa gelatinase, 72kDa type IV collagenase)
MMP2	HS2.367877.1.A1_3P_at	matrix metallopeptidase 2 (gelatinase A, 72kDa gelatinase, 72kDa type IV collagenase)
MMP2	1566678_PM_at	matrix metallopeptidase 2 (gelatinase A, 72kDa gelatinase, 72kDa type IV collagenase)
MMP2	1566678_at	matrix metallopeptidase 2 (gelatinase A, 72kDa gelatinase, 72kDa type IV collagenase)
MMP2	HS2.367877.1.S1_3P_s_at	matrix metallopeptidase 2 (gelatinase A, 72kDa gelatinase, 72kDa type IV collagenase)
MMP2	56572_at	matrix metallopeptidase 2 (gelatinase A, 72kDa gelatinase, 72kDa type IV collagenase)
MMP2	M55593_at	matrix metallopeptidase 2 (gelatinase A, 72kDa gelatinase, 72kDa type IV collagenase)
MMP2	1566678_3P_at	matrix metallopeptidase 2 (gelatinase A, 72kDa gelatinase, 72kDa type IV collagenase)
MMP2	HS2.367877.1.S1_3P_at	matrix metallopeptidase 2 (gelatinase A, 72kDa gelatinase, 72kDa type IV collagenase)
TGFB1	1634_s_at	transforming growth factor, beta 1
TGFB1	203084_at	transforming growth factor, beta 1
TGFB1	G12652748_3P_A_at	transforming growth factor, beta 1
TGFB1	X05839_RNA1_s_at	transforming growth factor, beta 1
TGFB1	G10863872_3P_at	transforming growth factor, beta 1
TGFB1	41445_at	transforming growth factor, beta 1
TGFB1	1830_s_at	transforming growth factor, beta 1
TGFB1	203085_s_at	transforming growth factor, beta 1
TGFB1	203085_PM_s_at	transforming growth factor, beta 1
TGFB1	M38449_s_at	transforming growth factor, beta 1
TGFB1	203084_PM_at	transforming growth factor, beta 1
CTNNB1	54930_at	catenin (cadherin-associated protein), beta 1, 88kDa
CTNNB1	RC_R60044_at	catenin (cadherin-associated protein), beta 1, 88kDa
CTNNB1	G4503130_3P_at	catenin (cadherin-associated protein), beta 1, 88kDa
CTNNB1	HS.162459.0.A1_3P_at	catenin (cadherin-associated protein), beta 1, 88kDa
CTNNB1	MMUGDNA.4076.1.S1_at	catenin (cadherin-associated protein), beta 1, 88kDa
CTNNB1	G11493474_RC_3P_at	catenin (cadherin-associated protein), beta 1, 88kDa
CTNNB1	223679_at	catenin (cadherin-associated protein), beta 1, 88kDa
CTNNB1	MMUGDNA.9504.1.S1_at	catenin (cadherin-associated protein), beta 1, 88kDa
CTNNB1	1554411_at	catenin (cadherin-associated protein), beta 1, 88kDa
CTNNB1	1554411_PM_at	catenin (cadherin-associated protein), beta 1, 88kDa
CTNNB1	201533_PM_at	catenin (cadherin-associated protein), beta 1, 88kDa
CTNNB1	223679_PM_at	catenin (cadherin-associated protein), beta 1, 88kDa
CTNNB1	242558_at	catenin (cadherin-associated protein), beta 1, 88kDa
CTNNB1	40777_at	catenin (cadherin-associated protein), beta 1, 88kDa
CTNNB1	HS2.171271.2.S1_3P_s_at	catenin (cadherin-associated protein), beta 1, 88kDa
CTNNB1	X87838_at	catenin (cadherin-associated protein), beta 1, 88kDa
CTNNB1	82077_at	catenin (cadherin-associated protein), beta 1, 88kDa
CTNNB1	201533_at	catenin (cadherin-associated protein), beta 1, 88kDa
EPCAM	201839_PM_s_at	epithelial cell adhesion molecule
EPCAM	G4505058_3P_A_at	epithelial cell adhesion molecule
EPCAM	201839_s_at	epithelial cell adhesion molecule
EPCAM	575_s_at	epithelial cell adhesion molecule
EPCAM	M93036_at	epithelial cell adhesion molecule
SERPINE1	1568765_3P_at	serpin peptidase inhibitor, clade E (nexin, plasminogen activator inhibitor type 1), member 1
SERPINE1	1568765_at	serpin peptidase inhibitor, clade E (nexin, plasminogen activator inhibitor type 1), member 1
SERPINE1	87527_at	serpin peptidase inhibitor, clade E (nexin, plasminogen activator inhibitor type 1), member 1
SERPINE1	HS2.400429.1.S1_3P_x_at	serpin peptidase inhibitor, clade E (nexin, plasminogen activator inhibitor type 1), member 1
SERPINE1	202628_PM_s_at	serpin peptidase inhibitor, clade E (nexin, plasminogen activator inhibitor type 1), member 1
SERPINE1	672_at	serpin peptidase inhibitor, clade E (nexin, plasminogen activator inhibitor type 1), member 1
SERPINE1	J03764_at	serpin peptidase inhibitor, clade E (nexin, plasminogen activator inhibitor type 1), member 1
SERPINE1	202627_s_at	serpin peptidase inhibitor, clade E (nexin, plasminogen activator inhibitor type 1), member 1
SERPINE1	HS.82085.0.S1_3P_A_at	serpin peptidase inhibitor, clade E (nexin, plasminogen activator inhibitor type 1), member 1
SERPINE1	MMUGDNA.41490.1.S1_at	serpin peptidase inhibitor, clade E (nexin, plasminogen activator inhibitor type 1), member 1
SERPINE1	1568765_PM_at	serpin peptidase inhibitor, clade E (nexin, plasminogen activator inhibitor type 1), member 1
SERPINE1	80720_R_at	serpin peptidase inhibitor, clade E (nexin, plasminogen activator inhibitor type 1), member 1
SERPINE1	X04729_s_at	serpin peptidase inhibitor, clade E (nexin, plasminogen activator inhibitor type 1), member 1
SERPINE1	G10835158_3P_A_at	serpin peptidase inhibitor, clade E (nexin, plasminogen activator inhibitor type 1), member 1
SERPINE1	38125_at	serpin peptidase inhibitor, clade E (nexin, plasminogen activator inhibitor type 1), member 1
SERPINE1	202628_s_at	serpin peptidase inhibitor, clade E (nexin, plasminogen activator inhibitor type 1), member 1
SERPINE1	202627_PM_s_at	serpin peptidase inhibitor, clade E (nexin, plasminogen activator inhibitor type 1), member 1
VPS13A	227987_PM_at	vacuolar protein sorting 13 homolog A (S. cerevisiae)
VPS13A	54520_at	vacuolar protein sorting 13 homolog A (S. cerevisiae)
VPS13A	214785_at	vacuolar protein sorting 13 homolog A (S. cerevisiae)
VPS13A	HS.201955.0.A1_3P_at	vacuolar protein sorting 13 homolog A (S. cerevisiae)
VPS13A	214852_x_at	vacuolar protein sorting 13 homolog A (S. cerevisiae)
VPS13A	40002_R_at	vacuolar protein sorting 13 homolog A (S. cerevisiae)
VPS13A	RC_Z41691_at	vacuolar protein sorting 13 homolog A (S. cerevisiae)
VPS13A	HS.53542.0.S1_3P_at	vacuolar protein sorting 13 homolog A (S. cerevisiae)
VPS13A	69804_at	vacuolar protein sorting 13 homolog A (S. cerevisiae)
VPS13A	85558_at	vacuolar protein sorting 13 homolog A (S. cerevisiae)
VPS13A	40001_R_at	vacuolar protein sorting 13 homolog A (S. cerevisiae)
VPS13A	54521_G_at	vacuolar protein sorting 13 homolog A (S. cerevisiae)
VPS13A	RC_AA448252_at	vacuolar protein sorting 13 homolog A (S. cerevisiae)
VPS13A	55431_at	vacuolar protein sorting 13 homolog A (S. cerevisiae)
VPS13A	69176_at	vacuolar protein sorting 13 homolog A (S. cerevisiae)
VPS13A	231585_at	vacuolar protein sorting 13 homolog A (S. cerevisiae)
VPS13A	RC_AA132420_at	vacuolar protein sorting 13 homolog A (S. cerevisiae)
VPS13A	40000_F_at	vacuolar protein sorting 13 homolog A (S. cerevisiae)
VPS13A	55062_at	vacuolar protein sorting 13 homolog A (S. cerevisiae)
VPS13A	1570295_at	vacuolar protein sorting 13 homolog A (S. cerevisiae)
VPS13A	HS2.407588.1.S1_3P_at	vacuolar protein sorting 13 homolog A (S. cerevisiae)
VPS13A	227988_PM_s_at	vacuolar protein sorting 13 homolog A (S. cerevisiae)
VPS13A	HS.53542.1.S1_3P_x_at	vacuolar protein sorting 13 homolog A (S. cerevisiae)
VPS13A	MMUGDNA.13500.1.S1_at	vacuolar protein sorting 13 homolog A (S. cerevisiae)
VPS13A	231585_PM_at	vacuolar protein sorting 13 homolog A (S. cerevisiae)
VPS13A	227987_at	vacuolar protein sorting 13 homolog A (S. cerevisiae)
VPS13A	MMUGDNA.6506.1.S1_at	vacuolar protein sorting 13 homolog A (S. cerevisiae)
VPS13A	244678_at	vacuolar protein sorting 13 homolog A (S. cerevisiae)
VPS13A	214852_PM_x_at	vacuolar protein sorting 13 homolog A (S. cerevisiae)
VPS13A	HS.53542.1.S1_3P_at	vacuolar protein sorting 13 homolog A (S. cerevisiae)
VPS13A	HS.65919.1.A1_3P_at	vacuolar protein sorting 13 homolog A (S. cerevisiae)
VPS13A	HS.53542.1.S1_3P_s_at	vacuolar protein sorting 13 homolog A (S. cerevisiae)
VPS13A	214785_PM_at	vacuolar protein sorting 13 homolog A (S. cerevisiae)
VPS13A	227988_s_at	vacuolar protein sorting 13 homolog A (S. cerevisiae)
VPS13A	HS.65919.0.S1_3P_at	vacuolar protein sorting 13 homolog A (S. cerevisiae)
MSN	53566_at	moesin
MSN	200600_at	moesin
MSN	48300_at	moesin
MSN	RC_AA459001_at	moesin
MSN	MMUGDNA.13526.1.S1_at	moesin
MSN	86714_at	moesin
MSN	200600_PM_at	moesin
MSN	HS.87752.0.A1_3P_at	moesin
MSN	40771_at	moesin
MSN	M69066_at	moesin
MSN	G4505256_3P_at	moesin
MSN	240960_at	moesin
FGF1	RC_Z38412_at	fibroblast growth factor 1 (acidic)
FGF1	G7019394_3P_s_at	fibroblast growth factor 1 (acidic)
FGF1	MMUGDNA.6681.1.S1_s_at	fibroblast growth factor 1 (acidic)
FGF1	1552721_A_at	fibroblast growth factor 1 (acidic)
FGF1	HS.75297.0.S3_3P_at	fibroblast growth factor 1 (acidic)
FGF1	X59065_at	fibroblast growth factor 1 (acidic)
FGF1	205117_PM_at	fibroblast growth factor 1 (acidic)
FGF1	205117_at	fibroblast growth factor 1 (acidic)
FGF1	MMUGDNA.28350.1.S1_at	fibroblast growth factor 1 (acidic)
FGF1	208240_PM_s_at	fibroblast growth factor 1 (acidic)
FGF1	HS2.75297.2.S1_3P_s_at	fibroblast growth factor 1 (acidic)
FGF1	RC_R39983_s_at	fibroblast growth factor 1 (acidic)
FGF1	1552721_PM_A_at	fibroblast growth factor 1 (acidic)
FGF1	208240_s_at	fibroblast growth factor 1 (acidic)
FGF1	MMUGDNA.6681.1.S1_at	fibroblast growth factor 1 (acidic)
FGF1	RC_AA015914_s_at	fibroblast growth factor 1 (acidic)
FGF1	996_at	fibroblast growth factor 1 (acidic)
FGF2	MMUGDNA.29918.1.S1_at	fibroblast growth factor 2 (basic)
FGF2	240243_at	fibroblast growth factor 2 (basic)
FGF2	G182562_3P_s_at	fibroblast growth factor 2 (basic)
FGF2	1593_at	fibroblast growth factor 2 (basic)
FGF2	G6642749_3P_at	fibroblast growth factor 2 (basic)
FGF2	90160_at	fibroblast growth factor 2 (basic)
FGF2	MMUGDNA.4659.1.S1_at	fibroblast growth factor 2 (basic)
FGF2	MMUGDNA.39325.1.S1_at	fibroblast growth factor 2 (basic)
FGF2	J04513_at	fibroblast growth factor 2 (basic)
FGF2	204422_PM_s_at	fibroblast growth factor 2 (basic)
FGF2	RC_W51760_s_at	fibroblast growth factor 2 (basic)
FGF2	204422_s_at	fibroblast growth factor 2 (basic)
FGF2	G4503698_3P_s_at	fibroblast growth factor 2 (basic)
FGF2	1828_s_at	fibroblast growth factor 2 (basic)
FGF2	41806_at	fibroblast growth factor 2 (basic)
FGF2	HS.115217.0.A1_3P_at	fibroblast growth factor 2 (basic)
FGF2	M27968_s_at	fibroblast growth factor 2 (basic)
FGF2	204421_PM_s_at	fibroblast growth factor 2 (basic)
FGF2	RC_D20756_s_at	fibroblast growth factor 2 (basic)
FGF2	204421_s_at	fibroblast growth factor 2 (basic)
TFPI2	L27624_s_at	tissue factor pathway inhibitor 2
TFPI2	209278_s_at	tissue factor pathway inhibitor 2
TFPI2	37388_at	tissue factor pathway inhibitor 2
TFPI2	209277_at	tissue factor pathway inhibitor 2
TFPI2	HS.295944.0.S2_3P_at	tissue factor pathway inhibitor 2
TFPI2	RC_N27108_at	tissue factor pathway inhibitor 2
TFPI2	209277_PM_at	tissue factor pathway inhibitor 2
TFPI2	49571_R_at	tissue factor pathway inhibitor 2
TFPI2	RC_R63816_at	tissue factor pathway inhibitor 2
TFPI2	RC_H03268_at	tissue factor pathway inhibitor 2
TFPI2	G441149_3P_A_at	tissue factor pathway inhibitor 2
TFPI2	209278_PM_s_at	tissue factor pathway inhibitor 2
TFPI2	D29992_at	tissue factor pathway inhibitor 2
AHNAK	HS2.381240.1.A1_3P_x_at	AHNAK nucleoprotein
AHNAK	HS.301417.0.A1_3P_at	AHNAK nucleoprotein
AHNAK	HS.328466.0.A1_3P_at	AHNAK nucleoprotein
AHNAK	HS.325279.0.A1_3P_x_at	AHNAK nucleoprotein
AHNAK	220016_PM_at	AHNAK nucleoprotein
AHNAK	HG4321-HT4591_at	AHNAK nucleoprotein
AHNAK	81706_at	AHNAK nucleoprotein
AHNAK	HS2.381240.1.A1_3P_at	AHNAK nucleoprotein
AHNAK	220016_at	AHNAK nucleoprotein
AHNAK	G13129033_3P_at	AHNAK nucleoprotein
AHNAK	1563560_PM_at	AHNAK nucleoprotein
AHNAK	HG180-HT180_at	AHNAK nucleoprotein
AHNAK	RC_AA044274_at	AHNAK nucleoprotein
AHNAK	M80899_at	AHNAK nucleoprotein
AHNAK	MMUGDNA.19798.1.S1_at	AHNAK nucleoprotein
AHNAK	235281_PM_x_at	AHNAK nucleoprotein
AHNAK	50648_at	AHNAK nucleoprotein
AHNAK	1563560_at	AHNAK nucleoprotein
AHNAK	RC_W58653_at	AHNAK nucleoprotein
AHNAK	238855_PM_at	AHNAK nucleoprotein
AHNAK	238855_at	AHNAK nucleoprotein
AHNAK	235281_x_at	AHNAK nucleoprotein
AHNAK	37027_at	AHNAK nucleoprotein
AHNAK	235281_3P_x_at	AHNAK nucleoprotein
AHNAK	211986_PM_at	AHNAK nucleoprotein
AHNAK	211986_at	AHNAK nucleoprotein
AHNAK	MMUGDNA.38753.1.S1_s_at	AHNAK nucleoprotein
TWIST1	Y10871_at	twist homolog 1 (Drosophila)
TWIST1	213943_PM_at	twist homolog 1 (Drosophila)
TWIST1	HS.66744.0.S2_3P_at	twist homolog 1 (Drosophila)
TWIST1	X99268_at	twist homolog 1 (Drosophila)
TWIST1	213943_at	twist homolog 1 (Drosophila)
TWIST1	40328_at	twist homolog 1 (Drosophila)
SOX10	RC_N32174_at	SRY (sex determining region Y)-box 10
SOX10	HS.44317.0.S2_3P_at	SRY (sex determining region Y)-box 10
SOX10	209843_s_at	SRY (sex determining region Y)-box 10
SOX10	G12803952_3P_A_at	SRY (sex determining region Y)-box 10
SOX10	209842_PM_at	SRY (sex determining region Y)-box 10
SOX10	209842_at	SRY (sex determining region Y)-box 10
SOX10	36018_at	SRY (sex determining region Y)-box 10
SOX10	209843_PM_s_at	SRY (sex determining region Y)-box 10
TMEFF1	48097_at	transmembrane protein with EGF-like and two follistatin-like domains 1; chromosome 9 open reading frame 30; hypothetical LOC729538
TMEFF1	HS.78531.0.S2_3P_at	transmembrane protein with EGF-like and two follistatin-like domains 1; chromosome 9 open reading frame 30; hypothetical LOC729538
TMEFF1	RC_AA127459_at	transmembrane protein with EGF-like and two follistatin-like domains 1; chromosome 9 open reading frame 30; hypothetical LOC729538
TMEFF1	U19878_at	transmembrane protein with EGF-like and two follistatin-like domains 1; chromosome 9 open reading frame 30; hypothetical LOC729538
TMEFF1	HS2.78531.2.S1_3P_at	transmembrane protein with EGF-like and two follistatin-like domains 1; chromosome 9 open reading frame 30; hypothetical LOC729538
TMEFF1	205123_PM_s_at	transmembrane protein with EGF-like and two follistatin-like domains 1; chromosome 9 open reading frame 30; hypothetical LOC729538
TMEFF1	1555841_PM_at	transmembrane protein with EGF-like and two follistatin-like domains 1; chromosome 9 open reading frame 30; hypothetical LOC729538
TMEFF1	37258_at	transmembrane protein with EGF-like and two follistatin-like domains 1; chromosome 9 open reading frame 30; hypothetical LOC729538
TMEFF1	RC_W74633_at	transmembrane protein with EGF-like and two follistatin-like domains 1; chromosome 9 open reading frame 30; hypothetical LOC729538
TMEFF1	205122_PM_at	transmembrane protein with EGF-like and two follistatin-like domains 1; chromosome 9 open reading frame 30; hypothetical LOC729538
TMEFF1	205123_s_at	transmembrane protein with EGF-like and two follistatin-like domains 1; chromosome 9 open reading frame 30; hypothetical LOC729538
TMEFF1	205122_at	transmembrane protein with EGF-like and two follistatin-like domains 1; chromosome 9 open reading frame 30; hypothetical LOC729538
TMEFF1	1552277_PM_A_at	transmembrane protein with EGF-like and two follistatin-like domains 1; chromosome 9 open reading frame 30; hypothetical LOC729538
TMEFF1	1555841_at	transmembrane protein with EGF-like and two follistatin-like domains 1; chromosome 9 open reading frame 30; hypothetical LOC729538
TMEFF1	60638_at	transmembrane protein with EGF-like and two follistatin-like domains 1; chromosome 9 open reading frame 30; hypothetical LOC729538
TMEFF1	G4507548_3P_A_at	transmembrane protein with EGF-like and two follistatin-like domains 1; chromosome 9 open reading frame 30; hypothetical LOC729538
TMEFF1	RC_AA227523_at	transmembrane protein with EGF-like and two follistatin-like domains 1; chromosome 9 open reading frame 30; hypothetical LOC729538
TMEFF1	HS2.78531.1.S1_3P_A_at	transmembrane protein with EGF-like and two follistatin-like domains 1; chromosome 9 open reading frame 30; hypothetical LOC729538
TMEFF1	1552277_A_at	transmembrane protein with EGF-like and two follistatin-like domains 1; chromosome 9 open reading frame 30; hypothetical LOC729538
GSC	HS2.437095.1.A1_3P_at	goosecoid homeobox
GSC	1552338_PM_at	goosecoid homeobox
GSC	1552338_at	goosecoid homeobox
NUDT13	31614_at	nudix (nucleoside diphosphate linked moiety X)-type motif 13
NUDT13	G7705685_3P_x_at	nudix (nucleoside diphosphate linked moiety X)-type motif 13
NUDT13	38502_at	nudix (nucleoside diphosphate linked moiety X)-type motif 13
NUDT13	HS.16951.0.S1_3P_at	nudix (nucleoside diphosphate linked moiety X)-type motif 13
NUDT13	G7705685_3P_at	nudix (nucleoside diphosphate linked moiety X)-type motif 13
NUDT13	RC_N33610_at	nudix (nucleoside diphosphate linked moiety X)-type motif 13
NUDT13	207917_PM_at	nudix (nucleoside diphosphate linked moiety X)-type motif 13
NUDT13	214136_at	nudix (nucleoside diphosphate linked moiety X)-type motif 13
NUDT13	RC_W80642_at	nudix (nucleoside diphosphate linked moiety X)-type motif 13
NUDT13	207917_at	nudix (nucleoside diphosphate linked moiety X)-type motif 13
NUDT13	RC_R91083_at	nudix (nucleoside diphosphate linked moiety X)-type motif 13
NUDT13	214136_PM_at	nudix (nucleoside diphosphate linked moiety X)-type motif 13
ACTA2	HS.208641.0.A1_3P_at	actin, alpha 2, smooth muscle, aorta
ACTA2	G4501882_3P_s_at	actin, alpha 2, smooth muscle, aorta
ACTA2	32755_at	actin, alpha 2, smooth muscle, aorta
ACTA2	70637_at	actin, alpha 2, smooth muscle, aorta
ACTA2	200974_at	actin, alpha 2, smooth muscle, aorta
ACTA2	243140_at	actin, alpha 2, smooth muscle, aorta
ACTA2	X13839_at	actin, alpha 2, smooth muscle, aorta
ACTA2	243140_PM_at	actin, alpha 2, smooth muscle, aorta
ACTA2	200974_PM_at	actin, alpha 2, smooth muscle, aorta
ACTA2	215787_PM_at	actin, alpha 2, smooth muscle, aorta
ACTA2	215787_at	actin, alpha 2, smooth muscle, aorta
TMEM132A	HS.118552.0.A1_3P_s_at	transmembrane protein 132A
TMEM132A	222758_s_at	transmembrane protein 132A
TMEM132A	67165_at	transmembrane protein 132A
TMEM132A	232419_3P_at	transmembrane protein 132A
TMEM132A	HS.306591.0.S1_3P_s_at	transmembrane protein 132A
TMEM132A	G8923509_3P_A_at	transmembrane protein 132A
TMEM132A	229486_s_at	transmembrane protein 132A
TMEM132A	232419_at	transmembrane protein 132A
TMEM132A	218834_PM_s_at	transmembrane protein 132A
TMEM132A	HS.306591.0.S1_3P_at	transmembrane protein 132A
TMEM132A	HS.306591.0.S1_3P_x_at	transmembrane protein 132A
TMEM132A	47427_at	transmembrane protein 132A
TMEM132A	89868_at	transmembrane protein 132A
TMEM132A	232419_PM_at	transmembrane protein 132A
TMEM132A	222758_PM_s_at	transmembrane protein 132A
TMEM132A	HS.118552.1.A1_3P_at	transmembrane protein 132A
TMEM132A	218834_s_at	transmembrane protein 132A
TMEM132A	RC_AA150147_at	transmembrane protein 132A
TMEM132A	73435_s_at	transmembrane protein 132A
TMEM132A	229486_PM_s_at	transmembrane protein 132A
KRT19	228491_at	keratin 19
KRT19	228491_PM_at	keratin 19
KRT19	HS.182265.1.A1_3P_at	keratin 19
KRT19	72498_at	keratin 19
KRT18	35766_at	keratin 18; keratin 18 pseudogene 26; keratin 18 pseudogene 19
KRT18	201596_PM_x_at	keratin 18; keratin 18 pseudogene 26; keratin 18 pseudogene 19
KRT18	X12876_s_at	keratin 18; keratin 18 pseudogene 26; keratin 18 pseudogene 19
KRT18	88043_G_at	keratin 18; keratin 18 pseudogene 26; keratin 18 pseudogene 19
KRT18	88041_at	keratin 18; keratin 18 pseudogene 26; keratin 18 pseudogene 19
KRT18	201596_x_at	keratin 18; keratin 18 pseudogene 26; keratin 18 pseudogene 19
KRT18	201596_3P_x_at	keratin 18; keratin 18 pseudogene 26; keratin 18 pseudogene 19
KRT18	73111_s_at	keratin 18; keratin 18 pseudogene 26; keratin 18 pseudogene 19
KRT18	G4557887_3P_x_at	keratin 18; keratin 18 pseudogene 26; keratin 18 pseudogene 19
KRT18	G4557887_3P_at	keratin 18; keratin 18 pseudogene 26; keratin 18 pseudogene 19
KRT18	90886_at	keratin 18; keratin 18 pseudogene 26; keratin 18 pseudogene 19
COL1A2	J03464_s_at	collagen, type I, alpha 2
COL1A2	RC_H88674_s_at	collagen, type I, alpha 2
COL1A2	32307_s_at	collagen, type I, alpha 2
COL1A2	32305_at	collagen, type I, alpha 2
COL1A2	74077_at	collagen, type I, alpha 2
COL1A2	64347_s_at	collagen, type I, alpha 2
COL1A2	RC_F13707_at	collagen, type I, alpha 2
COL1A2	60071_s_at	collagen, type I, alpha 2
COL1A2	87802_at	collagen, type I, alpha 2
COL1A2	202403_s_at	collagen, type I, alpha 2
COL1A2	63596_F_at	collagen, type I, alpha 2
COL1A2	49162_F_at	collagen, type I, alpha 2
COL1A2	229218_PM_at	collagen, type I, alpha 2
COL1A2	HS.179573.1.A1_3P_at	collagen, type I, alpha 2
COL1A2	Z74616_s_at	collagen, type I, alpha 2
COL1A2	G10834999_3P_at	collagen, type I, alpha 2
COL1A2	G4502946_3P_A_at	collagen, type I, alpha 2
COL1A2	75214_F_at	collagen, type I, alpha 2
COL1A2	61303_at	collagen, type I, alpha 2
COL1A2	229218_at	collagen, type I, alpha 2
COL1A2	202404_s_at	collagen, type I, alpha 2
COL1A2	32306_G_at	collagen, type I, alpha 2
COL1A2	202403_PM_s_at	collagen, type I, alpha 2
COL1A2	202404_PM_s_at	collagen, type I, alpha 2
COL1A2	V00503_at	collagen, type I, alpha 2
COL1A2	RC_AA122261_F_at	collagen, type I, alpha 2
COL1A2	32308_R_at	collagen, type I, alpha 2
COL1A2	HS.179573.0.A1_3P_A_at	collagen, type I, alpha 2
DSP	RC_H90899_at	desmoplakin
DSP	G4758199_3P_at	desmoplakin
DSP	RC_W95070_at	desmoplakin
DSP	MMUGDNA.41703.1.S1_at	desmoplakin
DSP	36133_at	desmoplakin
DSP	200606_PM_at	desmoplakin
DSP	HG174-HT174_at	desmoplakin
DSP	G4758199_3P_s_at	desmoplakin
DSP	200606_at	desmoplakin
DSP	AA247685_at	desmoplakin
FOXC2	HS.252844.0.A1_3P_at	forkhead box C2 (MFH-1, mesenchyme forkhead 1)
FOXC2	214520_PM_at	forkhead box C2 (MFH-1, mesenchyme forkhead 1)
FOXC2	31698_at	forkhead box C2 (MFH-1, mesenchyme forkhead 1)
FOXC2	HS.239571.0.S1_3P_at	forkhead box C2 (MFH-1, mesenchyme forkhead 1)
FOXC2	239058_at	forkhead box C2 (MFH-1, mesenchyme forkhead 1)
FOXC2	214520_at	forkhead box C2 (MFH-1, mesenchyme forkhead 1)
FOXC2	Y08223_at	forkhead box C2 (MFH-1, mesenchyme forkhead 1)
VCAN	G1008912_3P_A_at	versican
VCAN	221731_PM_x_at	versican
VCAN	45718_at	versican
VCAN	204619_PM_s_at	versican
VCAN	204620_s_at	versican
VCAN	204619_s_at	versican
VCAN	215646_s_at	versican
VCAN	HS.81800.4.A1_3P_A_at	versican
VCAN	G1008912_3P_s_at	versican
VCAN	221731_x_at	versican
VCAN	211571_PM_s_at	versican
VCAN	204620_PM_s_at	versican
VCAN	HS.81800.0.S2_3P_A_at	versican
VCAN	HS.306542.0.S1_3P_at	versican
VCAN	82546_at	versican
VCAN	U16306_at	versican
VCAN	215646_PM_s_at	versican
VCAN	38112_G_at	versican
VCAN	RC_AA393695_at	versican
VCAN	31682_s_at	versican
VCAN	38111_at	versican
VCAN	211571_s_at	versican
MST1R	G4505264_3P_x_at	macrophage stimulating 1 receptor (c-met-related tyrosine kinase)
MST1R	205455_at	macrophage stimulating 1 receptor (c-met-related tyrosine kinase)
MST1R	1317_at	macrophage stimulating 1 receptor (c-met-related tyrosine kinase)
MST1R	G4505264_3P_at	macrophage stimulating 1 receptor (c-met-related tyrosine kinase)
MST1R	205455_PM_at	macrophage stimulating 1 receptor (c-met-related tyrosine kinase)
MST1R	X70040_at	macrophage stimulating 1 receptor (c-met-related tyrosine kinase)
COL1A1	202311_s_at	collagen, type I, alpha 1
COL1A1	217430_3P_x_at	collagen, type I, alpha 1
COL1A1	35473_at	collagen, type I, alpha 1
COL1A1	202311_PM_s_at	collagen, type I, alpha 1
COL1A1	MMUGDNA.34995.1.S1_s_at	collagen, type I, alpha 1
COL1A1	MMUGDNA.16620.1.S1_at	collagen, type I, alpha 1
COL1A1	35474_s_at	collagen, type I, alpha 1
COL1A1	M55998_s_at	collagen, type I, alpha 1
COL1A1	HS.172928.0.A1_3P_A_at	collagen, type I, alpha 1
COL1A1	202312_PM_s_at	collagen, type I, alpha 1
COL1A1	202310_PM_s_at	collagen, type I, alpha 1
COL1A1	202312_s_at	collagen, type I, alpha 1
COL1A1	G4502944_3P_A_at	collagen, type I, alpha 1
COL1A1	Z74615_at	collagen, type I, alpha 1
COL1A1	HS2.433191.1.A1_3P_s_at	collagen, type I, alpha 1
COL1A1	202310_s_at	collagen, type I, alpha 1
COL1A1	217430_x_at	collagen, type I, alpha 1
COL1A1	HS.172928.0.A2_3P_A_at	collagen, type I, alpha 1
COL1A1	217430_PM_x_at	collagen, type I, alpha 1
COL1A1	1556499_PM_s_at	collagen, type I, alpha 1
COL1A1	1556499_s_at	collagen, type I, alpha 1
COL1A1	HS.172928.1.A1_3P_A_at	collagen, type I, alpha 1
STEAP1	205542_PM_at	six transmembrane epithelial antigen of the prostate 1
STEAP1	G9558758_3P_at	six transmembrane epithelial antigen of the prostate 1
STEAP1	RC_AA432075_at	six transmembrane epithelial antigen of the prostate 1
STEAP1	RC_AA032221_at	six transmembrane epithelial antigen of the prostate 1
STEAP1	40297_at	six transmembrane epithelial antigen of the prostate 1
STEAP1	205542_at	six transmembrane epithelial antigen of the prostate 1
WNT5A	205990_s_at	wingless-type MMTV integration site family, member 5A
WNT5A	213425_PM_at	wingless-type MMTV integration site family, member 5A
WNT5A	HS.152213.1.A1_3P_at	wingless-type MMTV integration site family, member 5A
WNT5A	HS.255301.0.A1_3P_at	wingless-type MMTV integration site family, member 5A
WNT5A	244388_at	wingless-type MMTV integration site family, member 5A
WNT5A	RC_W93592_at	wingless-type MMTV integration site family, member 5A
WNT5A	L20861_at	wingless-type MMTV integration site family, member 5A
WNT5A	1669_at	wingless-type MMTV integration site family, member 5A
WNT5A	G4507928_3P_A_at	wingless-type MMTV integration site family, member 5A
WNT5A	231227_at	wingless-type MMTV integration site family, member 5A
WNT5A	HS.152213.2.S1_3P_at	wingless-type MMTV integration site family, member 5A
WNT5A	31862_at	wingless-type MMTV integration site family, member 5A
WNT5A	205990_PM_s_at	wingless-type MMTV integration site family, member 5A
WNT5A	56803_at	wingless-type MMTV integration site family, member 5A
WNT5A	MMUGDNA.9530.1.S1_at	wingless-type MMTV integration site family, member 5A
WNT5A	213425_at	wingless-type MMTV integration site family, member 5A
CAV2	203324_PM_s_at	caveolin 2
CAV2	HS.139851.0.A2_3P_at	caveolin 2
CAV2	HS.139851.1.A1_3P_at	caveolin 2
CAV2	40168_at	caveolin 2
CAV2	203323_at	caveolin 2
CAV2	RC_H62838_at	caveolin 2
CAV2	203323_PM_at	caveolin 2
CAV2	203324_s_at	caveolin 2
CAV2	339_at	caveolin 2
CAV2	U32114_at	caveolin 2
CAV2	58482_at	caveolin 2
CAV2	213426_PM_s_at	caveolin 2
CAV2	G4557412_3P_A_at	caveolin 2
CAV2	213426_s_at	caveolin 2
CAV2	RC_AA486567_at	caveolin 2
WNT5B	223537_s_at	wingless-type MMTV integration site family, member 5B
WNT5B	221029_s_at	wingless-type MMTV integration site family, member 5B
WNT5B	223537_PM_s_at	wingless-type MMTV integration site family, member 5B
WNT5B	66142_s_at	wingless-type MMTV integration site family, member 5B
WNT5B	RC_AA599463_at	wingless-type MMTV integration site family, member 5B
WNT5B	58787_at	wingless-type MMTV integration site family, member 5B
WNT5B	221029_PM_s_at	wingless-type MMTV integration site family, member 5B
WNT5B	61292_s_at	wingless-type MMTV integration site family, member 5B
WNT5B	90270_at	wingless-type MMTV integration site family, member 5B
WNT5B	HS.306051.1.A1_3P_s_at	wingless-type MMTV integration site family, member 5B
WNT5B	230299_s_at	wingless-type MMTV integration site family, member 5B
WNT5B	HS.306051.2.A1_3P_at	wingless-type MMTV integration site family, member 5B
WNT5B	61330_at	wingless-type MMTV integration site family, member 5B
WNT5B	59791_s_at	wingless-type MMTV integration site family, member 5B
WNT5B	88133_at	wingless-type MMTV integration site family, member 5B
WNT5B	G13540540_3P_s_at	wingless-type MMTV integration site family, member 5B
MAL2	RC_AA453783_s_at	mal, T-cell differentiation protein 2
MAL2	224650_at	mal, T-cell differentiation protein 2
MAL2	46274_at	mal, T-cell differentiation protein 2
MAL2	AA173597_at	mal, T-cell differentiation protein 2
MAL2	224650_PM_at	mal, T-cell differentiation protein 2
MAL2	HS.76550.0.S1_3P_at	mal, T-cell differentiation protein 2
CALD1	75972_at	caldesmon 1
CALD1	243084_PM_at	caldesmon 1
CALD1	201616_s_at	caldesmon 1
CALD1	64756_at	caldesmon 1
CALD1	89430_at	caldesmon 1
CALD1	G13236500_3P_at	caldesmon 1
CALD1	HS.117774.0.A1_3P_at	caldesmon 1
CALD1	MMUGDNA.13764.1.S1_at	caldesmon 1
CALD1	RC_AA402898_at	caldesmon 1
CALD1	215198_s_at	caldesmon 1
CALD1	41738_at	caldesmon 1
CALD1	HG2743-HT2846_s_at	caldesmon 1
CALD1	235834_at	caldesmon 1
CALD1	201615_x_at	caldesmon 1
CALD1	214880_PM_x_at	caldesmon 1
CALD1	212077_PM_at	caldesmon 1
CALD1	212077_at	caldesmon 1
CALD1	G11091984_3P_A_at	caldesmon 1
CALD1	201615_PM_x_at	caldesmon 1
CALD1	HS.128783.0.A1_3P_at	caldesmon 1
CALD1	HG2743-HT2845_at	caldesmon 1
CALD1	HS.325474.0.S1_3P_s_at	caldesmon 1
CALD1	RC_N65995_at	caldesmon 1
CALD1	201617_PM_x_at	caldesmon 1
CALD1	201616_PM_s_at	caldesmon 1
CALD1	201617_x_at	caldesmon 1
CALD1	235834_PM_at	caldesmon 1
CALD1	215198_PM_s_at	caldesmon 1
CALD1	MMUGDNA.32104.1.S1_at	caldesmon 1
CALD1	56713_at	caldesmon 1
CALD1	HS.287496.0.S1_3P_at	caldesmon 1
CALD1	74344_at	caldesmon 1
CALD1	HS.325474.0.S2_3P_A_at	caldesmon 1
CALD1	231881_at	caldesmon 1
CALD1	41739_s_at	caldesmon 1
CALD1	HS.287496.0.S1_3P_s_at	caldesmon 1
CALD1	231881_PM_at	caldesmon 1
CALD1	243084_at	caldesmon 1
CALD1	205525_at	caldesmon 1
CALD1	70768_R_at	caldesmon 1
CALD1	215198_3P_s_at	caldesmon 1
CALD1	85821_at	caldesmon 1
CALD1	215199_at	caldesmon 1
CALD1	RC_T40785_at	caldesmon 1
CALD1	61197_at	caldesmon 1
CALD1	MMUGDNA.24831.1.S1_at	caldesmon 1
CALD1	215199_PM_at	caldesmon 1
CALD1	M83216_s_at	caldesmon 1
CALD1	HS.209209.0.S1_3P_at	caldesmon 1
CALD1	214880_x_at	caldesmon 1
CALD1	HG2743-HT3926_s_at	caldesmon 1
CALD1	HS.182183.0.A1_3P_at	caldesmon 1
CALD1	205525_PM_at	caldesmon 1
COL3A1	232458_at	collagen, type III, alpha 1
COL3A1	HS.297909.0.S1_3P_at	collagen, type III, alpha 1
COL3A1	211161_s_at	collagen, type III, alpha 1
COL3A1	G11493468_3P_A_at	collagen, type III, alpha 1
COL3A1	32488_at	collagen, type III, alpha 1
COL3A1	RC_W85712_at	collagen, type III, alpha 1
COL3A1	201852_x_at	collagen, type III, alpha 1
COL3A1	211161_PM_s_at	collagen, type III, alpha 1
COL3A1	215076_PM_s_at	collagen, type III, alpha 1
COL3A1	232458_PM_at	collagen, type III, alpha 1
COL3A1	72998_at	collagen, type III, alpha 1
COL3A1	HS.224398.0.S1_3P_at	collagen, type III, alpha 1
COL3A1	HS.119571.0.A1_3P_s_at	collagen, type III, alpha 1
COL3A1	X06700_s_at	collagen, type III, alpha 1
COL3A1	HS.119571.0.A1_3P_A_at	collagen, type III, alpha 1
COL3A1	201852_PM_x_at	collagen, type III, alpha 1
COL3A1	215077_at	collagen, type III, alpha 1
COL3A1	MMUGDNA.20435.1.S1_at	collagen, type III, alpha 1
COL3A1	HS.297909.0.S1_3P_s_at	collagen, type III, alpha 1
COL3A1	215076_s_at	collagen, type III, alpha 1
VIM	HS2.375145.1.A1_3P_at	vimentin
VIM	1555938_x_at	vimentin
VIM	HS2.375145.1.A1_3P_x_at	vimentin
VIM	1555938_PM_x_at	vimentin
VIM	201426_s_at	vimentin
VIM	75309_at	vimentin
VIM	34091_s_at	vimentin
VIM	201426_PM_s_at	vimentin
VIM	Z19554_s_at	vimentin
VIM	HS.297753.0.A1_3P_A_at	vimentin
VIM	55620_at	vimentin
CTNND1	40443_at	catenin (cadherin-associated protein), delta 1
CTNND1	208862_s_at	catenin (cadherin-associated protein), delta 1
CTNND1	238884_at	catenin (cadherin-associated protein), delta 1
CTNND1	211240_x_at	catenin (cadherin-associated protein), delta 1
CTNND1	208407_PM_s_at	catenin (cadherin-associated protein), delta 1
CTNND1	1557944_3P_s_at	catenin (cadherin-associated protein), delta 1
CTNND1	RC_T26574_s_at	catenin (cadherin-associated protein), delta 1
CTNND1	RC_D25795_I_at	catenin (cadherin-associated protein), delta 1
CTNND1	40444_s_at	catenin (cadherin-associated protein), delta 1
CTNND1	HS.250520.0.A1_3P_at	catenin (cadherin-associated protein), delta 1
CTNND1	61841_R_at	catenin (cadherin-associated protein), delta 1
CTNND1	1557944_s_at	catenin (cadherin-associated protein), delta 1
CTNND1	HS2.292438.1.A1_3P_at	catenin (cadherin-associated protein), delta 1
CTNND1	HS2.426620.1.S1_3P_s_at	catenin (cadherin-associated protein), delta 1
CTNND1	MMUGDNA.30514.1.S1_at	catenin (cadherin-associated protein), delta 1
CTNND1	HS.166011.3.A1_3P_A_at	catenin (cadherin-associated protein), delta 1
CTNND1	RC_AA485973_at	catenin (cadherin-associated protein), delta 1
CTNND1	61840_s_at	catenin (cadherin-associated protein), delta 1
CTNND1	83988_at	catenin (cadherin-associated protein), delta 1
CTNND1	MMUGDNA.28018.1.S1_at	catenin (cadherin-associated protein), delta 1
CTNND1	208862_PM_s_at	catenin (cadherin-associated protein), delta 1
CTNND1	79746_at	catenin (cadherin-associated protein), delta 1
CTNND1	211240_PM_x_at	catenin (cadherin-associated protein), delta 1
CTNND1	208407_s_at	catenin (cadherin-associated protein), delta 1
CTNND1	HS2.292438.1.S1_3P_at	catenin (cadherin-associated protein), delta 1
CTNND1	1565633_at	catenin (cadherin-associated protein), delta 1
CTNND1	1565635_at	catenin (cadherin-associated protein), delta 1
CTNND1	AB002382_at	catenin (cadherin-associated protein), delta 1
CTNND1	G10835009_3P_A_at	catenin (cadherin-associated protein), delta 1
CTNND1	1557944_PM_s_at	catenin (cadherin-associated protein), delta 1
GNG11	204115_at	guanine nucleotide binding protein (G protein), gamma 11
GNG11	G4758447_3P_at	guanine nucleotide binding protein (G protein), gamma 11
GNG11	204115_PM_at	guanine nucleotide binding protein (G protein), gamma 11
GNG11	37908_at	guanine nucleotide binding protein (G protein), gamma 11
GNG11	U31384_at	guanine nucleotide binding protein (G protein), gamma 11
CDH1	201131_s_at	cadherin 1, type 1, E-cadherin (epithelial)
CDH1	201131_PM_s_at	cadherin 1, type 1, E-cadherin (epithelial)
CDH1	201130_PM_s_at	cadherin 1, type 1, E-cadherin (epithelial)
CDH1	Z35402_RNA1_s_at	cadherin 1, type 1, E-cadherin (epithelial)
CDH1	62229_at	cadherin 1, type 1, E-cadherin (epithelial)
CDH1	1555205_PM_at	cadherin 1, type 1, E-cadherin (epithelial)
CDH1	G340184_3P_A_at	cadherin 1, type 1, E-cadherin (epithelial)
CDH1	RC_T85105_at	cadherin 1, type 1, E-cadherin (epithelial)
CDH1	G4757959_3P_A_at	cadherin 1, type 1, E-cadherin (epithelial)
CDH1	1555205_at	cadherin 1, type 1, E-cadherin (epithelial)
CDH1	201130_s_at	cadherin 1, type 1, E-cadherin (epithelial)
CDH1	HS2.406880.1.S1_3P_at	cadherin 1, type 1, E-cadherin (epithelial)
CDH1	977_s_at	cadherin 1, type 1, E-cadherin (epithelial)
CDH1	2082_s_at	cadherin 1, type 1, E-cadherin (epithelial)
CDH2	MMUGDNA.36473.1.S1_at	cadherin 2, type 1, N-cadherin (neuronal)
CDH2	2054_G_at	cadherin 2, type 1, N-cadherin (neuronal)
CDH2	203440_at	cadherin 2, type 1, N-cadherin (neuronal)
CDH2	203440_PM_at	cadherin 2, type 1, N-cadherin (neuronal)
CDH2	203441_s_at	cadherin 2, type 1, N-cadherin (neuronal)
CDH2	S42303_at	cadherin 2, type 1, N-cadherin (neuronal)
CDH2	HS.14529.0.A1_3P_at	cadherin 2, type 1, N-cadherin (neuronal)
CDH2	237305_at	cadherin 2, type 1, N-cadherin (neuronal)
CDH2	RC_W49619_s_at	cadherin 2, type 1, N-cadherin (neuronal)
CDH2	G416292_3P_at	cadherin 2, type 1, N-cadherin (neuronal)
CDH2	203441_PM_s_at	cadherin 2, type 1, N-cadherin (neuronal)
CDH2	G4502720_3P_A_at	cadherin 2, type 1, N-cadherin (neuronal)
CDH2	47887_at	cadherin 2, type 1, N-cadherin (neuronal)
CDH2	2053_at	cadherin 2, type 1, N-cadherin (neuronal)
CDH2	RC_H58789_at	cadherin 2, type 1, N-cadherin (neuronal)
TIMP1	201666_at	TIMP metallopeptidase inhibitor 1
TIMP1	G4507508_3P_s_at	TIMP metallopeptidase inhibitor 1
TIMP1	D11139_at	TIMP metallopeptidase inhibitor 1
TIMP1	201666_PM_at	TIMP metallopeptidase inhibitor 1
TIMP1	1693_s_at	TIMP metallopeptidase inhibitor 1
ITGAV	257_at	integrin, alpha V (vitronectin receptor, alpha polypeptide, antigen CD51)
ITGAV	2032_s_at	integrin, alpha V (vitronectin receptor, alpha polypeptide, antigen CD51)
ITGAV	202351_PM_at	integrin, alpha V (vitronectin receptor, alpha polypeptide, antigen CD51)
ITGAV	241769_at	integrin, alpha V (vitronectin receptor, alpha polypeptide, antigen CD51)
ITGAV	202351_at	integrin, alpha V (vitronectin receptor, alpha polypeptide, antigen CD51)
ITGAV	HS.115122.0.A1_3P_at	integrin, alpha V (vitronectin receptor, alpha polypeptide, antigen CD51)
ITGAV	88541_at	integrin, alpha V (vitronectin receptor, alpha polypeptide, antigen CD51)
ITGAV	70631_at	integrin, alpha V (vitronectin receptor, alpha polypeptide, antigen CD51)
ITGAV	MMUGDNA.11220.1.S1_at	integrin, alpha V (vitronectin receptor, alpha polypeptide, antigen CD51)
ITGAV	HS.169068.0.S1_3P_x_at	integrin, alpha V (vitronectin receptor, alpha polypeptide, antigen CD51)
ITGAV	232797_at	integrin, alpha V (vitronectin receptor, alpha polypeptide, antigen CD51)
ITGAV	39071_at	integrin, alpha V (vitronectin receptor, alpha polypeptide, antigen CD51)
ITGAV	HS.169068.0.S1_3P_at	integrin, alpha V (vitronectin receptor, alpha polypeptide, antigen CD51)
ITGAV	MMUGDNA.23225.1.S1_at	integrin, alpha V (vitronectin receptor, alpha polypeptide, antigen CD51)
ITGAV	236251_at	integrin, alpha V (vitronectin receptor, alpha polypeptide, antigen CD51)
ITGAV	M14648_at	integrin, alpha V (vitronectin receptor, alpha polypeptide, antigen CD51)
ITGAV	HS.295726.0.S2_3P_at	integrin, alpha V (vitronectin receptor, alpha polypeptide, antigen CD51)
ITGAV	232797_3P_at	integrin, alpha V (vitronectin receptor, alpha polypeptide, antigen CD51)
ITGAV	HS.208558.0.A1_3P_at	integrin, alpha V (vitronectin receptor, alpha polypeptide, antigen CD51)
KRT8	88313_at	keratin 8 pseudogene 9; similar to keratin 8; keratin 8
KRT8	54260_R_at	keratin 8 pseudogene 9; similar to keratin 8; keratin 8
KRT8	54257_F_at	keratin 8 pseudogene 9; similar to keratin 8; keratin 8
KRT8	RC_AA477481_F_at	keratin 8 pseudogene 9; similar to keratin 8; keratin 8
KRT8	229879_at	keratin 8 pseudogene 9; similar to keratin 8; keratin 8
KRT8	33824_at	keratin 8 pseudogene 9; similar to keratin 8; keratin 8
KRT8	209008_PM_x_at	keratin 8 pseudogene 9; similar to keratin 8; keratin 8
KRT8	68752_at	keratin 8 pseudogene 9; similar to keratin 8; keratin 8
KRT8	RC_W02677_at	keratin 8 pseudogene 9; similar to keratin 8; keratin 8
KRT8	MMUGDNA.19143.1.S1_at	keratin 8 pseudogene 9; similar to keratin 8; keratin 8
KRT8	HS.307126.0.S1_3P_at	keratin 8 pseudogene 9; similar to keratin 8; keratin 8
KRT8	88178_at	keratin 8 pseudogene 9; similar to keratin 8; keratin 8
KRT8	X74929_s_at	keratin 8 pseudogene 9; similar to keratin 8; keratin 8
KRT8	RC_T79854_at	keratin 8 pseudogene 9; similar to keratin 8; keratin 8
KRT8	209008_x_at	keratin 8 pseudogene 9; similar to keratin 8; keratin 8
KRT8	230429_at	keratin 8 pseudogene 9; similar to keratin 8; keratin 8
KRT8	50515_at	keratin 8 pseudogene 9; similar to keratin 8; keratin 8
KRT8	RC_AA600152_at	keratin 8 pseudogene 9; similar to keratin 8; keratin 8
KRT8	216821_at	keratin 8 pseudogene 9; similar to keratin 8; keratin 8
KRT8	AA443499_F_at	keratin 8 pseudogene 9; similar to keratin 8; keratin 8
KRT8	G1673574_3P_x_at	keratin 8 pseudogene 9; similar to keratin 8; keratin 8
KRT8	216821_PM_at	keratin 8 pseudogene 9; similar to keratin 8; keratin 8
PKD1	L33243_at	polycystic kidney disease 1 (autosomal dominant)
PKD1	216949_s_at	polycystic kidney disease 1 (autosomal dominant)
PKD1	202327_PM_s_at	polycystic kidney disease 1 (autosomal dominant)
PKD1	RC_Z41563_at	polycystic kidney disease 1 (autosomal dominant)
PKD1	202328_PM_s_at	polycystic kidney disease 1 (autosomal dominant)
PKD1	202328_s_at	polycystic kidney disease 1 (autosomal dominant)
PKD1	216949_PM_s_at	polycystic kidney disease 1 (autosomal dominant)
PKD1	HS.75813.2.S1_3P_A_at	polycystic kidney disease 1 (autosomal dominant)
PKD1	202327_s_at	polycystic kidney disease 1 (autosomal dominant)
PKD1	84265_at	polycystic kidney disease 1 (autosomal dominant)
PKD1	53225_at	polycystic kidney disease 1 (autosomal dominant)
PKD1	897_at	polycystic kidney disease 1 (autosomal dominant)
PKD1	241090_at	polycystic kidney disease 1 (autosomal dominant)
PKD1	MMUGDNA.35561.1.S1_at	polycystic kidney disease 1 (autosomal dominant)
PKD1	HS.75813.0.S1_3P_A_at	polycystic kidney disease 1 (autosomal dominant)
PKD1	HS.166380.1.A1_3P_at	polycystic kidney disease 1 (autosomal dominant)
PKD1	MMUGDNA.2294.1.S1_at	polycystic kidney disease 1 (autosomal dominant)
PKD1	G4505832_3P_A_at	polycystic kidney disease 1 (autosomal dominant)
TCF4	213891_s_at	transcription factor 4
TCF4	215164_at	transcription factor 4
TCF4	212385_at	transcription factor 4
TCF4	HS.202685.0.S1_3P_x_at	transcription factor 4
TCF4	RC_T73792_at	transcription factor 4
TCF4	56694_at	transcription factor 4
TCF4	MMUGDNA.28719.1.S1_at	transcription factor 4
TCF4	68265_G_at	transcription factor 4
TCF4	56764_at	transcription factor 4
TCF4	228837_at	transcription factor 4
TCF4	HS.289068.0.S2_3P_at	transcription factor 4
TCF4	RC_N93521_at	transcription factor 4
TCF4	203753_PM_at	transcription factor 4
TCF4	W76416_at	transcription factor 4
TCF4	67545_at	transcription factor 4
TCF4	MMUGDNA.34401.1.S1_at	transcription factor 4
TCF4	212385_PM_at	transcription factor 4
TCF4	213891_PM_s_at	transcription factor 4
TCF4	RC_W93659_at	transcription factor 4
TCF4	MMUGDNA.11323.1.S1_at	transcription factor 4
TCF4	RC_AA290666_at	transcription factor 4
TCF4	M74719_at	transcription factor 4
TCF4	203753_at	transcription factor 4
TCF4	RC_AA287097_at	transcription factor 4
TCF4	MMUGDNA.28722.1.S1_at	transcription factor 4
TCF4	212382_PM_at	transcription factor 4
TCF4	222146_s_at	transcription factor 4
TCF4	RC_N75542_at	transcription factor 4
TCF4	MMUGDNA.28723.1.S1_at	transcription factor 4
TCF4	HS.132277.0.A1_3P_at	transcription factor 4
TCF4	32872_at	transcription factor 4
TCF4	HS.202685.0.S1_3P_at	transcription factor 4
TCF4	85843_at	transcription factor 4
TCF4	RC_H09023_at	transcription factor 4
TCF4	MMUGDNA.28717.1.S1_at	transcription factor 4
TCF4	237749_at	transcription factor 4
TCF4	HS.289068.0.S4_3P_A_at	transcription factor 4
TCF4	HS.289068.0.S1_3P_at	transcription factor 4
TCF4	MMUGDNA.9707.1.S1_at	transcription factor 4
TCF4	MMUGDNA.6565.1.S1_at	transcription factor 4
TCF4	68912_at	transcription factor 4
TCF4	53331_at	transcription factor 4
TCF4	77098_at	transcription factor 4
TCF4	240321_at	transcription factor 4
TCF4	212387_at	transcription factor 4
TCF4	68263_at	transcription factor 4
TCF4	G4507398_3P_A_at	transcription factor 4
TCF4	HS.289068.1.S1_3P_x_at	transcription factor 4
TCF4	228837_PM_at	transcription factor 4
TCF4	G4507398_3P_x_at	transcription factor 4
TCF4	89997_at	transcription factor 4
TCF4	212387_PM_at	transcription factor 4
TCF4	HG2479-HT2575_at	transcription factor 4
TCF4	74751_at	transcription factor 4
TCF4	212382_at	transcription factor 4
TCF4	222146_PM_s_at	transcription factor 4
TCF4	HS.289068.0.S4_3P_x_at	transcription factor 4
TCF4	HG2479-HT2575_s_at	transcription factor 4
TCF4	56847_at	transcription factor 4
TCF4	RC_W69216_at	transcription factor 4
TCF4	36605_at	transcription factor 4
TCF4	212386_PM_at	transcription factor 4
TCF4	MMUGDNA.248.1.S1_at	transcription factor 4
TCF4	212386_at	transcription factor 4
TCF4	244480_at	transcription factor 4
TCF4	HS.289068.0.S3_3P_at	transcription factor 4
TCF4	HS.289068.1.S1_3P_A_at	transcription factor 4
TCF4	HS.252740.0.A1_3P_at	transcription factor 4
TCF4	MMUGDNA.8286.1.S1_at	transcription factor 4
TCF4	HS.127037.0.A1_3P_at	transcription factor 4
TCF4	HS.106932.0.A1_3P_at	transcription factor 4
FGFBP1	38489_at	fibroblast growth factor binding protein 1
FGFBP1	G4826753_3P_at	fibroblast growth factor binding protein 1
FGFBP1	205014_PM_at	fibroblast growth factor binding protein 1
FGFBP1	M60047_at	fibroblast growth factor binding protein 1
FGFBP1	205014_at	fibroblast growth factor binding protein 1
SPP1	209875_s_at	secreted phosphoprotein 1
SPP1	HS2.422072.1.S1_3P_at	secreted phosphoprotein 1
SPP1	34342_s_at	secreted phosphoprotein 1
SPP1	2092_s_at	secreted phosphoprotein 1
SPP1	HS2.422072.1.S1_3P_x_at	secreted phosphoprotein 1
SPP1	209875_PM_s_at	secreted phosphoprotein 1
SPP1	U20758_RNA1_at	secreted phosphoprotein 1
SPP1	1568574_PM_x_at	secreted phosphoprotein 1
SPP1	G189150_3P_A_at	secreted phosphoprotein 1
SPP1	1568574_3P_x_at	secreted phosphoprotein 1
SPP1	74815_at	secreted phosphoprotein 1
SPP1	1568574_x_at	secreted phosphoprotein 1
FN1	45557_R_at	fibronectin 1
FN1	210495_x_at	fibronectin 1
FN1	216442_x_at	fibronectin 1
FN1	1558199_PM_at	fibronectin 1
FN1	MMUGDNA.16350.1.S1_at	fibronectin 1
FN1	31719_at	fibronectin 1
FN1	211719_PM_x_at	fibronectin 1
FN1	82685_at	fibronectin 1
FN1	HS2.424388.1.A1_3P_at	fibronectin 1
FN1	211719_x_at	fibronectin 1
FN1	60285_at	fibronectin 1
FN1	82284_at	fibronectin 1
FN1	RC_N26285_at	fibronectin 1
FN1	31720_s_at	fibronectin 1
FN1	RC_R02572_at	fibronectin 1
FN1	214702_at	fibronectin 1
FN1	RC_AA234360_at	fibronectin 1
FN1	HG3044-HT3742_s_at	fibronectin 1
FN1	HS.321592.0.S1_3P_at	fibronectin 1
FN1	1558199_at	fibronectin 1
FN1	64719_at	fibronectin 1
FN1	72332_at	fibronectin 1
FN1	RC_AA127063_at	fibronectin 1
FN1	311_s_at	fibronectin 1
FN1	210495_PM_x_at	fibronectin 1
FN1	214701_s_at	fibronectin 1
FN1	HS.287820.2.A1_3P_s_at	fibronectin 1
FN1	HS.270149.0.A1_3P_at	fibronectin 1
FN1	214702_PM_at	fibronectin 1
FN1	MMUGDNA.29987.1.S1_at	fibronectin 1
FN1	212464_PM_s_at	fibronectin 1
FN1	RC_W73370_at	fibronectin 1
FN1	214701_PM_s_at	fibronectin 1
FN1	RC_R36451_at	fibronectin 1
FN1	RC_H77494_at	fibronectin 1
FN1	235629_at	fibronectin 1
FN1	RC_AA085168_at	fibronectin 1
FN1	216442_PM_x_at	fibronectin 1
FN1	X02761_s_at	fibronectin 1
FN1	RC_T78889_s_at	fibronectin 1
FN1	RC_AA481432_s_at	fibronectin 1
FN1	212464_s_at	fibronectin 1
PPPDE2	AA056136_at	PPPDE peptidase domain containing 2
PPPDE2	212528_at	PPPDE peptidase domain containing 2
PPPDE2	53835_at	PPPDE peptidase domain containing 2
PPPDE2	41670_at	PPPDE peptidase domain containing 2
PPPDE2	79223_at	PPPDE peptidase domain containing 2
PPPDE2	HS.12421.0.S2_3P_at	PPPDE peptidase domain containing 2
PPPDE2	212527_at	PPPDE peptidase domain containing 2
PPPDE2	RC_AA620876_s_at	PPPDE peptidase domain containing 2
PPPDE2	HS.12421.0.S1_3P_at	PPPDE peptidase domain containing 2
PPPDE2	212527_PM_at	PPPDE peptidase domain containing 2
PPPDE2	RC_F09458_at	PPPDE peptidase domain containing 2
BMP1	1569001_PM_at	bone morphogenetic protein 1
BMP1	205574_PM_x_at	bone morphogenetic protein 1
BMP1	202701_PM_at	bone morphogenetic protein 1
BMP1	1570383_at	bone morphogenetic protein 1
BMP1	MMUGDNA.14167.1.S1_at	bone morphogenetic protein 1
BMP1	1570383_PM_at	bone morphogenetic protein 1
BMP1	U50330_at	bone morphogenetic protein 1
BMP1	207595_s_at	bone morphogenetic protein 1
BMP1	85226_at	bone morphogenetic protein 1
BMP1	202701_at	bone morphogenetic protein 1
BMP1	G5902809_3P_at	bone morphogenetic protein 1
BMP1	1569002_PM_x_at	bone morphogenetic protein 1
BMP1	39407_at	bone morphogenetic protein 1
BMP1	39406_at	bone morphogenetic protein 1
BMP1	206725_PM_x_at	bone morphogenetic protein 1
BMP1	1569002_3P_x_at	bone morphogenetic protein 1
BMP1	86891_at	bone morphogenetic protein 1
BMP1	1569002_x_at	bone morphogenetic protein 1
BMP1	HS2.382867.1.S1_3P_x_at	bone morphogenetic protein 1
BMP1	RC_T53152_at	bone morphogenetic protein 1
BMP1	206725_x_at	bone morphogenetic protein 1
BMP1	205574_x_at	bone morphogenetic protein 1
BMP1	G5902809_3P_x_at	bone morphogenetic protein 1
BMP1	G5902814_3P_A_at	bone morphogenetic protein 1
BMP1	HS2.271404.1.S1_3P_at	bone morphogenetic protein 1
BMP1	207595_PM_s_at	bone morphogenetic protein 1
BMP1	MMUGDNA.5607.1.S1_at	bone morphogenetic protein 1
BMP1	RC_R71212_at	bone morphogenetic protein 1
BMP1	HS2.382867.1.S1_3P_at	bone morphogenetic protein 1
BMP1	1569001_at	bone morphogenetic protein 1
IL1RN	212659_s_at	interleukin 1 receptor antagonist
IL1RN	RC_D20981_at	interleukin 1 receptor antagonist
IL1RN	212657_PM_s_at	interleukin 1 receptor antagonist
IL1RN	216243_PM_s_at	interleukin 1 receptor antagonist
IL1RN	216243_s_at	interleukin 1 receptor antagonist
IL1RN	216245_at	interleukin 1 receptor antagonist
IL1RN	212659_PM_s_at	interleukin 1 receptor antagonist
IL1RN	HS.81134.0.S2_3P_A_at	interleukin 1 receptor antagonist
IL1RN	X53296_s_at	interleukin 1 receptor antagonist
IL1RN	HS.81134.2.S1_3P_A_at	interleukin 1 receptor antagonist
IL1RN	HS.81134.2.A1_3P_at	interleukin 1 receptor antagonist
IL1RN	212657_s_at	interleukin 1 receptor antagonist
IL1RN	31343_at	interleukin 1 receptor antagonist
IL1RN	216244_at	interleukin 1 receptor antagonist
IL1RN	37603_at	interleukin 1 receptor antagonist
IL1RN	216244_PM_at	interleukin 1 receptor antagonist
IL1RN	216245_PM_at	interleukin 1 receptor antagonist
TSPAN13	217979_at	tetraspanin 13
TSPAN13	AA365742_s_at	tetraspanin 13
TSPAN13	G7657372_3P_at	tetraspanin 13
TSPAN13	H07011_at	tetraspanin 13
TSPAN13	RC_AA610116_I_at	tetraspanin 13
TSPAN13	217979_PM_at	tetraspanin 13
TSPAN13	56508_at	tetraspanin 13
SPARC	J03040_at	secreted protein, acidic, cysteine-rich (osteonectin)
SPARC	W28462_at	secreted protein, acidic, cysteine-rich (osteonectin)
SPARC	RC_T19353_at	secreted protein, acidic, cysteine-rich (osteonectin)
SPARC	212667_PM_at	secreted protein, acidic, cysteine-rich (osteonectin)
SPARC	HS.111779.1.S1_3P_at	secreted protein, acidic, cysteine-rich (osteonectin)
SPARC	212667_at	secreted protein, acidic, cysteine-rich (osteonectin)
SPARC	MMUGDNA.27569.1.S1_at	secreted protein, acidic, cysteine-rich (osteonectin)
SPARC	1561413_at	secreted protein, acidic, cysteine-rich (osteonectin)
SPARC	73433_at	secreted protein, acidic, cysteine-rich (osteonectin)
SPARC	HS2.407593.1.S1_3P_at	secreted protein, acidic, cysteine-rich (osteonectin)
SPARC	200665_s_at	secreted protein, acidic, cysteine-rich (osteonectin)
SPARC	200665_PM_s_at	secreted protein, acidic, cysteine-rich (osteonectin)
SPARC	RC_H95960_at	secreted protein, acidic, cysteine-rich (osteonectin)
SPARC	G4507170_3P_A_at	secreted protein, acidic, cysteine-rich (osteonectin)
SPARC	MMUGDNA.34925.1.S1_at	secreted protein, acidic, cysteine-rich (osteonectin)
SPARC	71862_at	secreted protein, acidic, cysteine-rich (osteonectin)
SPARC	73938_at	secreted protein, acidic, cysteine-rich (osteonectin)
SPARC	671_at	secreted protein, acidic, cysteine-rich (osteonectin)
SNAI2	HS.93005.0.S2_3P_at	snail homolog 2 (Drosophila)
SNAI2	38288_at	snail homolog 2 (Drosophila)
SNAI2	63992_at	snail homolog 2 (Drosophila)
SNAI2	RC_AA410443_at	snail homolog 2 (Drosophila)
SNAI2	213139_at	snail homolog 2 (Drosophila)
SNAI2	213139_PM_at	snail homolog 2 (Drosophila)
COL5A2	M11718_at	collagen, type V, alpha 2
COL5A2	65797_at	collagen, type V, alpha 2
COL5A2	HS.82985.0.A1_3P_at	collagen, type V, alpha 2
COL5A2	221730_at	collagen, type V, alpha 2
COL5A2	221729_PM_at	collagen, type V, alpha 2
COL5A2	221729_at	collagen, type V, alpha 2
COL5A2	RC_AA490001_at	collagen, type V, alpha 2
COL5A2	221730_PM_at	collagen, type V, alpha 2
COL5A2	HS.82985.0.A2_3P_at	collagen, type V, alpha 2
COL5A2	38420_at	collagen, type V, alpha 2
COL5A2	RC_AA122386_at	collagen, type V, alpha 2
SNAI1	RC_AA432374_at	snail homolog 1 (Drosophila)
SNAI1	53649_at	snail homolog 1 (Drosophila)
SNAI1	219480_PM_at	snail homolog 1 (Drosophila)
SNAI1	G5174686_3P_at	snail homolog 1 (Drosophila)
SNAI1	219480_at	snail homolog 1 (Drosophila)
CAMK2N1	W17400_at	calcium/calmodulin-dependent protein kinase II inhibitor 1
CAMK2N1	RC_H89957_at	calcium/calmodulin-dependent protein kinase II inhibitor 1
CAMK2N1	228302_PM_x_at	calcium/calmodulin-dependent protein kinase II inhibitor 1
CAMK2N1	218309_PM_at	calcium/calmodulin-dependent protein kinase II inhibitor 1
CAMK2N1	229163_PM_at	calcium/calmodulin-dependent protein kinase II inhibitor 1
CAMK2N1	229163_at	calcium/calmodulin-dependent protein kinase II inhibitor 1
CAMK2N1	HS.107767.1.A1_3P_at	calcium/calmodulin-dependent protein kinase II inhibitor 1
CAMK2N1	HS.197922.0.A1_3P_at	calcium/calmodulin-dependent protein kinase II inhibitor 1
CAMK2N1	56385_at	calcium/calmodulin-dependent protein kinase II inhibitor 1
CAMK2N1	H46831_at	calcium/calmodulin-dependent protein kinase II inhibitor 1
CAMK2N1	HS.107767.1.A1_3P_x_at	calcium/calmodulin-dependent protein kinase II inhibitor 1
CAMK2N1	RC_H98215_at	calcium/calmodulin-dependent protein kinase II inhibitor 1
CAMK2N1	57777_at	calcium/calmodulin-dependent protein kinase II inhibitor 1
CAMK2N1	218309_at	calcium/calmodulin-dependent protein kinase II inhibitor 1
CAMK2N1	228302_x_at	calcium/calmodulin-dependent protein kinase II inhibitor 1
CAMK2N1	G8924051_3P_at	calcium/calmodulin-dependent protein kinase II inhibitor 1
CAMK2N1	77759_at	calcium/calmodulin-dependent protein kinase II inhibitor 1
CAMK2N1	W05585_at	calcium/calmodulin-dependent protein kinase II inhibitor 1
TJP1	RC_T40528_at	tight junction protein 1 (zona occludens 1)
TJP1	MMUGDNA.26294.1.S1_at	tight junction protein 1 (zona occludens 1)
TJP1	HS.94327.0.S1_3P_at	tight junction protein 1 (zona occludens 1)
TJP1	HS.243468.0.A1_3P_at	tight junction protein 1 (zona occludens 1)
TJP1	214168_s_at	tight junction protein 1 (zona occludens 1)
TJP1	214168_PM_s_at	tight junction protein 1 (zona occludens 1)
TJP1	MMUGDNA.27708.1.S1_at	tight junction protein 1 (zona occludens 1)
TJP1	243184_at	tight junction protein 1 (zona occludens 1)
TJP1	244476_at	tight junction protein 1 (zona occludens 1)
TJP1	44157_at	tight junction protein 1 (zona occludens 1)
TJP1	32532_at	tight junction protein 1 (zona occludens 1)
TJP1	RC_T53143_at	tight junction protein 1 (zona occludens 1)
TJP1	L14837_at	tight junction protein 1 (zona occludens 1)
TJP1	HS.74614.1.S1_3P_A_at	tight junction protein 1 (zona occludens 1)
TJP1	202011_PM_at	tight junction protein 1 (zona occludens 1)
TJP1	202011_at	tight junction protein 1 (zona occludens 1)
TJP1	RC_N76026_at	tight junction protein 1 (zona occludens 1)
TJP1	MMUGDNA.26057.1.S1_at	tight junction protein 1 (zona occludens 1)
TJP1	34032_at	tight junction protein 1 (zona occludens 1)
TJP1	78685_at	tight junction protein 1 (zona occludens 1)
TJP1	RC_AA101251_s_at	tight junction protein 1 (zona occludens 1)
TJP1	215428_at	tight junction protein 1 (zona occludens 1)
TJP1	60953_at	tight junction protein 1 (zona occludens 1)
TJP1	G4507516_3P_at	tight junction protein 1 (zona occludens 1)
SNAI3	HS2.253790.1.S1_3P_s_at	snail homolog 3 (Drosophila)
SNAI3	1560228_PM_at	snail homolog 3 (Drosophila)
SNAI3	1560228_at	snail homolog 3 (Drosophila)
RGS2	202388_at	regulator of G-protein signaling 2, 24kDa
RGS2	202388_PM_at	regulator of G-protein signaling 2, 24kDa
RGS2	L13391_at	regulator of G-protein signaling 2, 24kDa
RGS2	37701_at	regulator of G-protein signaling 2, 24kDa
RGS2	G4506516_3P_at	regulator of G-protein signaling 2, 24kDa
ITGA5	MMUGDNA.21087.1.S1_at	integrin, alpha 5 (fibronectin receptor, alpha polypeptide)
ITGA5	X06256_at	integrin, alpha 5 (fibronectin receptor, alpha polypeptide)
ITGA5	201389_PM_at	integrin, alpha 5 (fibronectin receptor, alpha polypeptide)
ITGA5	L42354_at	integrin, alpha 5 (fibronectin receptor, alpha polypeptide)
ITGA5	G4504750_3P_at	integrin, alpha 5 (fibronectin receptor, alpha polypeptide)
ITGA5	201389_at	integrin, alpha 5 (fibronectin receptor, alpha polypeptide)
ITGA5	39753_at	integrin, alpha 5 (fibronectin receptor, alpha polypeptide)
DSG1	206642_at	desmoglein 1
DSG1	206642_PM_at	desmoglein 1
DSG1	G4503400_3P_at	desmoglein 1
DSG1	39586_at	desmoglein 1
DSG1	X56654_at	desmoglein 1
DSG1	RC_AA041388_at	desmoglein 1
IGFBP4	RC_AA599937_s_at	insulin-like growth factor binding protein 4
IGFBP4	201508_at	insulin-like growth factor binding protein 4
IGFBP4	HS.177170.0.A1_3P_at	insulin-like growth factor binding protein 4
IGFBP4	MMUGDNA.38233.1.S1_at	insulin-like growth factor binding protein 4
IGFBP4	1737_s_at	insulin-like growth factor binding protein 4
IGFBP4	G10835020_3P_s_at	insulin-like growth factor binding protein 4
IGFBP4	M62403_s_at	insulin-like growth factor binding protein 4
IGFBP4	242657_at	insulin-like growth factor binding protein 4
IGFBP4	39781_at	insulin-like growth factor binding protein 4
IGFBP4	74566_at	insulin-like growth factor binding protein 4
IGFBP4	201508_PM_at	insulin-like growth factor binding protein 4
Affymetrix probe sets, symbols and full names of 53 genes relevant to anticancer drug resistance
Symbol	Affymetrix_ID	Name
CYP3A4	205999_PM_x_at	cytochrome P450, family 3, subfamily A, polypeptide 4
CYP3A4	210726_PM_at	cytochrome P450, family 3, subfamily A, polypeptide 4
CYP3A4	D00003_s_at	cytochrome P450, family 3, subfamily A, polypeptide 4
CYP3A4	G510085_3P_at	cytochrome P450, family 3, subfamily A, polypeptide 4
CYP3A4	G510085_3P_x_at	cytochrome P450, family 3, subfamily A, polypeptide 4
CYP3A4	208367_x_at	cytochrome P450, family 3, subfamily A, polypeptide 4
CYP3A4	G13435385_3P_at	cytochrome P450, family 3, subfamily A, polypeptide 4
CYP3A4	D00003_at	cytochrome P450, family 3, subfamily A, polypeptide 4
CYP3A4	1755_I_at	cytochrome P450, family 3, subfamily A, polypeptide 4
CYP3A4	205998_PM_x_at	cytochrome P450, family 3, subfamily A, polypeptide 4
CYP3A4	210726_at	cytochrome P450, family 3, subfamily A, polypeptide 4
CYP3A4	231704_at	cytochrome P450, family 3, subfamily A, polypeptide 4
CYP3A4	231704_PM_at	cytochrome P450, family 3, subfamily A, polypeptide 4
CYP3A4	J04449_at	cytochrome P450, family 3, subfamily A, polypeptide 4
CYP3A4	G6470134_3P_s_at	cytochrome P450, family 3, subfamily A, polypeptide 4
CYP3A4	270_at	cytochrome P450, family 3, subfamily A, polypeptide 4
CYP3A4	205998_x_at	cytochrome P450, family 3, subfamily A, polypeptide 4
CYP3A4	1756_F_at	cytochrome P450, family 3, subfamily A, polypeptide 4
CYP3A4	205999_x_at	cytochrome P450, family 3, subfamily A, polypeptide 4
CYP3A4	G4503228_3P_s_at	cytochrome P450, family 3, subfamily A, polypeptide 4
CYP3A4	208367_PM_x_at	cytochrome P450, family 3, subfamily A, polypeptide 4
CYP3A4	HS.178738.1.A1_3P_at	cytochrome P450, family 3, subfamily A, polypeptide 4
TUBB3	HS.301240.0.S2_3P_x_at	tubulin, beta 3; melanocortin 1 receptor (alpha melanocyte stimulating hormone receptor)
TUBB3	205458_PM_at	tubulin, beta 3; melanocortin 1 receptor (alpha melanocyte stimulating hormone receptor)
TUBB3	471_F_at	tubulin, beta 3; melanocortin 1 receptor (alpha melanocyte stimulating hormone receptor)
TUBB3	X67594_at	tubulin, beta 3; melanocortin 1 receptor (alpha melanocyte stimulating hormone receptor)
TUBB3	RC_T33380_F_at	tubulin, beta 3; melanocortin 1 receptor (alpha melanocyte stimulating hormone receptor)
TUBB3	213476_PM_x_at	tubulin, beta 3; melanocortin 1 receptor (alpha melanocyte stimulating hormone receptor)
TUBB3	54532_at	tubulin, beta 3; melanocortin 1 receptor (alpha melanocyte stimulating hormone receptor)
TUBB3	RC_D51133_F_at	tubulin, beta 3; melanocortin 1 receptor (alpha melanocyte stimulating hormone receptor)
TUBB3	RC_AA432389_at	tubulin, beta 3; melanocortin 1 receptor (alpha melanocyte stimulating hormone receptor)
TUBB3	G5174736_3P_A_at	tubulin, beta 3; melanocortin 1 receptor (alpha melanocyte stimulating hormone receptor)
TUBB3	RC_C14057_F_at	tubulin, beta 3; melanocortin 1 receptor (alpha melanocyte stimulating hormone receptor)
TUBB3	205458_at	tubulin, beta 3; melanocortin 1 receptor (alpha melanocyte stimulating hormone receptor)
TUBB3	U47634_at	tubulin, beta 3; melanocortin 1 receptor (alpha melanocyte stimulating hormone receptor)
TUBB3	34557_at	tubulin, beta 3; melanocortin 1 receptor (alpha melanocyte stimulating hormone receptor)
TUBB3	HS.301240.0.S2_3P_at	tubulin, beta 3; melanocortin 1 receptor (alpha melanocyte stimulating hormone receptor)
TUBB3	202154_PM_x_at	tubulin, beta 3; melanocortin 1 receptor (alpha melanocyte stimulating hormone receptor)
TUBB3	HS.159154.1.A1_3P_x_at	tubulin, beta 3; melanocortin 1 receptor (alpha melanocyte stimulating hormone receptor)
TUBB3	57034_at	tubulin, beta 3; melanocortin 1 receptor (alpha melanocyte stimulating hormone receptor)
TUBB3	213476_3P_x_at	tubulin, beta 3; melanocortin 1 receptor (alpha melanocyte stimulating hormone receptor)
TUBB3	202154_x_at	tubulin, beta 3; melanocortin 1 receptor (alpha melanocyte stimulating hormone receptor)
TUBB3	213476_x_at	tubulin, beta 3; melanocortin 1 receptor (alpha melanocyte stimulating hormone receptor)
TUBB4	212664_at	tubulin, beta 4
TUBB4	212664_PM_at	tubulin, beta 4
TUBB4	X00734_at	tubulin, beta 4
TUBB4	HS.110837.0.S2_3P_at	tubulin, beta 4
TUBB4	RC_AA432380_s_at	tubulin, beta 4
TUBB4	429_F_at	tubulin, beta 4
TUBB4	38699_at	tubulin, beta 4
ABCC10	36732_at	ATP-binding cassette, sub-family C (CFTR/MRP), member 10
ABCC10	HS.55879.2.A1_3P_A_at	ATP-binding cassette, sub-family C (CFTR/MRP), member 10
ABCC10	215873_x_at	ATP-binding cassette, sub-family C (CFTR/MRP), member 10
ABCC10	HS.55879.1.S1_3P_s_at	ATP-binding cassette, sub-family C (CFTR/MRP), member 10
ABCC10	36731_G_at	ATP-binding cassette, sub-family C (CFTR/MRP), member 10
ABCC10	215873_PM_x_at	ATP-binding cassette, sub-family C (CFTR/MRP), member 10
ABCC10	HS.55879.1.S1_3P_A_at	ATP-binding cassette, sub-family C (CFTR/MRP), member 10
ABCC10	215873_3P_x_at	ATP-binding cassette, sub-family C (CFTR/MRP), member 10
ABCC10	213485_PM_s_at	ATP-binding cassette, sub-family C (CFTR/MRP), member 10
ABCC10	RC_AA135879_s_at	ATP-binding cassette, sub-family C (CFTR/MRP), member 10
ABCC10	213485_s_at	ATP-binding cassette, sub-family C (CFTR/MRP), member 10
ABCC10	HS.55879.2.A1_3P_s_at	ATP-binding cassette, sub-family C (CFTR/MRP), member 10
ABCC10	36730_at	ATP-binding cassette, sub-family C (CFTR/MRP), member 10
POLB	234907_x_at	polymerase (DNA directed), beta
POLB	203616_at	polymerase (DNA directed), beta
POLB	234352_x_at	polymerase (DNA directed), beta
POLB	203616_PM_at	polymerase (DNA directed), beta
POLB	G4505930_3P_at	polymerase (DNA directed), beta
POLB	D29013_at	polymerase (DNA directed), beta
POLB	1696_at	polymerase (DNA directed), beta
POLB	HS.241525.0.S1_3P_at	polymerase (DNA directed), beta
POR	858_at	P450 (cytochrome) oxidoreductase
POR	G9964002_3P_s_at	P450 (cytochrome) oxidoreductase
POR	208928_PM_at	P450 (cytochrome) oxidoreductase
POR	208928_at	P450 (cytochrome) oxidoreductase
POR	RC_T24094_F_at	P450 (cytochrome) oxidoreductase
POR	S90469_at	P450 (cytochrome) oxidoreductase
POR	86981_at	P450 (cytochrome) oxidoreductase
XPA	1995_at	xeroderma pigmentosum, complementation group A
XPA	49748_at	xeroderma pigmentosum, complementation group A
XPA	232967_PM_at	xeroderma pigmentosum, complementation group A
XPA	G4507936_3P_at	xeroderma pigmentosum, complementation group A
XPA	1559515_at	xeroderma pigmentosum, complementation group A
XPA	80741_at	xeroderma pigmentosum, complementation group A
XPA	RC_AA242764_s_at	xeroderma pigmentosum, complementation group A
XPA	HS.288867.0.A1_3P_at	xeroderma pigmentosum, complementation group A
XPA	1308_G_at	xeroderma pigmentosum, complementation group A
XPA	205672_at	xeroderma pigmentosum, complementation group A
XPA	RC_H68839_at	xeroderma pigmentosum, complementation group A
XPA	232967_at	xeroderma pigmentosum, complementation group A
XPA	D14533_at	xeroderma pigmentosum, complementation group A
XPA	RC_AA233844_at	xeroderma pigmentosum, complementation group A
XPA	80743_G_at	xeroderma pigmentosum, complementation group A
XPA	1307_at	xeroderma pigmentosum, complementation group A
XPA	HS2.407089.1.A1_3P_at	xeroderma pigmentosum, complementation group A
XPA	205672_PM_at	xeroderma pigmentosum, complementation group A
BLMH	X92106_at	bleomycin hydrolase
BLMH	394_at	bleomycin hydrolase
BLMH	37700_at	bleomycin hydrolase
BLMH	202179_at	bleomycin hydrolase
BLMH	G4557366_3P_at	bleomycin hydrolase
BLMH	81176_at	bleomycin hydrolase
BLMH	202179_PM_at	bleomycin hydrolase
RRM1	234134_3P_at	ribonucleotide reductase M1
RRM1	234134_at	ribonucleotide reductase M1
RRM1	HS.2934.0.A1_3P_A_at	ribonucleotide reductase M1
RRM1	RC_AA234893_at	ribonucleotide reductase M1
RRM1	201477_PM_s_at	ribonucleotide reductase M1
RRM1	34314_at	ribonucleotide reductase M1
RRM1	G4506748_3P_A_at	ribonucleotide reductase M1
RRM1	X59543_at	ribonucleotide reductase M1
RRM1	MMUGDNA.1376.1.S1_at	ribonucleotide reductase M1
RRM1	HS.10845.0.A1_3P_at	ribonucleotide reductase M1
RRM1	201477_s_at	ribonucleotide reductase M1
RRM1	50707_at	ribonucleotide reductase M1
RRM1	201476_s_at	ribonucleotide reductase M1
RRM1	231028_PM_at	ribonucleotide reductase M1
RRM1	231028_at	ribonucleotide reductase M1
RRM1	201476_PM_s_at	ribonucleotide reductase M1
HSPB1	63673_at	heat shock 27kDa protein-like 2 pseudogene; heat shock 27kDa protein 1
HSPB1	201841_s_at	heat shock 27kDa protein-like 2 pseudogene; heat shock 27kDa protein 1
HSPB1	201841_3P_s_at	heat shock 27kDa protein-like 2 pseudogene; heat shock 27kDa protein 1
HSPB1	RC_N26903_s_at	heat shock 27kDa protein-like 2 pseudogene; heat shock 27kDa protein 1
HSPB1	Z23090_at	heat shock 27kDa protein-like 2 pseudogene; heat shock 27kDa protein 1
HSPB1	G4996892_3P_A_at	heat shock 27kDa protein-like 2 pseudogene; heat shock 27kDa protein 1
HSPB1	RC_N70878_at	heat shock 27kDa protein-like 2 pseudogene; heat shock 27kDa protein 1
HSPB1	201841_PM_s_at	heat shock 27kDa protein-like 2 pseudogene; heat shock 27kDa protein 1
HSPB1	36785_at	heat shock 27kDa protein-like 2 pseudogene; heat shock 27kDa protein 1
HSPB1	G4996892_3P_x_at	heat shock 27kDa protein-like 2 pseudogene; heat shock 27kDa protein 1
NAIP	239944_at	NLR family, apoptosis inhibitory protein
NAIP	204861_PM_s_at	NLR family, apoptosis inhibitory protein
NAIP	37277_at	NLR family, apoptosis inhibitory protein
NAIP	80862_at	NLR family, apoptosis inhibitory protein
NAIP	U80017_RNA2_at	NLR family, apoptosis inhibitory protein
NAIP	MMUGDNA.29807.1.S1_x_at	NLR family, apoptosis inhibitory protein
NAIP	204860_PM_s_at	NLR family, apoptosis inhibitory protein
NAIP	MMUGDNA.29807.1.S1_at	NLR family, apoptosis inhibitory protein
NAIP	204861_s_at	NLR family, apoptosis inhibitory protein
NAIP	HS.152167.0.A1_3P_at	NLR family, apoptosis inhibitory protein
NAIP	HS.79019.0.S1_3P_A_at	NLR family, apoptosis inhibitory protein
NAIP	204860_s_at	NLR family, apoptosis inhibitory protein
NAIP	G4758751_3P_A_at	NLR family, apoptosis inhibitory protein
GSTP1	829_s_at	glutathione S-transferase pi 1
GSTP1	U21689_at	glutathione S-transferase pi 1
GSTP1	G6552334_3P_at	glutathione S-transferase pi 1
GSTP1	33396_at	glutathione S-transferase pi 1
GSTP1	G6552334_3P_s_at	glutathione S-transferase pi 1
GSTP1	200824_at	glutathione S-transferase pi 1
GSTP1	200824_PM_at	glutathione S-transferase pi 1
GSTP1	G6552334_3P_x_at	glutathione S-transferase pi 1
GSTP1	M24485_s_at	glutathione S-transferase pi 1
GSTP1	200824_3P_at	glutathione S-transferase pi 1
CYP1B1	202436_s_at	cytochrome P450, family 1, subfamily B, polypeptide 1
CYP1B1	U03688_at	cytochrome P450, family 1, subfamily B, polypeptide 1
CYP1B1	859_at	cytochrome P450, family 1, subfamily B, polypeptide 1
CYP1B1	202435_s_at	cytochrome P450, family 1, subfamily B, polypeptide 1
CYP1B1	202436_PM_s_at	cytochrome P450, family 1, subfamily B, polypeptide 1
CYP1B1	202437_s_at	cytochrome P450, family 1, subfamily B, polypeptide 1
CYP1B1	202434_PM_s_at	cytochrome P450, family 1, subfamily B, polypeptide 1
CYP1B1	202437_PM_s_at	cytochrome P450, family 1, subfamily B, polypeptide 1
CYP1B1	G13325059_3P_A_at	cytochrome P450, family 1, subfamily B, polypeptide 1
CYP1B1	202435_PM_s_at	cytochrome P450, family 1, subfamily B, polypeptide 1
CYP1B1	202434_s_at	cytochrome P450, family 1, subfamily B, polypeptide 1
CYP1B1	HS.296741.0.A1_3P_at	cytochrome P450, family 1, subfamily B, polypeptide 1
CYP1B1	MMUGDNA.40792.1.S1_at	cytochrome P450, family 1, subfamily B, polypeptide 1
CYP1B1	233285_at	cytochrome P450, family 1, subfamily B, polypeptide 1
CYP1B1	HS.154654.0.S1_3P_A_at	cytochrome P450, family 1, subfamily B, polypeptide 1
CYP1B1	HS.154654.0.S2_3P_A_at	cytochrome P450, family 1, subfamily B, polypeptide 1
CYP1B1	RC_AA451886_at	cytochrome P450, family 1, subfamily B, polypeptide 1
CYP1B1	HS.154654.0.S3_3P_A_at	cytochrome P450, family 1, subfamily B, polypeptide 1
CYP1B1	RC_N21019_s_at	cytochrome P450, family 1, subfamily B, polypeptide 1
CYP1B1	233410_at	cytochrome P450, family 1, subfamily B, polypeptide 1
CYP1B1	HS.296741.0.S1_3P_at	cytochrome P450, family 1, subfamily B, polypeptide 1
CYP1B1	40071_at	cytochrome P450, family 1, subfamily B, polypeptide 1
GCLC	202923_s_at	glutamate-cysteine ligase, catalytic subunit
GCLC	86240_at	glutamate-cysteine ligase, catalytic subunit
GCLC	49163_at	glutamate-cysteine ligase, catalytic subunit
GCLC	RC_H93053_s_at	glutamate-cysteine ligase, catalytic subunit
GCLC	202922_PM_at	glutamate-cysteine ligase, catalytic subunit
GCLC	202923_PM_s_at	glutamate-cysteine ligase, catalytic subunit
GCLC	56626_R_at	glutamate-cysteine ligase, catalytic subunit
GCLC	51519_at	glutamate-cysteine ligase, catalytic subunit
GCLC	RC_AA449306_at	glutamate-cysteine ligase, catalytic subunit
GCLC	M90656_at	glutamate-cysteine ligase, catalytic subunit
GCLC	52591_s_at	glutamate-cysteine ligase, catalytic subunit
GCLC	G4557624_3P_A_at	glutamate-cysteine ligase, catalytic subunit
GCLC	52592_R_at	glutamate-cysteine ligase, catalytic subunit
GCLC	31850_at	glutamate-cysteine ligase, catalytic subunit
GCLC	MMUGDNA.4380.1.S1_at	glutamate-cysteine ligase, catalytic subunit
GCLC	1555330_PM_at	glutamate-cysteine ligase, catalytic subunit
GCLC	HS2.151393.2.S1_3P_s_at	glutamate-cysteine ligase, catalytic subunit
GCLC	1555330_at	glutamate-cysteine ligase, catalytic subunit
GCLC	RC_H93482_at	glutamate-cysteine ligase, catalytic subunit
GCLC	202922_at	glutamate-cysteine ligase, catalytic subunit
GCLC	HS.151393.0.S2_3P_at	glutamate-cysteine ligase, catalytic subunit
XIAP	HS.5367.0.A1_3P_at	X-linked inhibitor of apoptosis
XIAP	235222_x_at	X-linked inhibitor of apoptosis
XIAP	92143_R_at	X-linked inhibitor of apoptosis
XIAP	225859_at	X-linked inhibitor of apoptosis
XIAP	243026_x_at	X-linked inhibitor of apoptosis
XIAP	206537_at	X-linked inhibitor of apoptosis
XIAP	RC_AA459245_at	X-linked inhibitor of apoptosis
XIAP	235222_PM_x_at	X-linked inhibitor of apoptosis
XIAP	G4502142_3P_at	X-linked inhibitor of apoptosis
XIAP	1646_at	X-linked inhibitor of apoptosis
XIAP	228363_at	X-linked inhibitor of apoptosis
XIAP	HS.201262.0.S1_3P_x_at	X-linked inhibitor of apoptosis
XIAP	HS.321435.1.A1_3P_A_at	X-linked inhibitor of apoptosis
XIAP	243026_PM_x_at	X-linked inhibitor of apoptosis
XIAP	G1016687_3P_A_at	X-linked inhibitor of apoptosis
XIAP	69767_at	X-linked inhibitor of apoptosis
XIAP	228363_PM_at	X-linked inhibitor of apoptosis
XIAP	206537_PM_at	X-linked inhibitor of apoptosis
XIAP	78549_at	X-linked inhibitor of apoptosis
XIAP	225858_3P_s_at	X-linked inhibitor of apoptosis
XIAP	MMUGDNA.12904.1.S1_at	X-linked inhibitor of apoptosis
XIAP	HS.201262.1.S1_3P_A_at	X-linked inhibitor of apoptosis
XIAP	225859_PM_at	X-linked inhibitor of apoptosis
XIAP	206536_s_at	X-linked inhibitor of apoptosis
XIAP	206536_PM_s_at	X-linked inhibitor of apoptosis
XIAP	HS.321435.1.A1_3P_at	X-linked inhibitor of apoptosis
XIAP	225858_s_at	X-linked inhibitor of apoptosis
XIAP	225858_PM_s_at	X-linked inhibitor of apoptosis
XIAP	72320_at	X-linked inhibitor of apoptosis
XIAP	MMUGDNA.31296.1.S1_at	X-linked inhibitor of apoptosis
XIAP	51813_at	X-linked inhibitor of apoptosis
XIAP	MMUGDNA.12904.1.S1_x_at	X-linked inhibitor of apoptosis
XIAP	235222_3P_x_at	X-linked inhibitor of apoptosis
MGMT	204880_at	O-6-methylguanine-DNA methyltransferase
MGMT	204880_PM_at	O-6-methylguanine-DNA methyltransferase
MGMT	G4505176_3P_at	O-6-methylguanine-DNA methyltransferase
MGMT	2051_at	O-6-methylguanine-DNA methyltransferase
MGMT	RC_AA126722_s_at	O-6-methylguanine-DNA methyltransferase
MGMT	M29971_at	O-6-methylguanine-DNA methyltransferase
MGMT	2052_G_at	O-6-methylguanine-DNA methyltransferase
ABCA2	U18235_at	ATP-binding cassette, sub-family A (ABC1), member 2
ABCA2	87046_at	ATP-binding cassette, sub-family A (ABC1), member 2
ABCA2	918_at	ATP-binding cassette, sub-family A (ABC1), member 2
ABCA2	HS.121561.0.S1_3P_at	ATP-binding cassette, sub-family A (ABC1), member 2
ABCA2	210099_PM_at	ATP-binding cassette, sub-family A (ABC1), member 2
ABCA2	HG4724-HT5166_at	ATP-binding cassette, sub-family A (ABC1), member 2
ABCA2	RC_W69747_at	ATP-binding cassette, sub-family A (ABC1), member 2
ABCA2	210100_3P_s_at	ATP-binding cassette, sub-family A (ABC1), member 2
ABCA2	MMUGDNA.4531.1.S1_at	ATP-binding cassette, sub-family A (ABC1), member 2
ABCA2	210100_PM_s_at	ATP-binding cassette, sub-family A (ABC1), member 2
ABCA2	G13173185_3P_A_at	ATP-binding cassette, sub-family A (ABC1), member 2
ABCA2	212772_PM_s_at	ATP-binding cassette, sub-family A (ABC1), member 2
ABCA2	210100_s_at	ATP-binding cassette, sub-family A (ABC1), member 2
ABCA2	HS.94806.0.S1_3P_s_at	ATP-binding cassette, sub-family A (ABC1), member 2
ABCA2	G13173185_3P_s_at	ATP-binding cassette, sub-family A (ABC1), member 2
ABCA2	38313_at	ATP-binding cassette, sub-family A (ABC1), member 2
ABCA2	212772_s_at	ATP-binding cassette, sub-family A (ABC1), member 2
ABCA2	210099_at	ATP-binding cassette, sub-family A (ABC1), member 2
ABCA2	31725_s_at	ATP-binding cassette, sub-family A (ABC1), member 2
ABCA2	71904_at	ATP-binding cassette, sub-family A (ABC1), member 2
ASNS	HS.202216.0.A1_3P_at	asparagine synthetase
ASNS	241082_at	asparagine synthetase
ASNS	G4502258_3P_A_at	asparagine synthetase
ASNS	MMUGDNA.358.1.S1_at	asparagine synthetase
ASNS	M27396_s_at	asparagine synthetase
ASNS	70493_at	asparagine synthetase
ASNS	205047_s_at	asparagine synthetase
ASNS	36671_at	asparagine synthetase
ASNS	241082_PM_at	asparagine synthetase
ASNS	69935_at	asparagine synthetase
ASNS	205047_PM_s_at	asparagine synthetase
HSPA1A	200799_PM_at	heat shock 70kDa protein 1A; heat shock 70kDa protein 1B
HSPA1A	1104_s_at	heat shock 70kDa protein 1A; heat shock 70kDa protein 1B
HSPA1A	M59830_at	heat shock 70kDa protein 1A; heat shock 70kDa protein 1B
HSPA1A	G5579469_3P_at	heat shock 70kDa protein 1A; heat shock 70kDa protein 1B
HSPA1A	31692_at	heat shock 70kDa protein 1A; heat shock 70kDa protein 1B
HSPA1A	32965_F_at	heat shock 70kDa protein 1A; heat shock 70kDa protein 1B
HSPA1A	M11717_RNA1_at	heat shock 70kDa protein 1A; heat shock 70kDa protein 1B
HSPA1A	200800_s_at	heat shock 70kDa protein 1A; heat shock 70kDa protein 1B
HSPA1A	200799_at	heat shock 70kDa protein 1A; heat shock 70kDa protein 1B
HSPA1A	90877_F_at	heat shock 70kDa protein 1A; heat shock 70kDa protein 1B
HSPA1A	RC_T66307_F_at	heat shock 70kDa protein 1A; heat shock 70kDa protein 1B
HSPA1A	202581_PM_at	heat shock 70kDa protein 1A; heat shock 70kDa protein 1B
HSPA1A	200800_PM_s_at	heat shock 70kDa protein 1A; heat shock 70kDa protein 1B
HSPA1A	G5579470_3P_at	heat shock 70kDa protein 1A; heat shock 70kDa protein 1B
HSPA1A	202581_at	heat shock 70kDa protein 1A; heat shock 70kDa protein 1B
BCL2L1	MMUGDNA.26682.1.S1_at	BCL2-like 1
BCL2L1	34742_at	BCL2-like 1
BCL2L1	215037_PM_s_at	BCL2-like 1
BCL2L1	86546_at	BCL2-like 1
BCL2L1	G4502380_3P_A_at	BCL2-like 1
BCL2L1	212312_at	BCL2-like 1
BCL2L1	HS2.400686.1.S1_3P_x_at	BCL2-like 1
BCL2L1	82590_at	BCL2-like 1
BCL2L1	HS.143912.0.A1_3P_at	BCL2-like 1
BCL2L1	231228_PM_at	BCL2-like 1
BCL2L1	206665_s_at	BCL2-like 1
BCL2L1	1615_at	BCL2-like 1
BCL2L1	215037_s_at	BCL2-like 1
BCL2L1	Z23115_at	BCL2-like 1
BCL2L1	HS.305890.1.S1_3P_at	BCL2-like 1
BCL2L1	1569067_3P_at	BCL2-like 1
BCL2L1	65477_at	BCL2-like 1
BCL2L1	231228_at	BCL2-like 1
BCL2L1	1569067_at	BCL2-like 1
BCL2L1	212312_PM_at	BCL2-like 1
BCL2L1	206665_PM_s_at	BCL2-like 1
BCL2L1	HS.305890.2.S1_3P_A_at	BCL2-like 1
BCL2L1	HS2.400686.1.S1_3P_at	BCL2-like 1
ABCA3	86561_at	ATP-binding cassette, sub-family A (ABC1), member 3
ABCA3	35183_at	ATP-binding cassette, sub-family A (ABC1), member 3
ABCA3	204343_at	ATP-binding cassette, sub-family A (ABC1), member 3
ABCA3	U78735_at	ATP-binding cassette, sub-family A (ABC1), member 3
ABCA3	204343_PM_at	ATP-binding cassette, sub-family A (ABC1), member 3
ABCA3	G4501848_3P_at	ATP-binding cassette, sub-family A (ABC1), member 3
TYMS	217684_PM_at	thymidylate synthetase
TYMS	HS2.432651.1.S1_3P_s_at	thymidylate synthetase
TYMS	243016_at	thymidylate synthetase
TYMS	1505_at	thymidylate synthetase
TYMS	37899_at	thymidylate synthetase
TYMS	48296_at	thymidylate synthetase
TYMS	HS.141307.0.A1_3P_at	thymidylate synthetase
TYMS	1554696_PM_s_at	thymidylate synthetase
TYMS	RC_AA236888_at	thymidylate synthetase
TYMS	202589_at	thymidylate synthetase
TYMS	202589_PM_at	thymidylate synthetase
TYMS	217690_at	thymidylate synthetase
TYMS	MMUGDNA.2131.1.S1_at	thymidylate synthetase
TYMS	G4507750_3P_at	thymidylate synthetase
TYMS	MMUGDNA.13695.1.S1_at	thymidylate synthetase
TYMS	HS.141307.0.S1_3P_at	thymidylate synthetase
TYMS	1554696_s_at	thymidylate synthetase
TYMS	217684_at	thymidylate synthetase
TYMS	D00596_at	thymidylate synthetase
TYMS	HS.87491.0.A1_3P_at	thymidylate synthetase
MT1A	31623_F_at	metallothionein 1A
MT1A	K01383_at	metallothionein 1A
BCL2	207004_at	B-cell CLL/lymphoma 2
BCL2	79360_at	B-cell CLL/lymphoma 2
BCL2	70457_R_at	B-cell CLL/lymphoma 2
BCL2	G4557354_3P_at	B-cell CLL/lymphoma 2
BCL2	G4557356_3P_A_at	B-cell CLL/lymphoma 2
BCL2	G179366_3P_A_at	B-cell CLL/lymphoma 2
BCL2	1910_s_at	B-cell CLL/lymphoma 2
BCL2	G4557356_3P_x_at	B-cell CLL/lymphoma 2
BCL2	203684_s_at	B-cell CLL/lymphoma 2
BCL2	207005_s_at	B-cell CLL/lymphoma 2
BCL2	60568_at	B-cell CLL/lymphoma 2
BCL2	HS.147501.0.A1_3P_at	B-cell CLL/lymphoma 2
BCL2	HS.171395.0.S1_3P_at	B-cell CLL/lymphoma 2
BCL2	M13994_s_at	B-cell CLL/lymphoma 2
BCL2	M14745_at	B-cell CLL/lymphoma 2
BCL2	237837_at	B-cell CLL/lymphoma 2
BCL2	HS.206868.0.S1_3P_at	B-cell CLL/lymphoma 2
BCL2	203684_PM_s_at	B-cell CLL/lymphoma 2
BCL2	1909_at	B-cell CLL/lymphoma 2
BCL2	232614_at	B-cell CLL/lymphoma 2
BCL2	232210_at	B-cell CLL/lymphoma 2
BCL2	MMUGDNA.29603.1.S1_at	B-cell CLL/lymphoma 2
BCL2	RC_N49962_at	B-cell CLL/lymphoma 2
BCL2	244035_at	B-cell CLL/lymphoma 2
BCL2	80730_at	B-cell CLL/lymphoma 2
BCL2	85231_at	B-cell CLL/lymphoma 2
BCL2	207005_PM_s_at	B-cell CLL/lymphoma 2
BCL2	MMUGDNA.39130.1.S1_at	B-cell CLL/lymphoma 2
BCL2	HS.46996.0.A1_3P_at	B-cell CLL/lymphoma 2
BCL2	1847_s_at	B-cell CLL/lymphoma 2
BCL2	MMUGDNA.26263.1.S1_at	B-cell CLL/lymphoma 2
BCL2	207004_PM_at	B-cell CLL/lymphoma 2
BCL2	203685_PM_at	B-cell CLL/lymphoma 2
BCL2	MMUGDNA.41560.1.S1_at	B-cell CLL/lymphoma 2
BCL2	2060_at	B-cell CLL/lymphoma 2
BCL2	2038_G_at	B-cell CLL/lymphoma 2
BCL2	203685_at	B-cell CLL/lymphoma 2
BCL2	59821_at	B-cell CLL/lymphoma 2
MT1E	HS.283842.0.S1_3P_at	metallothionein 1L (gene/pseudogene); metallothionein 1E; metallothionein 1 pseudogene 3; metallothionein 1J (pseudogene)
MT1E	HS.283842.0.S1_3P_x_at	metallothionein 1L (gene/pseudogene); metallothionein 1E; metallothionein 1 pseudogene 3; metallothionein 1J (pseudogene)
MT1E	X97261_at	metallothionein 1L (gene/pseudogene); metallothionein 1E; metallothionein 1 pseudogene 3; metallothionein 1J (pseudogene)
MT1E	216336_x_at	metallothionein 1L (gene/pseudogene); metallothionein 1E; metallothionein 1 pseudogene 3; metallothionein 1J (pseudogene)
MT1E	216336_PM_x_at	metallothionein 1L (gene/pseudogene); metallothionein 1E; metallothionein 1 pseudogene 3; metallothionein 1J (pseudogene)
MT1E	36130_F_at	metallothionein 1L (gene/pseudogene); metallothionein 1E; metallothionein 1 pseudogene 3; metallothionein 1J (pseudogene)
MT1E	RC_H81070_F_at	metallothionein 1L (gene/pseudogene); metallothionein 1E; metallothionein 1 pseudogene 3; metallothionein 1J (pseudogene)
MT1E	RC_T68873_F_at	metallothionein 1L (gene/pseudogene); metallothionein 1E; metallothionein 1 pseudogene 3; metallothionein 1J (pseudogene)
MT1E	216336_3P_x_at	metallothionein 1L (gene/pseudogene); metallothionein 1E; metallothionein 1 pseudogene 3; metallothionein 1J (pseudogene)
MT1E	HS.74170.0.S1_3P_x_at	metallothionein 1L (gene/pseudogene); metallothionein 1E; metallothionein 1 pseudogene 3; metallothionein 1J (pseudogene)
MT1E	212859_PM_x_at	metallothionein 1L (gene/pseudogene); metallothionein 1E; metallothionein 1 pseudogene 3; metallothionein 1J (pseudogene)
MT1E	206461_PM_x_at	metallothionein 1L (gene/pseudogene); metallothionein 1E; metallothionein 1 pseudogene 3; metallothionein 1J (pseudogene)
MT1E	41446_F_at	metallothionein 1L (gene/pseudogene); metallothionein 1E; metallothionein 1 pseudogene 3; metallothionein 1J (pseudogene)
MT1E	X97261_R_at	metallothionein 1L (gene/pseudogene); metallothionein 1E; metallothionein 1 pseudogene 3; metallothionein 1J (pseudogene)
MT1E	M10942_at	metallothionein 1L (gene/pseudogene); metallothionein 1E; metallothionein 1 pseudogene 3; metallothionein 1J (pseudogene)
MT1E	212859_x_at	metallothionein 1L (gene/pseudogene); metallothionein 1E; metallothionein 1 pseudogene 3; metallothionein 1J (pseudogene)
MT1B	609_F_at	metallothionein 1B
MT1B	73455_F_at	metallothionein 1B
MT1B	M13485_at	metallothionein 1B
MT1H	V00594_at	metallothionein 1H
MT1H	G10835084_3P_x_at	metallothionein 1H
MT1H	206461_x_at	metallothionein 1H
MT1H	X64177_F_at	metallothionein 1H
MT1H	RC_H77597_F_at	metallothionein 1H
MT1H	39594_F_at	metallothionein 1H
ERCC1	64167_F_at	excision repair cross-complementing rodent repair deficiency, complementation group 1 (includes overlapping antisense sequence)
ERCC1	RC_AA035596_s_at	excision repair cross-complementing rodent repair deficiency, complementation group 1 (includes overlapping antisense sequence)
ERCC1	M13194_at	excision repair cross-complementing rodent repair deficiency, complementation group 1 (includes overlapping antisense sequence)
ERCC1	203720_PM_s_at	excision repair cross-complementing rodent repair deficiency, complementation group 1 (includes overlapping antisense sequence)
ERCC1	228131_PM_at	excision repair cross-complementing rodent repair deficiency, complementation group 1 (includes overlapping antisense sequence)
ERCC1	36519_at	excision repair cross-complementing rodent repair deficiency, complementation group 1 (includes overlapping antisense sequence)
ERCC1	RC_AA071075_at	excision repair cross-complementing rodent repair deficiency, complementation group 1 (includes overlapping antisense sequence)
ERCC1	1902_at	excision repair cross-complementing rodent repair deficiency, complementation group 1 (includes overlapping antisense sequence)
ERCC1	1878_G_at	excision repair cross-complementing rodent repair deficiency, complementation group 1 (includes overlapping antisense sequence)
ERCC1	203719_at	excision repair cross-complementing rodent repair deficiency, complementation group 1 (includes overlapping antisense sequence)
ERCC1	203720_s_at	excision repair cross-complementing rodent repair deficiency, complementation group 1 (includes overlapping antisense sequence)
ERCC1	G4503598_3P_A_at	excision repair cross-complementing rodent repair deficiency, complementation group 1 (includes overlapping antisense sequence)
ERCC1	MMUGDNA.5847.1.S1_at	excision repair cross-complementing rodent repair deficiency, complementation group 1 (includes overlapping antisense sequence)
ERCC1	64168_R_at	excision repair cross-complementing rodent repair deficiency, complementation group 1 (includes overlapping antisense sequence)
ERCC1	HS.25523.0.A1_3P_x_at	excision repair cross-complementing rodent repair deficiency, complementation group 1 (includes overlapping antisense sequence)
ERCC1	228131_at	excision repair cross-complementing rodent repair deficiency, complementation group 1 (includes overlapping antisense sequence)
ERCC1	203719_PM_at	excision repair cross-complementing rodent repair deficiency, complementation group 1 (includes overlapping antisense sequence)
ERCC1	HS.25523.0.A1_3P_at	excision repair cross-complementing rodent repair deficiency, complementation group 1 (includes overlapping antisense sequence)
HSPA8	1180_G_at	heat shock 70kDa protein 8
HSPA8	33820_G_at	heat shock 70kDa protein 8
HSPA8	HS.180414.3.A1_3P_A_at	heat shock 70kDa protein 8
HSPA8	HG2855-HT2995_at	heat shock 70kDa protein 8
HSPA8	208687_PM_x_at	heat shock 70kDa protein 8
HSPA8	44833_s_at	heat shock 70kDa protein 8
HSPA8	RC_AA598737_s_at	heat shock 70kDa protein 8
HSPA8	R78991_at	heat shock 70kDa protein 8
HSPA8	224187_x_at	heat shock 70kDa protein 8
HSPA8	G11526572_3P_A_at	heat shock 70kDa protein 8
HSPA8	210338_PM_s_at	heat shock 70kDa protein 8
HSPA8	73372_R_at	heat shock 70kDa protein 8
HSPA8	210338_s_at	heat shock 70kDa protein 8
HSPA8	39464_at	heat shock 70kDa protein 8
HSPA8	1179_at	heat shock 70kDa protein 8
HSPA8	208687_x_at	heat shock 70kDa protein 8
HSPA8	75776_at	heat shock 70kDa protein 8
HSPA8	221891_PM_x_at	heat shock 70kDa protein 8
HSPA8	224187_PM_x_at	heat shock 70kDa protein 8
HSPA8	221891_x_at	heat shock 70kDa protein 8
HSPA8	40637_at	heat shock 70kDa protein 8
MT1G	G10835229_3P_A_at	metallothionein 1G
MT1G	204745_x_at	metallothionein 1G
MT1G	J03910_RNA1_at	metallothionein 1G
MT1G	210472_PM_at	metallothionein 1G
MT1G	204745_PM_x_at	metallothionein 1G
MT1G	210472_at	metallothionein 1G
MT1G	926_at	metallothionein 1G
MT1G	G13529052_3P_x_at	metallothionein 1G
MT1F	213629_x_at	metallothionein 1F
MT1F	M10943_at	metallothionein 1F
MT1F	HS.203936.0.S1_3P_x_at	metallothionein 1F
MT1F	213629_PM_x_at	metallothionein 1F
MT1F	210524_x_at	metallothionein 1F
MT1F	210524_PM_x_at	metallothionein 1F
MT1F	G6683748_3P_A_at	metallothionein 1F
MT1F	217165_x_at	metallothionein 1F
MT1F	HS.8765.2.A1_3P_A_at	metallothionein 1F
MT1F	31622_F_at	metallothionein 1F
MT1F	217165_PM_x_at	metallothionein 1F
MT1F	RC_T56281_F_at	metallothionein 1F
CYP2C8	1175_s_at	cytochrome P450, family 2, subfamily C, polypeptide 8
CYP2C8	HS.174220.0.A1_3P_at	cytochrome P450, family 2, subfamily C, polypeptide 8
CYP2C8	219903_PM_s_at	cytochrome P450, family 2, subfamily C, polypeptide 8
CYP2C8	HS.174220.0.A1_3P_x_at	cytochrome P450, family 2, subfamily C, polypeptide 8
CYP2C8	G13787186_3P_s_at	cytochrome P450, family 2, subfamily C, polypeptide 8
CYP2C8	208147_s_at	cytochrome P450, family 2, subfamily C, polypeptide 8
CYP2C8	HS.174220.0.A1_3P_A_at	cytochrome P450, family 2, subfamily C, polypeptide 8
CYP2C8	208147_PM_s_at	cytochrome P450, family 2, subfamily C, polypeptide 8
CYP2C8	38548_at	cytochrome P450, family 2, subfamily C, polypeptide 8
CYP2C8	219903_s_at	cytochrome P450, family 2, subfamily C, polypeptide 8
CYP2C8	219903_3P_s_at	cytochrome P450, family 2, subfamily C, polypeptide 8
CYP2C8	HG1827-HT1856_s_at	cytochrome P450, family 2, subfamily C, polypeptide 8
BIRC7	220451_s_at	baculoviral IAP repeat-containing 7
BIRC7	220451_PM_s_at	baculoviral IAP repeat-containing 7
BIRC7	G11545909_3P_A_at	baculoviral IAP repeat-containing 7
BIRC5	G4502144_3P_A_at	baculoviral IAP repeat-containing 5
BIRC5	HG3231-HT3408_at	baculoviral IAP repeat-containing 5
BIRC5	202094_PM_at	baculoviral IAP repeat-containing 5
BIRC5	MMUGDNA.28020.1.S1_at	baculoviral IAP repeat-containing 5
BIRC5	210334_PM_x_at	baculoviral IAP repeat-containing 5
BIRC5	40532_at	baculoviral IAP repeat-containing 5
BIRC5	HS.1578.0.S2_3P_at	baculoviral IAP repeat-containing 5
BIRC5	U75285_RNA1_at	baculoviral IAP repeat-containing 5
BIRC5	210334_x_at	baculoviral IAP repeat-containing 5
BIRC5	RC_AA252994_at	baculoviral IAP repeat-containing 5
BIRC5	202095_PM_s_at	baculoviral IAP repeat-containing 5
BIRC5	202094_at	baculoviral IAP repeat-containing 5
BIRC5	G7416052_3P_A_at	baculoviral IAP repeat-containing 5
BIRC5	202095_s_at	baculoviral IAP repeat-containing 5
BIRC5	G7416052_3P_x_at	baculoviral IAP repeat-containing 5
ABCB1	X58723_at	ATP-binding cassette, sub-family B (MDR/TAP), member 1
ABCB1	243951_at	ATP-binding cassette, sub-family B (MDR/TAP), member 1
ABCB1	60295_at	ATP-binding cassette, sub-family B (MDR/TAP), member 1
ABCB1	G2353263_3P_at	ATP-binding cassette, sub-family B (MDR/TAP), member 1
ABCB1	RC_AA135958_at	ATP-binding cassette, sub-family B (MDR/TAP), member 1
ABCB1	209993_PM_at	ATP-binding cassette, sub-family B (MDR/TAP), member 1
ABCB1	G9961253_3P_s_at	ATP-binding cassette, sub-family B (MDR/TAP), member 1
ABCB1	MMUGDNA.17296.1.S1_at	ATP-binding cassette, sub-family B (MDR/TAP), member 1
ABCB1	209994_s_at	ATP-binding cassette, sub-family B (MDR/TAP), member 1
ABCB1	1576_G_at	ATP-binding cassette, sub-family B (MDR/TAP), member 1
ABCB1	209994_PM_s_at	ATP-binding cassette, sub-family B (MDR/TAP), member 1
ABCB1	1575_at	ATP-binding cassette, sub-family B (MDR/TAP), member 1
ABCB1	M14758_at	ATP-binding cassette, sub-family B (MDR/TAP), member 1
ABCB1	243951_PM_at	ATP-binding cassette, sub-family B (MDR/TAP), member 1
ABCB1	HS.129467.0.A1_3P_at	ATP-binding cassette, sub-family B (MDR/TAP), member 1
ABCB1	1682_s_at	ATP-binding cassette, sub-family B (MDR/TAP), member 1
ABCB1	209993_at	ATP-binding cassette, sub-family B (MDR/TAP), member 1
BIRC3	1717_s_at	baculoviral IAP repeat-containing 3
BIRC3	U45878_s_at	baculoviral IAP repeat-containing 3
BIRC3	91017_at	baculoviral IAP repeat-containing 3
BIRC3	HS.121572.0.A1_3P_at	baculoviral IAP repeat-containing 3
BIRC3	88714_at	baculoviral IAP repeat-containing 3
BIRC3	G1145290_3P_A_at	baculoviral IAP repeat-containing 3
BIRC3	63769_at	baculoviral IAP repeat-containing 3
BIRC3	U37546_s_at	baculoviral IAP repeat-containing 3
BIRC3	210538_PM_s_at	baculoviral IAP repeat-containing 3
BIRC3	230499_at	baculoviral IAP repeat-containing 3
BIRC3	210538_s_at	baculoviral IAP repeat-containing 3
BIRC2	U37547_at	baculoviral IAP repeat-containing 2
BIRC2	202076_PM_at	baculoviral IAP repeat-containing 2
BIRC2	G10880127_3P_at	baculoviral IAP repeat-containing 2
BIRC2	202076_at	baculoviral IAP repeat-containing 2
BIRC2	36578_at	baculoviral IAP repeat-containing 2
ABCB5	45977_at	ATP-binding cassette, sub-family B (MDR/TAP), member 5; small nuclear ribonucleoprotein 35kDa (U11/U12)
ABCB5	240717_PM_at	ATP-binding cassette, sub-family B (MDR/TAP), member 5; small nuclear ribonucleoprotein 35kDa (U11/U12)
ABCB5	U44798_s_at	ATP-binding cassette, sub-family B (MDR/TAP), member 5; small nuclear ribonucleoprotein 35kDa (U11/U12)
ABCB5	88324_at	ATP-binding cassette, sub-family B (MDR/TAP), member 5; small nuclear ribonucleoprotein 35kDa (U11/U12)
ABCB5	240717_at	ATP-binding cassette, sub-family B (MDR/TAP), member 5; small nuclear ribonucleoprotein 35kDa (U11/U12)
ABCB5	RC_H99394_at	ATP-binding cassette, sub-family B (MDR/TAP), member 5; small nuclear ribonucleoprotein 35kDa (U11/U12)
ABCB5	205300_PM_s_at	ATP-binding cassette, sub-family B (MDR/TAP), member 5; small nuclear ribonucleoprotein 35kDa (U11/U12)
ABCB5	243167_at	ATP-binding cassette, sub-family B (MDR/TAP), member 5; small nuclear ribonucleoprotein 35kDa (U11/U12)
ABCB5	1569072_PM_s_at	ATP-binding cassette, sub-family B (MDR/TAP), member 5; small nuclear ribonucleoprotein 35kDa (U11/U12)
ABCB5	AC002486_at	ATP-binding cassette, sub-family B (MDR/TAP), member 5; small nuclear ribonucleoprotein 35kDa (U11/U12)
ABCB5	HS.44410.0.A1_3P_at	ATP-binding cassette, sub-family B (MDR/TAP), member 5; small nuclear ribonucleoprotein 35kDa (U11/U12)
ABCB5	1555371_PM_at	ATP-binding cassette, sub-family B (MDR/TAP), member 5; small nuclear ribonucleoprotein 35kDa (U11/U12)
ABCB5	RC_AA418850_at	ATP-binding cassette, sub-family B (MDR/TAP), member 5; small nuclear ribonucleoprotein 35kDa (U11/U12)
ABCB5	HS.310735.0.A1_3P_at	ATP-binding cassette, sub-family B (MDR/TAP), member 5; small nuclear ribonucleoprotein 35kDa (U11/U12)
ABCB5	205300_s_at	ATP-binding cassette, sub-family B (MDR/TAP), member 5; small nuclear ribonucleoprotein 35kDa (U11/U12)
ABCB5	MMUGDNA.25910.1.S1_at	ATP-binding cassette, sub-family B (MDR/TAP), member 5; small nuclear ribonucleoprotein 35kDa (U11/U12)
ABCB5	57601_at	ATP-binding cassette, sub-family B (MDR/TAP), member 5; small nuclear ribonucleoprotein 35kDa (U11/U12)
ABCB5	HS2.436447.1.S1_3P_s_at	ATP-binding cassette, sub-family B (MDR/TAP), member 5; small nuclear ribonucleoprotein 35kDa (U11/U12)
ABCB5	243167_PM_at	ATP-binding cassette, sub-family B (MDR/TAP), member 5; small nuclear ribonucleoprotein 35kDa (U11/U12)
ABCB5	RC_N33534_at	ATP-binding cassette, sub-family B (MDR/TAP), member 5; small nuclear ribonucleoprotein 35kDa (U11/U12)
ABCB5	41029_at	ATP-binding cassette, sub-family B (MDR/TAP), member 5; small nuclear ribonucleoprotein 35kDa (U11/U12)
ABCB5	HS2AFFX.1.248.S1_3P_at	ATP-binding cassette, sub-family B (MDR/TAP), member 5; small nuclear ribonucleoprotein 35kDa (U11/U12)
ABCB5	RC_H98201_at	ATP-binding cassette, sub-family B (MDR/TAP), member 5; small nuclear ribonucleoprotein 35kDa (U11/U12)
ABCB5	44469_R_at	ATP-binding cassette, sub-family B (MDR/TAP), member 5; small nuclear ribonucleoprotein 35kDa (U11/U12)
ABCB5	46437_at	ATP-binding cassette, sub-family B (MDR/TAP), member 5; small nuclear ribonucleoprotein 35kDa (U11/U12)
ABCB5	MMUGDNA.8517.1.S1_at	ATP-binding cassette, sub-family B (MDR/TAP), member 5; small nuclear ribonucleoprotein 35kDa (U11/U12)
ABCB5	1569072_s_at	ATP-binding cassette, sub-family B (MDR/TAP), member 5; small nuclear ribonucleoprotein 35kDa (U11/U12)
ABCB5	1555371_at	ATP-binding cassette, sub-family B (MDR/TAP), member 5; small nuclear ribonucleoprotein 35kDa (U11/U12)
ABCB5	G13027641_3P_A_at	ATP-binding cassette, sub-family B (MDR/TAP), member 5; small nuclear ribonucleoprotein 35kDa (U11/U12)
ABCB5	84891_at	ATP-binding cassette, sub-family B (MDR/TAP), member 5; small nuclear ribonucleoprotein 35kDa (U11/U12)
ABCB5	RC_H81783_at	ATP-binding cassette, sub-family B (MDR/TAP), member 5; small nuclear ribonucleoprotein 35kDa (U11/U12)
ABCB5	U44799_s_at	ATP-binding cassette, sub-family B (MDR/TAP), member 5; small nuclear ribonucleoprotein 35kDa (U11/U12)
ABCB5	79003_at	ATP-binding cassette, sub-family B (MDR/TAP), member 5; small nuclear ribonucleoprotein 35kDa (U11/U12)
ABCB4	MMUGDNA.1904.1.S1_at	ATP-binding cassette, sub-family B (MDR/TAP), member 4
ABCB4	G9961253_3P_A_at	ATP-binding cassette, sub-family B (MDR/TAP), member 4
ABCB4	207819_PM_s_at	ATP-binding cassette, sub-family B (MDR/TAP), member 4
ABCB4	62746_R_at	ATP-binding cassette, sub-family B (MDR/TAP), member 4
ABCB4	M23234_s_at	ATP-binding cassette, sub-family B (MDR/TAP), member 4
ABCB4	1557641_at	ATP-binding cassette, sub-family B (MDR/TAP), member 4
ABCB4	HS2.367978.1.S1_3P_at	ATP-binding cassette, sub-family B (MDR/TAP), member 4
ABCB4	HS.287827.0.A1_3P_at	ATP-binding cassette, sub-family B (MDR/TAP), member 4
ABCB4	237138_at	ATP-binding cassette, sub-family B (MDR/TAP), member 4
ABCB4	RC_F04441_at	ATP-binding cassette, sub-family B (MDR/TAP), member 4
ABCB4	MMUGDNA.41460.1.S1_at	ATP-binding cassette, sub-family B (MDR/TAP), member 4
ABCB4	HS2.434244.1.S1_3P_at	ATP-binding cassette, sub-family B (MDR/TAP), member 4
ABCB4	1570505_at	ATP-binding cassette, sub-family B (MDR/TAP), member 4
ABCB4	207819_s_at	ATP-binding cassette, sub-family B (MDR/TAP), member 4
ABCB4	33978_at	ATP-binding cassette, sub-family B (MDR/TAP), member 4
ABCB4	1570505_PM_at	ATP-binding cassette, sub-family B (MDR/TAP), member 4
ABCG2	RC_AA233511_at	ATP-binding cassette, sub-family G (WHITE), member 2
ABCG2	209735_PM_at	ATP-binding cassette, sub-family G (WHITE), member 2
ABCG2	33733_at	ATP-binding cassette, sub-family G (WHITE), member 2
ABCG2	G12414050_3P_at	ATP-binding cassette, sub-family G (WHITE), member 2
ABCG2	209735_at	ATP-binding cassette, sub-family G (WHITE), member 2
ABCG2	RC_N59214_at	ATP-binding cassette, sub-family G (WHITE), member 2
ABCG2	59747_at	ATP-binding cassette, sub-family G (WHITE), member 2
ABCG2	RC_F04525_I_at	ATP-binding cassette, sub-family G (WHITE), member 2
ATP7A	RC_W57930_s_at	ATPase, Cu++ transporting, alpha polypeptide
ATP7A	Z94753_s_at	ATPase, Cu++ transporting, alpha polypeptide
ATP7A	G4502320_3P_A_at	ATPase, Cu++ transporting, alpha polypeptide
ATP7A	MMUGDNA.12016.1.S1_at	ATPase, Cu++ transporting, alpha polypeptide
ATP7A	205198_s_at	ATPase, Cu++ transporting, alpha polypeptide
ATP7A	205197_s_at	ATPase, Cu++ transporting, alpha polypeptide
ATP7A	L06133_at	ATPase, Cu++ transporting, alpha polypeptide
ATP7A	36523_at	ATPase, Cu++ transporting, alpha polypeptide
ATP7A	205198_PM_s_at	ATPase, Cu++ transporting, alpha polypeptide
ATP7A	205197_PM_s_at	ATPase, Cu++ transporting, alpha polypeptide
ATP7A	HS.606.0.S1_3P_A_at	ATPase, Cu++ transporting, alpha polypeptide
DHFR	HS.296708.0.S1_3P_at	dihydrofolate reductase
DHFR	RC_AA129465_F_at	dihydrofolate reductase
DHFR	4878663C_3P_s_at	dihydrofolate reductase
DHFR	202534_x_at	dihydrofolate reductase
DHFR	202533_s_at	dihydrofolate reductase
DHFR	RC_AA423962_s_at	dihydrofolate reductase
DHFR	G12652874_3P_x_at	dihydrofolate reductase
DHFR	J00139_s_at	dihydrofolate reductase
DHFR	1610_s_at	dihydrofolate reductase
DHFR	64237_R_at	dihydrofolate reductase
DHFR	48808_at	dihydrofolate reductase
DHFR	G7262376_3P_s_at	dihydrofolate reductase
DHFR	G12652874_3P_A_at	dihydrofolate reductase
DHFR	202534_PM_x_at	dihydrofolate reductase
DHFR	G13097773_3P_A_at	dihydrofolate reductase
DHFR	1178_at	dihydrofolate reductase
DHFR	G12652874_3P_s_at	dihydrofolate reductase
DHFR	202534_3P_x_at	dihydrofolate reductase
DHFR	48808_PM_at	dihydrofolate reductase
DHFR	202532_PM_s_at	dihydrofolate reductase
DHFR	202532_3P_s_at	dihydrofolate reductase
DHFR	202532_s_at	dihydrofolate reductase
DHFR	233263_at	dihydrofolate reductase
DHFR	HG2846-HT2983_at	dihydrofolate reductase
DHFR	48808_3P_at	dihydrofolate reductase
DHFR	MMUGDNA.19501.1.S1_at	dihydrofolate reductase
DHFR	202533_PM_s_at	dihydrofolate reductase
DHFR	G8924154_3P_s_at	dihydrofolate reductase
DHFR	RC_N52980_s_at	dihydrofolate reductase
DHFR	37913_at	dihydrofolate reductase
MT2A	V00594_s_at	metallothionein 2A
MT2A	89884_at	metallothionein 2A
MT2A	39081_at	metallothionein 2A
MT2A	212185_x_at	metallothionein 2A
MT2A	HS.118786.0.S1_3P_at	metallothionein 2A
MT2A	212185_PM_x_at	metallothionein 2A
ABCC3	HS.298107.0.A1_3P_at	ATP-binding cassette, sub-family C (CFTR/MRP), member 3
ABCC3	MMUGDNA.41142.1.S1_at	ATP-binding cassette, sub-family C (CFTR/MRP), member 3
ABCC3	67798_at	ATP-binding cassette, sub-family C (CFTR/MRP), member 3
ABCC3	HS.90786.4.S1_3P_A_at	ATP-binding cassette, sub-family C (CFTR/MRP), member 3
ABCC3	HS.184719.0.A1_3P_x_at	ATP-binding cassette, sub-family C (CFTR/MRP), member 3
ABCC3	209641_PM_s_at	ATP-binding cassette, sub-family C (CFTR/MRP), member 3
ABCC3	RC_T40902_s_at	ATP-binding cassette, sub-family C (CFTR/MRP), member 3
ABCC3	230682_x_at	ATP-binding cassette, sub-family C (CFTR/MRP), member 3
ABCC3	208161_PM_s_at	ATP-binding cassette, sub-family C (CFTR/MRP), member 3
ABCC3	242553_PM_at	ATP-binding cassette, sub-family C (CFTR/MRP), member 3
ABCC3	214979_at	ATP-binding cassette, sub-family C (CFTR/MRP), member 3
ABCC3	MMUGDNA.6165.1.S1_at	ATP-binding cassette, sub-family C (CFTR/MRP), member 3
ABCC3	G4102187_3P_A_at	ATP-binding cassette, sub-family C (CFTR/MRP), member 3
ABCC3	HS.184719.0.A1_3P_at	ATP-binding cassette, sub-family C (CFTR/MRP), member 3
ABCC3	239217_x_at	ATP-binding cassette, sub-family C (CFTR/MRP), member 3
ABCC3	HS.90786.4.S1_3P_x_at	ATP-binding cassette, sub-family C (CFTR/MRP), member 3
ABCC3	214979_PM_at	ATP-binding cassette, sub-family C (CFTR/MRP), member 3
ABCC3	208161_s_at	ATP-binding cassette, sub-family C (CFTR/MRP), member 3
ABCC3	63137_at	ATP-binding cassette, sub-family C (CFTR/MRP), member 3
ABCC3	U66674_at	ATP-binding cassette, sub-family C (CFTR/MRP), member 3
ABCC3	HS.187913.0.A1_3P_s_at	ATP-binding cassette, sub-family C (CFTR/MRP), member 3
ABCC3	230682_PM_x_at	ATP-binding cassette, sub-family C (CFTR/MRP), member 3
ABCC3	G9955971_3P_s_at	ATP-binding cassette, sub-family C (CFTR/MRP), member 3
ABCC3	85275_R_at	ATP-binding cassette, sub-family C (CFTR/MRP), member 3
ABCC3	242553_at	ATP-binding cassette, sub-family C (CFTR/MRP), member 3
ABCC3	239217_PM_x_at	ATP-binding cassette, sub-family C (CFTR/MRP), member 3
ABCC3	1930_at	ATP-binding cassette, sub-family C (CFTR/MRP), member 3
ABCC3	38261_at	ATP-binding cassette, sub-family C (CFTR/MRP), member 3
ABCC3	209641_s_at	ATP-binding cassette, sub-family C (CFTR/MRP), member 3
PCNA	G4505640_3P_at	proliferating cell nuclear antigen
PCNA	201202_PM_at	proliferating cell nuclear antigen
PCNA	1824_s_at	proliferating cell nuclear antigen
PCNA	217400_at	proliferating cell nuclear antigen
PCNA	J05614_at	proliferating cell nuclear antigen
PCNA	M15796_at	proliferating cell nuclear antigen
PCNA	HS.247846.0.S1_3P_x_at	proliferating cell nuclear antigen
PCNA	201202_at	proliferating cell nuclear antigen
PCNA	HS.247846.0.S1_3P_at	proliferating cell nuclear antigen
PCNA	217400_PM_at	proliferating cell nuclear antigen
PCNA	1884_s_at	proliferating cell nuclear antigen
ABCC4	HS2.139336.3.S1_3P_s_at	ATP-binding cassette, sub-family C (CFTR/MRP), member 4
ABCC4	1555039_A_at	ATP-binding cassette, sub-family C (CFTR/MRP), member 4
ABCC4	79749_R_at	ATP-binding cassette, sub-family C (CFTR/MRP), member 4
ABCC4	82454_at	ATP-binding cassette, sub-family C (CFTR/MRP), member 4
ABCC4	72602_at	ATP-binding cassette, sub-family C (CFTR/MRP), member 4
ABCC4	91447_at	ATP-binding cassette, sub-family C (CFTR/MRP), member 4
ABCC4	203196_PM_at	ATP-binding cassette, sub-family C (CFTR/MRP), member 4
ABCC4	1554918_A_at	ATP-binding cassette, sub-family C (CFTR/MRP), member 4
ABCC4	1554918_PM_A_at	ATP-binding cassette, sub-family C (CFTR/MRP), member 4
ABCC4	1555039_PM_A_at	ATP-binding cassette, sub-family C (CFTR/MRP), member 4
ABCC4	HS2.139336.2.S1_3P_at	ATP-binding cassette, sub-family C (CFTR/MRP), member 4
ABCC4	34955_at	ATP-binding cassette, sub-family C (CFTR/MRP), member 4
ABCC4	243928_s_at	ATP-binding cassette, sub-family C (CFTR/MRP), member 4
ABCC4	MMUGDNA.16446.1.S1_at	ATP-binding cassette, sub-family C (CFTR/MRP), member 4
ABCC4	HS.139336.0.S2_3P_at	ATP-binding cassette, sub-family C (CFTR/MRP), member 4
ABCC4	203196_at	ATP-binding cassette, sub-family C (CFTR/MRP), member 4
ABCC4	244053_at	ATP-binding cassette, sub-family C (CFTR/MRP), member 4
ABCC4	HS.137263.0.A1_3P_s_at	ATP-binding cassette, sub-family C (CFTR/MRP), member 4
ABCC4	1554918_3P_A_at	ATP-binding cassette, sub-family C (CFTR/MRP), member 4
ABCC4	HS2.139336.2.S1_3P_s_at	ATP-binding cassette, sub-family C (CFTR/MRP), member 4
ABCC4	77668_at	ATP-binding cassette, sub-family C (CFTR/MRP), member 4
ABCC4	HS.246176.0.A1_3P_at	ATP-binding cassette, sub-family C (CFTR/MRP), member 4
ABCC4	243928_PM_s_at	ATP-binding cassette, sub-family C (CFTR/MRP), member 4
ABCC4	1931_at	ATP-binding cassette, sub-family C (CFTR/MRP), member 4
ABCC4	HS.137263.0.A1_3P_at	ATP-binding cassette, sub-family C (CFTR/MRP), member 4
ABCC1	202805_s_at	ATP-binding cassette, sub-family C (CFTR/MRP), member 1
ABCC1	RC_N66741_at	ATP-binding cassette, sub-family C (CFTR/MRP), member 1
ABCC1	202805_PM_s_at	ATP-binding cassette, sub-family C (CFTR/MRP), member 1
ABCC1	34017_s_at	ATP-binding cassette, sub-family C (CFTR/MRP), member 1
ABCC1	G9955961_3P_A_at	ATP-binding cassette, sub-family C (CFTR/MRP), member 1
ABCC1	34016_s_at	ATP-binding cassette, sub-family C (CFTR/MRP), member 1
ABCC1	1896_s_at	ATP-binding cassette, sub-family C (CFTR/MRP), member 1
ABCC1	74340_at	ATP-binding cassette, sub-family C (CFTR/MRP), member 1
ABCC1	202804_PM_at	ATP-binding cassette, sub-family C (CFTR/MRP), member 1
ABCC1	34384_at	ATP-binding cassette, sub-family C (CFTR/MRP), member 1
ABCC1	L05628_s_at	ATP-binding cassette, sub-family C (CFTR/MRP), member 1
ABCC1	X78338_at	ATP-binding cassette, sub-family C (CFTR/MRP), member 1
ABCC1	HS.89433.4.S3_3P_at	ATP-binding cassette, sub-family C (CFTR/MRP), member 1
ABCC1	202804_at	ATP-binding cassette, sub-family C (CFTR/MRP), member 1
ABCC2	U49248_at	ATP-binding cassette, sub-family C (CFTR/MRP), member 2
ABCC2	33721_at	ATP-binding cassette, sub-family C (CFTR/MRP), member 2
ABCC2	206155_at	ATP-binding cassette, sub-family C (CFTR/MRP), member 2
ABCC2	RC_R91503_s_at	ATP-binding cassette, sub-family C (CFTR/MRP), member 2
ABCC2	G4557480_3P_s_at	ATP-binding cassette, sub-family C (CFTR/MRP), member 2
ABCC2	206155_PM_at	ATP-binding cassette, sub-family C (CFTR/MRP), member 2
ABCC2	60389_at	ATP-binding cassette, sub-family C (CFTR/MRP), member 2
DPYD	HS2.1602.2.S2_3P_at	dihydropyrimidine dehydrogenase
DPYD	204646_PM_at	dihydropyrimidine dehydrogenase
DPYD	1554534_PM_at	dihydropyrimidine dehydrogenase
DPYD	MMUGDNA.8120.1.S1_at	dihydropyrimidine dehydrogenase
DPYD	G4557874_3P_at	dihydropyrimidine dehydrogenase
DPYD	U20938_at	dihydropyrimidine dehydrogenase
DPYD	U09178_s_at	dihydropyrimidine dehydrogenase
DPYD	RC_N74467_at	dihydropyrimidine dehydrogenase
DPYD	RC_W49559_at	dihydropyrimidine dehydrogenase
DPYD	MMUGDNA.32662.1.S1_at	dihydropyrimidine dehydrogenase
DPYD	HS2.1602.2.S1_3P_at	dihydropyrimidine dehydrogenase
DPYD	1566966_3P_at	dihydropyrimidine dehydrogenase
DPYD	70370_at	dihydropyrimidine dehydrogenase
DPYD	204646_at	dihydropyrimidine dehydrogenase
DPYD	1566965_at	dihydropyrimidine dehydrogenase
DPYD	1554534_at	dihydropyrimidine dehydrogenase
DPYD	HS2.383624.1.A1_3P_at	dihydropyrimidine dehydrogenase
DPYD	1554536_at	dihydropyrimidine dehydrogenase
DPYD	1566966_at	dihydropyrimidine dehydrogenase
DPYD	MMUGDNA.21953.1.S1_at	dihydropyrimidine dehydrogenase
DPYD	66093_at	dihydropyrimidine dehydrogenase
DPYD	HS2.383624.1.S1_3P_x_at	dihydropyrimidine dehydrogenase
DPYD	38220_at	dihydropyrimidine dehydrogenase
DPYD	1554536_PM_at	dihydropyrimidine dehydrogenase
ABCC5	HS.34744.0.S1_3P_at	ATP-binding cassette, sub-family C (CFTR/MRP), member 5
ABCC5	1558460_at	ATP-binding cassette, sub-family C (CFTR/MRP), member 5
ABCC5	44881_at	ATP-binding cassette, sub-family C (CFTR/MRP), member 5
ABCC5	G5006890_3P_s_at	ATP-binding cassette, sub-family C (CFTR/MRP), member 5
ABCC5	226363_at	ATP-binding cassette, sub-family C (CFTR/MRP), member 5
ABCC5	G5006890_3P_A_at	ATP-binding cassette, sub-family C (CFTR/MRP), member 5
ABCC5	209380_PM_s_at	ATP-binding cassette, sub-family C (CFTR/MRP), member 5
ABCC5	MMUGDNA.23377.1.S1_at	ATP-binding cassette, sub-family C (CFTR/MRP), member 5
ABCC5	86776_at	ATP-binding cassette, sub-family C (CFTR/MRP), member 5
ABCC5	41428_at	ATP-binding cassette, sub-family C (CFTR/MRP), member 5
ABCC5	H50398_at	ATP-binding cassette, sub-family C (CFTR/MRP), member 5
ABCC5	RC_AA186613_at	ATP-binding cassette, sub-family C (CFTR/MRP), member 5
ABCC5	1933_G_at	ATP-binding cassette, sub-family C (CFTR/MRP), member 5
ABCC5	1932_at	ATP-binding cassette, sub-family C (CFTR/MRP), member 5
ABCC5	HS2.348628.1.S1_3P_at	ATP-binding cassette, sub-family C (CFTR/MRP), member 5
ABCC5	1558460_PM_at	ATP-binding cassette, sub-family C (CFTR/MRP), member 5
ABCC5	87883_at	ATP-binding cassette, sub-family C (CFTR/MRP), member 5
ABCC5	43267_at	ATP-binding cassette, sub-family C (CFTR/MRP), member 5
ABCC5	RC_H89987_s_at	ATP-binding cassette, sub-family C (CFTR/MRP), member 5
ABCC5	45114_at	ATP-binding cassette, sub-family C (CFTR/MRP), member 5
ABCC5	RC_N66615_at	ATP-binding cassette, sub-family C (CFTR/MRP), member 5
ABCC5	209380_s_at	ATP-binding cassette, sub-family C (CFTR/MRP), member 5
ABCC5	RC_W88466_at	ATP-binding cassette, sub-family C (CFTR/MRP), member 5
ABCC5	226363_PM_at	ATP-binding cassette, sub-family C (CFTR/MRP), member 5
ABCC5	RC_N68159_at	ATP-binding cassette, sub-family C (CFTR/MRP), member 5
ATP7B	234075_at	ATPase, Cu++ transporting, beta polypeptide
ATP7B	HS.248036.0.S1_3P_at	ATPase, Cu++ transporting, beta polypeptide
ATP7B	HS.296547.0.S1_3P_at	ATPase, Cu++ transporting, beta polypeptide
ATP7B	204624_at	ATPase, Cu++ transporting, beta polypeptide
ATP7B	233796_at	ATPase, Cu++ transporting, beta polypeptide
ATP7B	234383_PM_x_at	ATPase, Cu++ transporting, beta polypeptide
ATP7B	HS.296547.0.A1_3P_x_at	ATPase, Cu++ transporting, beta polypeptide
ATP7B	HG3105-HT3281_s_at	ATPase, Cu++ transporting, beta polypeptide
ATP7B	204624_PM_at	ATPase, Cu++ transporting, beta polypeptide
ATP7B	HS.296547.0.A1_3P_at	ATPase, Cu++ transporting, beta polypeptide
ATP7B	49986_R_at	ATPase, Cu++ transporting, beta polypeptide
ATP7B	234383_x_at	ATPase, Cu++ transporting, beta polypeptide
ATP7B	G4502322_3P_at	ATPase, Cu++ transporting, beta polypeptide
ATP7B	RC_N26536_s_at	ATPase, Cu++ transporting, beta polypeptide
ATP7B	RC_AA620862_at	ATPase, Cu++ transporting, beta polypeptide
ATP7B	233796_3P_at	ATPase, Cu++ transporting, beta polypeptide
ATP7B	37930_at	ATPase, Cu++ transporting, beta polypeptide
ABCC6	G6715560_3P_A_at	ATP-binding cassette, sub-family C, member 6 pseudogene 2; ATP-binding cassette, sub-family C (CFTR/MRP), member 6
ABCC6	X95715_at	ATP-binding cassette, sub-family C, member 6 pseudogene 2; ATP-binding cassette, sub-family C (CFTR/MRP), member 6
ABCC6	214033_at	ATP-binding cassette, sub-family C, member 6 pseudogene 2; ATP-binding cassette, sub-family C (CFTR/MRP), member 6
ABCC6	964_at	ATP-binding cassette, sub-family C, member 6 pseudogene 2; ATP-binding cassette, sub-family C (CFTR/MRP), member 6
ABCC6	208480_PM_s_at	ATP-binding cassette, sub-family C, member 6 pseudogene 2; ATP-binding cassette, sub-family C (CFTR/MRP), member 6
ABCC6	214033_PM_at	ATP-binding cassette, sub-family C, member 6 pseudogene 2; ATP-binding cassette, sub-family C (CFTR/MRP), member 6
ABCC6	208480_s_at	ATP-binding cassette, sub-family C, member 6 pseudogene 2; ATP-binding cassette, sub-family C (CFTR/MRP), member 6
ABCC6	MMUGDNA.20787.1.S1_at	ATP-binding cassette, sub-family C, member 6 pseudogene 2; ATP-binding cassette, sub-family C (CFTR/MRP), member 6
ABCC6	RC_H49417_s_at	ATP-binding cassette, sub-family C, member 6 pseudogene 2; ATP-binding cassette, sub-family C (CFTR/MRP), member 6
ABCC6	215559_PM_at	ATP-binding cassette, sub-family C, member 6 pseudogene 2; ATP-binding cassette, sub-family C (CFTR/MRP), member 6
ABCC6	HS.274260.2.S1_3P_at	ATP-binding cassette, sub-family C, member 6 pseudogene 2; ATP-binding cassette, sub-family C (CFTR/MRP), member 6
ABCC6	HS.274260.0.S1_3P_at	ATP-binding cassette, sub-family C, member 6 pseudogene 2; ATP-binding cassette, sub-family C (CFTR/MRP), member 6
ABCC6	215559_at	ATP-binding cassette, sub-family C, member 6 pseudogene 2; ATP-binding cassette, sub-family C (CFTR/MRP), member 6
ABCC6	39247_at	ATP-binding cassette, sub-family C, member 6 pseudogene 2; ATP-binding cassette, sub-family C (CFTR/MRP), member 6
