# Supplementary material for: Snail-induced epithelial-to-mesenchymal transition of MCF-7 breast cancer cells: systems analysis of molecular changes and their effect on radiation and drug sensitivity
Source: BMC Cancer. 2016 Mar 18;16:236. doi: 10.1186/s12885-016-2274-5 (PMC4797178; doi:10.1186/s12885-016-2274-5)
Supplement: Additional file 3: — List of 12,104 probe sets corresponding to differentially expressed transcripts between MCF-7-Snail and MCF-7-Control cells identified by Significance Analysis of Microarray (FDR = 2.12 % and |FC| ≥1.5). (XLSX 2199 kb) [file 12885_2016_2274_MOESM3_ESM.xlsx]

## Sheet: DIFF_EXPR_DATASET_SN-NE-PLIER16
Snail-induced epithelial-to-mesenchymal transition of MCF-7 breast cancer cells: systems analysis of molecular changes and their effect on radiation and drug sensitivity
Mezencev R et al.
Additional file 3
List of 12,104 probe sets corresponding to differentially expressed transcripts between MCF-7-Snail and MCF-7-Control cells identified by Significance Analysis of Microarray (FDR=2.12% and |FC| ≥ 1.5 )
Gene ID: Affymetrix probe set ID
FC: Fold change in expression between MCF-7-Snail and MCF-7-Control cells; red=up-regulated; green=down-regulated genes
Gene ID	Gene Symbol	Gene Title	FC	Score(d)	Numerator(r)	Denominator(s+s0)	q-value(%)	localfdr(%)
229325_at	ZZZ3	zinc finger, ZZ-type containing 3	1.9726	0.445884	0.980098	2.1981	0.360469	29.4435
225338_at	ZYG11B	zyg-11 family member B, cell cycle regulator	1.81634	0.389172	0.861033	2.21247	1.36156	33.6181
204812_at	ZW10	zw10 kinetochore protein	2.1635	0.515268	1.11337	2.16075	0.0687414	24.4592
228330_at	ZUFSP	zinc finger with UFM1-specific peptidase domain	1.82168	0.39622	0.865268	2.1838	1.36156	33.0986
228125_at	ZSCAN30	zinc finger and SCAN domain containing 30	7.48685	1.31709	2.90436	2.20513	0	0
1562988_at	ZSCAN30	zinc finger and SCAN domain containing 30	3.22745	0.70092	1.6904	2.41168	0.0107579	12.8955
228130_at	ZSCAN30	zinc finger and SCAN domain containing 30	2.64342	0.597501	1.4024	2.34711	0.0401429	18.9389
1557105_a_at	ZSCAN30	zinc finger and SCAN domain containing 30	2.2384	0.52468	1.16247	2.21558	0.0687414	23.8019
1557104_at	ZSCAN30	zinc finger and SCAN domain containing 30	2.02205	0.459589	1.01582	2.21028	0.159253	28.4436
213218_at	ZSCAN26	zinc finger and SCAN domain containing 26	1.98412	0.449804	0.988498	2.19762	0.360469	29.1569
218312_s_at	ZSCAN18	zinc finger and SCAN domain containing 18	6.21458	1.19395	2.63566	2.20751	0	0
206507_at	ZSCAN12	zinc finger and SCAN domain containing 12	5.88591	1.16237	2.55727	2.20004	0	0
213876_x_at	ZRSR2	zinc finger (CCCH type), RNA-binding motif and serine/arginine rich 2	-2.03459	-0.477419	-1.02474	2.14641	0.360469	28.3882
244092_at	ZRANB3	zinc finger, RAN-binding domain containing 3	2.86219	0.679156	1.51712	2.23383	0.018493	14.0749
224124_at	ZRANB3	zinc finger, RAN-binding domain containing 3	2.06613	0.493614	1.04693	2.12096	0.0951832	25.9912
223716_s_at	ZRANB2	zinc finger, RAN-binding domain containing 2	2.46984	0.615566	1.30442	2.11905	0.0259627	17.8052
223016_x_at	ZRANB2	zinc finger, RAN-binding domain containing 2	2.42373	0.607692	1.27723	2.10177	0.0259627	18.2955
225130_at	ZRANB1	zinc finger, RAN-binding domain containing 1	1.76972	0.383863	0.823523	2.14536	1.36156	34.009
226261_at	ZNRF2	zinc and ring finger 2	-2.06101	-0.477136	-1.04335	2.18669	0.360469	28.4088
225960_at	ZNRF1	zinc and ring finger 1, E3 ubiquitin protein ligase	-2.75633	-0.612785	-1.46275	2.38705	0.0401429	19.0367
225959_s_at	ZNRF1	zinc and ring finger 1, E3 ubiquitin protein ligase	-4.94566	-1.10215	-2.30616	2.09243	0	0.120025
225962_at	ZNRF1	zinc and ring finger 1, E3 ubiquitin protein ligase	-5.41304	-1.13563	-2.43644	2.14545	0	0
223383_at	ZNRF1	zinc and ring finger 1, E3 ubiquitin protein ligase	-8.82061	-1.42404	-3.14088	2.2056	0	0
223382_s_at	ZNRF1	zinc and ring finger 1, E3 ubiquitin protein ligase	-9.88585	-1.57901	-3.30536	2.09331	0	0
242557_at	ZNRD1-AS1	ZNRD1 antisense RNA 1	3.18711	0.772713	1.67225	2.16413	0.0107579	9.36433
215985_at	ZNRD1-AS1	ZNRD1 antisense RNA 1	2.71106	0.593162	1.43886	2.42574	0.0401429	19.2159
227673_at	ZNRD1	zinc ribbon domain containing 1	2.21583	0.498671	1.14785	2.30182	0.0951832	25.6312
228009_x_at	ZNRD1	zinc ribbon domain containing 1	2.16906	0.520503	1.11707	2.14613	0.0687414	24.0929
223639_s_at	ZNRD1	zinc ribbon domain containing 1	1.89435	0.426755	0.921701	2.15979	0.748734	30.8472
233005_at	ZNHIT6	zinc finger, HIT-type containing 6	3.33423	0.76889	1.73735	2.25956	0.0107579	9.53838
218932_at	ZNHIT6	zinc finger, HIT-type containing 6	2.01873	0.459286	1.01345	2.20657	0.159253	28.4656
225076_s_at	ZNFX1	zinc finger, NFX1-type containing 1	-2.59994	-0.625923	-1.37848	2.20231	0.0259627	18.2071
1569241_a_at	ZNF93	zinc finger protein 93	-1.8361	-0.407045	-0.876645	2.15368	2.10939	33.573
208119_s_at	ZNF93	zinc finger protein 93	-14.8159	-1.75319	-3.88908	2.21828	0	0
235170_at	ZNF92	zinc finger protein 92	1.78049	0.393467	0.832274	2.11523	1.36156	33.3016
236128_at	ZNF91	zinc finger protein 91	3.72611	0.880047	1.89767	2.15633	0.0107579	5.12248
1569283_at	ZNF891	zinc finger protein 891	3.23197	0.798689	1.69241	2.11899	0.0107579	8.22368
230876_at	ZNF883	zinc finger protein 883	3.32431	0.80005	1.73305	2.16618	0.0107579	8.16596
235913_at	ZNF880	zinc finger protein 880	5.85582	1.09876	2.54987	2.32067	0	0
213444_at	ZNF862	zinc finger protein 862	-1.90128	-0.42948	-0.926972	2.15836	1.36156	31.9136
232884_s_at	ZNF853	zinc finger protein 853	6.20485	1.21636	2.6334	2.16497	0	0
244640_at	ZNF850	zinc finger protein 850	2.28492	0.559289	1.19214	2.13153	0.0593761	21.4368
1554445_at	ZNF85	zinc finger protein 85	1.9093	0.419966	0.933041	2.22171	0.748734	31.3472
226323_at	ZNF830	zinc finger protein 830	1.85377	0.410623	0.890461	2.16856	0.748734	32.0361
238952_x_at	ZNF829	zinc finger protein 829	4.8868	1.02419	2.28889	2.23482	0	1.2335
237306_at	ZNF829	zinc finger protein 829	2.65421	0.641095	1.40828	2.19668	0.018493	16.2577
243618_s_at	ZNF827	zinc finger protein 827	2.31492	0.533561	1.21097	2.26959	0.0687414	23.1868
231902_at	ZNF827	zinc finger protein 827	1.87572	0.406161	0.907442	2.2342	0.748734	32.3653
238149_at	ZNF818P	zinc finger protein 818, pseudogene	-8.70554	-1.4771	-3.12193	2.11355	0	0
241912_at	ZNF814	zinc finger protein 814	4.07059	0.891989	2.02524	2.27047	0.0107579	4.72538
235398_at	ZNF805	zinc finger protein 805	2.15175	0.507894	1.10551	2.17666	0.0951832	24.978
244180_at	ZNF793	zinc finger protein 793	3.07484	0.773785	1.62051	2.09427	0.0107579	9.31581
235779_at	ZNF790-AS1	ZNF790 antisense RNA 1	2.02572	0.469989	1.01843	2.16693	0.159253	27.689
1558762_a_at	ZNF789	zinc finger protein 789	-2.92672	-0.688982	-1.54928	2.24866	0.0198957	14.4614
1554769_at	ZNF785	zinc finger protein 785	-2.8088	-0.620051	-1.48995	2.40295	0.0401429	18.5759
1554770_x_at	ZNF785	zinc finger protein 785	-3.25422	-0.76981	-1.70231	2.21134	0.0164284	10.2687
1552785_at	ZNF781	zinc finger protein 781	1.9877	0.449436	0.9911	2.20521	0.360469	29.1838
242969_at	ZNF780B	zinc finger protein 780B	1.92308	0.401105	0.943417	2.35204	1.36156	32.7383
244818_at	ZNF780B	zinc finger protein 780B	1.84277	0.405525	0.881874	2.17465	0.748734	32.4123
1556581_at	ZNF778	zinc finger protein 778	-3.51306	-0.83535	-1.81273	2.17002	0.0164284	7.39577
221968_s_at	ZNF771	zinc finger protein 771	2.22537	0.492524	1.15404	2.34312	0.0951832	26.069
229000_at	ZNF77	zinc finger protein 77	2.3921	0.562614	1.25828	2.23649	0.0593761	21.2145
219627_at	ZNF767	zinc finger family member 767	1.94414	0.441497	0.959132	2.17245	0.360469	29.7646
227284_at	ZNF766	zinc finger protein 766	-2.19609	-0.54681	-1.13493	2.07555	0.0687414	23.4381
222120_at	ZNF764	zinc finger protein 764	1.82109	0.411962	0.864804	2.09923	0.748734	31.9373
57516_at	ZNF764	zinc finger protein 764	1.77172	0.387984	0.825153	2.12677	1.36156	33.7057
214813_at	ZNF75D	zinc finger protein 75D	-2.27137	-0.498367	-1.18356	2.37488	0.159253	26.8689
213659_at	ZNF75D	zinc finger protein 75D	-2.27597	-0.533281	-1.18648	2.22488	0.0951832	24.3824
219995_s_at	ZNF750	zinc finger protein 750	-5.38296	-1.10465	-2.4284	2.19834	0	0.0804691
238606_at	ZNF747	zinc finger protein 747	2.48332	0.582744	1.31227	2.25188	0.0401429	19.888
225848_at	ZNF746	zinc finger protein 746	1.84758	0.400923	0.885633	2.20899	1.36156	32.7518
205881_at	ZNF74	zinc finger protein 74	1.7696	0.382682	0.823423	2.15171	1.36156	34.0959
229700_at	ZNF738	zinc finger protein 738	1.8932	0.426683	0.920824	2.1581	0.748734	30.8525
241826_x_at	ZNF738	zinc finger protein 738	1.70065	0.36696	0.766087	2.08766	2.10939	35.2494
238510_at	ZNF720	zinc finger protein 720	-2.42947	-0.60442	-1.28064	2.1188	0.0401429	19.5735
1559746_a_at	ZNF718	zinc finger protein 718	-2.07484	-0.450489	-1.053	2.33746	0.748734	30.3626
228988_at	ZNF711	zinc finger protein 711	34.7137	1.88239	5.11743	2.71858	0	0
207781_s_at	ZNF711	zinc finger protein 711	22.7077	2.05031	4.50511	2.19728	0	0
226514_at	ZNF71	zinc finger protein 71	5.68067	1.16768	2.50606	2.14619	0	0
227132_at	ZNF706	zinc finger protein 706	1.82668	0.403053	0.869224	2.1566	1.36156	32.5946
218059_at	ZNF706	zinc finger protein 706	-1.99158	-0.462593	-0.993916	2.14858	0.360469	29.4727
206557_at	ZNF702P	zinc finger protein 702, pseudogene	1.99465	0.445202	0.996138	2.2375	0.360469	29.4934
236589_at	ZNF701	zinc finger protein 701	-2.04929	-0.4491	-1.03512	2.30488	0.748734	30.4649
1554578_at	ZNF70	zinc finger protein 70	5.1259	1.04115	2.35781	2.26461	0	0.896238
227080_at	ZNF697	zinc finger protein 697	1.99988	0.445997	0.999912	2.24197	0.360469	29.4352
220967_s_at	ZNF696	zinc finger protein 696	1.89401	0.429668	0.921443	2.14455	0.360469	30.633
232780_s_at	ZNF691	zinc finger protein 691	2.31039	0.549693	1.20813	2.19783	0.0593761	22.0837
227445_at	ZNF689	zinc finger protein 689	2.11681	0.492898	1.08189	2.19496	0.0951832	26.0423
213527_s_at	ZNF688	zinc finger protein 688	-2.43981	-0.577362	-1.28677	2.22871	0.0593761	21.354
228631_s_at	ZNF688	zinc finger protein 688	-2.64259	-0.653664	-1.40195	2.14476	0.0198957	16.5103
234924_s_at	ZNF687	zinc finger protein 687	-2.22287	-0.527036	-1.15243	2.18662	0.0951832	24.8222
244398_x_at	ZNF684	zinc finger protein 684	2.22066	0.523883	1.15099	2.19703	0.0687414	23.8573
232563_at	ZNF684	zinc finger protein 684	1.77163	0.373375	0.825076	2.20978	2.10939	34.7795
242915_at	ZNF682	zinc finger protein 682	2.22537	0.5469	1.15405	2.11016	0.0593761	22.2733
238962_at	ZNF681	zinc finger protein 681	-2.03771	-0.442515	-1.02695	2.32071	0.748734	30.9505
242923_at	ZNF678	zinc finger protein 678	3.53068	0.838809	1.81995	2.16968	0.0107579	6.60628
230534_at	ZNF678	zinc finger protein 678	3.52982	0.798136	1.8196	2.27981	0.0107579	8.24721
228974_at	ZNF677	zinc finger protein 677	13.4416	1.67921	3.74863	2.23238	0	0
1569039_s_at	ZNF677	zinc finger protein 677	3.31943	0.829261	1.73093	2.08732	0.0107579	6.97536
241972_at	ZNF674-AS1	ZNF674 antisense RNA 1 (head to head)	2.10771	0.495444	1.07568	2.17113	0.0951832	25.8607
244741_s_at	ZNF667-AS1	ZNF667 antisense RNA 1 (head to head)	14.0236	1.76644	3.80979	2.15676	0	0
244740_at	ZNF667-AS1	ZNF667 antisense RNA 1 (head to head)	11.5828	1.67572	3.53391	2.1089	0	0
236635_at	ZNF667	zinc finger protein 667	5.84632	1.18775	2.54753	2.14484	0	0
225945_at	ZNF655	zinc finger protein 655	68.8444	2.78776	6.10527	2.19003	0	0.0935762
223302_s_at	ZNF655	zinc finger protein 655	5.52631	1.17409	2.46632	2.10062	0	0
1554726_at	ZNF655	zinc finger protein 655	1.78034	0.375714	0.83215	2.21485	2.10939	34.6079
225266_at	ZNF652	zinc finger protein 652	-1.91047	-0.422127	-0.933925	2.21243	1.36156	32.4575
235577_at	ZNF652	zinc finger protein 652	-2.68737	-0.646793	-1.4262	2.20503	0.0259627	16.9235
1554248_at	ZNF638	zinc finger protein 638	2.99053	0.696862	1.5804	2.26788	0.0107579	13.1116
233082_at	ZNF630	zinc finger protein 630	-11.1198	-1.57534	-3.47506	2.2059	0	0
224492_s_at	ZNF627	zinc finger protein 627	-2.97018	-0.7413	-1.57055	2.11864	0.0164284	11.6662
244406_at	ZNF625 /// ZNF625-ZNF20	zinc finger protein 625 /// ZNF625-ZNF20 readthrough (NMD candidate)	7.84611	1.24485	2.97198	2.38743	0	0
1558620_at	ZNF621	zinc finger protein 621	1.89729	0.424953	0.923939	2.17421	0.748734	30.9799
241827_at	ZNF615	zinc finger protein 615	2.2306	0.543254	1.15743	2.13055	0.0593761	22.5218
227045_at	ZNF614	zinc finger protein 614	1.96786	0.446099	0.976628	2.18926	0.360469	29.4277
235953_at	ZNF610	zinc finger protein 610	-1.92756	-0.402734	-0.946774	2.35086	2.10939	33.8915
212620_at	ZNF609	zinc finger protein 609	-1.99645	-0.46276	-0.99744	2.15542	0.360469	29.4605
229817_at	ZNF608	zinc finger protein 608	6.56173	1.2393	2.71408	2.19	0	0
223680_at	ZNF607	zinc finger protein 607	2.52652	0.62204	1.33715	2.14962	0.0259627	17.4066
227822_at	ZNF605	zinc finger protein 605	3.59939	0.858142	1.84775	2.1532	0.0107579	5.88861
242463_x_at	ZNF600	zinc finger protein 600	-26.3436	-2.22944	-4.71938	2.11685	0	0
243747_at	ZNF599	zinc finger protein 599	2.67383	0.628817	1.41891	2.25647	0.0259627	16.9938
228093_at	ZNF599	zinc finger protein 599	2.58626	0.608097	1.37087	2.25436	0.0259627	18.2702
225104_at	ZNF598	zinc finger protein 598	1.87443	0.393765	0.906448	2.302	1.36156	33.2797
230542_at	ZNF597	zinc finger protein 597	-1.94608	-0.426459	-0.960567	2.25243	1.36156	32.1371
232641_at	ZNF596	zinc finger protein 596	-4.01937	-0.940457	-2.00697	2.13404	0	3.7374
227952_at	ZNF595	zinc finger protein 595	-11.0959	-1.62569	-3.47196	2.13568	0	0
219968_at	ZNF589	zinc finger protein 589	3.93726	0.916162	1.97719	2.15813	0.0107579	3.96505
210062_s_at	ZNF589	zinc finger protein 589	3.55354	0.747902	1.82926	2.44585	0.0107579	10.522
1569108_a_at	ZNF589	zinc finger protein 589	2.51157	0.56434	1.32859	2.35423	0.0593761	21.0993
210061_at	ZNF589	zinc finger protein 589	1.8758	0.379056	0.907507	2.39413	1.36156	34.3625
1557302_at	ZNF585B	zinc finger protein 585B	2.98424	0.731454	1.57736	2.15647	0.0107579	11.326
229794_at	ZNF585A	zinc finger protein 585A	3.04449	0.717426	1.6062	2.23883	0.0107579	12.0347
243790_at	ZNF585A	zinc finger protein 585A	2.78694	0.618873	1.47868	2.38931	0.0259627	17.6011
1553221_at	ZNF583	zinc finger protein 583	5.41421	1.1077	2.43675	2.19982	0	0
231260_at	ZNF582-AS1	ZNF582 antisense RNA 1 (head to head)	13.218	1.7355	3.72443	2.14602	0	0
241602_at	ZNF582	zinc finger protein 582	5.37505	1.10011	2.42628	2.20549	0	0
219089_s_at	ZNF576	zinc finger protein 576	4.62106	1.06377	2.20822	2.07584	0	0.481457
1557119_a_at	ZNF575	zinc finger protein 575	-2.05822	-0.482044	-1.0414	2.16038	0.360469	28.0513
217627_at	ZNF573	zinc finger protein 573	4.29955	0.819994	2.10419	2.5661	0.0107579	7.34297
1553229_at	ZNF572	zinc finger protein 572	-9.48268	-1.44799	-3.2453	2.24124	0	0
206648_at	ZNF571	zinc finger protein 571	2.26198	0.555937	1.17758	2.1182	0.0593761	21.662
1552562_at	ZNF570	zinc finger protein 570	3.84108	0.846332	1.94151	2.29403	0.0107579	6.32231
1553696_s_at	ZNF569	zinc finger protein 569	14.2798	1.79106	3.83591	2.14169	0	0
1569366_a_at	ZNF569	zinc finger protein 569	4.7195	1.05609	2.23863	2.11973	0	0.61789
1568900_a_at	ZNF568	zinc finger protein 568	2.70298	0.672417	1.43455	2.13343	0.018493	14.4503
1562282_at	ZNF568	zinc finger protein 568	1.75977	0.381602	0.815386	2.13675	1.36156	34.1754
235648_at	ZNF567	zinc finger protein 567	3.3633	0.809433	1.74988	2.16186	0.0107579	7.77335
238315_s_at	ZNF567	zinc finger protein 567	2.11437	0.475191	1.08023	2.27325	0.159253	27.3131
242429_at	ZNF567	zinc finger protein 567	2.07209	0.46122	1.05109	2.27892	0.159253	28.325
219163_at	ZNF562	zinc finger protein 562	2.2433	0.534538	1.16562	2.18061	0.0687414	23.1195
235200_at	ZNF561	zinc finger protein 561	2.46609	0.614898	1.30223	2.11779	0.0259627	17.8466
230205_at	ZNF561	zinc finger protein 561	2.04047	0.446107	1.0289	2.3064	0.360469	29.4271
224518_s_at	ZNF559	zinc finger protein 559	3.5517	0.82866	1.82851	2.20659	0.0107579	6.99893
239259_at	ZNF557	zinc finger protein 557	1.93992	0.447822	0.956	2.13478	0.360469	29.3017
239839_at	ZNF555	zinc finger protein 555	2.33116	0.571607	1.22105	2.13617	0.0401429	20.6175
1553286_at	ZNF555	zinc finger protein 555	2.03358	0.467428	1.02402	2.19075	0.159253	27.8744
242864_at	ZNF554	zinc finger protein 554	1.86905	0.417077	0.902302	2.16339	0.748734	31.5601
228099_at	ZNF550	zinc finger protein 550	2.89389	0.713884	1.53301	2.14742	0.0107579	12.217
215124_at	ZNF550	zinc finger protein 550	1.79544	0.372829	0.84434	2.26468	2.10939	34.8195
1552794_a_at	ZNF547	zinc finger protein 547	2.2636	0.542174	1.17862	2.17387	0.0593761	22.5955
236253_at	ZNF546	zinc finger protein 546	4.25344	0.918286	2.08863	2.27449	0.0107579	3.90096
240429_at	ZNF546	zinc finger protein 546	3.36533	0.79867	1.75075	2.19208	0.0107579	8.22447
240191_at	ZNF543	zinc finger protein 543	4.85351	1.04659	2.27903	2.17758	0	0.792939
239250_at	ZNF542	zinc finger protein 542	10.3155	1.59096	3.36675	2.11617	0	0
235121_at	ZNF542	zinc finger protein 542	6.69337	1.30434	2.74273	2.10277	0	0
232604_at	ZNF541	zinc finger protein 541	-2.13517	-0.504832	-1.09435	2.16776	0.159253	26.4037
238454_at	ZNF540	zinc finger protein 540	3.9099	0.895043	1.96713	2.19781	0.0107579	4.62615
242697_at	ZNF540	zinc finger protein 540	1.81762	0.39077	0.862052	2.20604	1.36156	33.5004
239340_at	ZNF536	NULL	37.5138	1.87773	5.22935	2.78494	0	0
206403_at	ZNF536	zinc finger protein 536	22.8264	2.10443	4.51263	2.14435	0	0
242715_at	ZNF536	NULL	8.97588	1.44941	3.16605	2.18437	0	0
220617_s_at	ZNF532	zinc finger protein 532	-4.05123	-0.918434	-2.01836	2.19761	0.0164284	4.41177
225021_at	ZNF532	zinc finger protein 532	-5.01948	-1.09282	-2.32754	2.12985	0	0.271206
215307_at	ZNF529	zinc finger protein 529	17.081	1.68665	4.09432	2.42749	0	0
231940_at	ZNF529	zinc finger protein 529	7.95373	1.39535	2.99163	2.144	0	0
237453_at	ZNF529	zinc finger protein 529	4.62074	0.9471	2.20812	2.33146	0	3.07433
244861_at	ZNF527	zinc finger protein 527	3.92774	0.920054	1.9737	2.1452	0.0107579	3.84795
1570238_at	ZNF527	zinc finger protein 527	3.86267	0.85446	1.9496	2.28167	0.0107579	6.02223
228229_at	ZNF526	zinc finger protein 526	1.89509	0.426631	0.92227	2.16175	0.748734	30.8564
226677_at	ZNF521	zinc finger protein 521	35.3662	2.42945	5.1443	2.11748	0	0
226676_at	ZNF521	zinc finger protein 521	5.41871	1.11264	2.43795	2.19113	0	0
1568873_at	ZNF519	zinc finger protein 519	2.01934	0.451063	1.01389	2.24777	0.360469	29.065
226909_at	ZNF518B	zinc finger protein 518B	25.736	2.15734	4.68571	2.17199	0	0
230715_at	ZNF518B	zinc finger protein 518B	2.50296	0.61276	1.32364	2.16012	0.0259627	17.9792
225050_at	ZNF512	zinc finger protein 512	3.30663	0.821176	1.72536	2.10108	0.0107579	7.29557
1553218_a_at	ZNF512	zinc finger protein 512	3.17239	0.72441	1.66557	2.29921	0.0107579	11.6793
226327_at	ZNF507	zinc finger protein 507	2.15872	0.516516	1.11018	2.14936	0.0687414	24.3718
235618_at	ZNF507	zinc finger protein 507	1.74326	0.381841	0.801787	2.09979	1.36156	34.1578
1568720_at	ZNF506	zinc finger protein 506	1.85645	0.403013	0.892547	2.21469	1.36156	32.5976
235928_at	ZNF503-AS2	ZNF503 antisense RNA 2	7.38999	1.33791	2.88557	2.15678	0	0
237044_s_at	ZNF503-AS2	ZNF503 antisense RNA 2	3.92374	0.868499	1.97223	2.27085	0.0107579	5.5202
235929_s_at	ZNF503-AS2	ZNF503 antisense RNA 2	3.45316	0.841675	1.78792	2.12424	0.0107579	6.49738
227195_at	ZNF503	zinc finger protein 503	9.3119	1.49876	3.21907	2.14783	0	0
227225_at	ZNF503	zinc finger protein 503	7.39425	1.36151	2.8864	2.12	0	0
229532_at	ZNF502	zinc finger protein 502	13.2482	1.76471	3.72772	2.11237	0	0
232247_at	ZNF502	zinc finger protein 502	4.04658	0.949773	2.0167	2.12336	0	3.0016
41113_at	ZNF500	zinc finger protein 500	3.83852	0.922572	1.94055	2.10341	0.0107579	3.77301
230857_s_at	ZNF497	zinc finger protein 497	-2.05521	-0.490219	-1.03928	2.12004	0.159253	27.4578
225335_at	ZNF496	zinc finger protein 496	-1.95116	-0.458237	-0.964332	2.10444	0.748734	29.7926
1557616_at	ZNF496	zinc finger protein 496	-3.19965	-0.771652	-1.67791	2.17444	0.0164284	10.1815
211064_at	ZNF493	zinc finger protein 493	5.20295	1.10599	2.37933	2.15132	0	0
1558486_at	ZNF493	zinc finger protein 493	2.65736	0.640073	1.40999	2.20286	0.018493	16.3184
240155_x_at	ZNF493	zinc finger protein 493	1.78793	0.375024	0.838289	2.23529	2.10939	34.6585
227470_at	ZNF48	zinc finger protein 48	-1.9992	-0.456499	-0.999425	2.18933	0.748734	29.9204
230578_at	ZNF471	zinc finger protein 471	3.30567	0.820198	1.72494	2.10308	0.0107579	7.33482
232117_at	ZNF471	zinc finger protein 471	3.02387	0.758426	1.5964	2.10488	0.0107579	10.0228
234921_at	ZNF470	zinc finger protein 470	2.38152	0.536441	1.25188	2.33368	0.0687414	22.9885
230440_at	ZNF469	zinc finger protein 469	-14.7203	-1.81137	-3.87974	2.14188	0	0
213559_s_at	ZNF467	zinc finger protein 467	-6.88053	-1.21166	-2.78252	2.29645	0	0
214746_s_at	ZNF467	zinc finger protein 467	-12.9205	-1.64746	-3.69159	2.24078	0	0
212557_at	ZNF451	zinc finger protein 451	1.95199	0.445043	0.964943	2.1682	0.360469	29.505
207304_at	ZNF45	zinc finger protein 45	2.74493	0.622212	1.45677	2.34127	0.0259627	17.3961
222028_at	ZNF45	zinc finger protein 45	2.60988	0.659867	1.38399	2.09737	0.018493	15.1621
229766_at	ZNF445	zinc finger protein 445	2.37787	0.596848	1.24967	2.09378	0.0401429	18.9805
205928_at	ZNF443	zinc finger protein 443	-2.07789	-0.493101	-1.05512	2.13977	0.159253	27.2492
208081_s_at	ZNF442	zinc finger protein 442	-2.33429	-0.572569	-1.22299	2.13597	0.0593761	21.6761
1553193_at	ZNF441	zinc finger protein 441	1.8393	0.410076	0.879155	2.14388	0.748734	32.0765
228718_at	ZNF44	zinc finger protein 44	1.86658	0.372552	0.900397	2.41683	2.10939	34.8399
215429_s_at	ZNF428	zinc finger protein 428	2.19834	0.494049	1.13641	2.3002	0.0951832	25.9601
205964_at	ZNF426	zinc finger protein 426	3.49942	0.847733	1.80711	2.1317	0.0107579	6.2701
214761_at	ZNF423	zinc finger protein 423	3.56977	0.823427	1.83583	2.2295	0.0107579	7.20573
242761_s_at	ZNF420	zinc finger protein 420	4.05298	0.958701	2.01898	2.10596	0	2.76348
238937_at	ZNF420	zinc finger protein 420	2.24068	0.517067	1.16393	2.25103	0.0687414	24.3332
243439_at	ZNF418	zinc finger protein 418	-5.28918	-1.12928	-2.40304	2.12795	0	0
227071_at	ZNF414	zinc finger protein 414	-2.38921	-0.557522	-1.25654	2.25379	0.0687414	22.6992
239043_at	ZNF404	zinc finger protein 404	6.72999	1.25598	2.75061	2.19	0	0
226202_at	ZNF398	zinc finger protein 398	1.83935	0.386944	0.879199	2.27216	1.36156	33.7822
228145_s_at	ZNF398	zinc finger protein 398	1.74135	0.374135	0.800203	2.13881	2.10939	34.7238
229133_s_at	ZNF397	zinc finger protein 397	2.91176	0.676861	1.54189	2.27801	0.018493	14.2022
228927_at	ZNF397	zinc finger protein 397	2.35221	0.558322	1.23402	2.21023	0.0593761	21.5017
1554231_a_at	ZNF396	zinc finger protein 396	1.75594	0.366379	0.812245	2.21695	2.10939	35.2918
215523_at	ZNF391	zinc finger protein 391	2.64518	0.654083	1.40337	2.14555	0.018493	15.4958
226111_s_at	ZNF385A	zinc finger protein 385A	-3.14658	-0.758846	-1.65379	2.17934	0.0164284	10.7955
235414_at	ZNF383	zinc finger protein 383	1.83867	0.41766	0.878663	2.10377	0.748734	31.5171
1557260_a_at	ZNF382	zinc finger protein 382	20.7941	1.93863	4.3781	2.25835	0	0
1561687_a_at	ZNF382	zinc finger protein 382	5.90263	1.22179	2.56136	2.0964	0	0
215358_x_at	ZNF37BP	zinc finger protein 37B, pseudogene	4.78134	1.04145	2.25742	2.16757	0	0.890533
236310_at	ZNF37BP	zinc finger protein 37B, pseudogene	1.89781	0.415363	0.924333	2.22536	0.748734	31.6865
228711_at	ZNF37A	zinc finger protein 37A	2.03618	0.47956	1.02587	2.13918	0.159253	26.9982
214878_at	ZNF37A	zinc finger protein 37A	1.8578	0.404232	0.893592	2.21059	0.748734	32.5076
206448_at	ZNF365	zinc finger protein 365	-3.1387	-0.678183	-1.65017	2.43322	0.0198957	15.0744
219379_x_at	ZNF358	zinc finger protein 358	1.87281	0.407565	0.905205	2.22101	0.748734	32.2617
228208_x_at	ZNF354C	zinc finger protein 354C	-4.72474	-1.01732	-2.24023	2.20208	0	1.74035
1553612_at	ZNF354B	zinc finger protein 354B	2.61032	0.629095	1.38423	2.20035	0.0259627	16.977
219266_at	ZNF350	zinc finger protein 350	-2.13821	-0.483636	-1.0964	2.267	0.360469	27.9355
206096_at	ZNF35	zinc finger protein 35	2.39632	0.596997	1.26082	2.11194	0.0401429	18.971
237061_at	ZNF347	zinc finger protein 347	2.08145	0.504799	1.05759	2.09507	0.0951832	25.1966
238819_at	ZNF347	zinc finger protein 347	1.95834	0.445746	0.96963	2.1753	0.360469	29.4535
227986_at	ZNF343	zinc finger protein 343	3.26266	0.812336	1.70605	2.10017	0.0107579	7.65383
232873_at	ZNF33A	zinc finger protein 33A	2.33244	0.560807	1.22184	2.17872	0.0593761	21.3352
231369_at	ZNF333	zinc finger protein 333	2.93688	0.695	1.55428	2.23638	0.0107579	13.2113
1552375_at	ZNF333	zinc finger protein 333	2.86692	0.628249	1.5195	2.41863	0.0259627	17.0283
1559674_at	ZNF333	zinc finger protein 333	2.27149	0.525795	1.18364	2.25114	0.0687414	23.7244
1563783_a_at	ZNF333	zinc finger protein 333	1.88954	0.403031	0.918032	2.27782	1.36156	32.5963
227613_at	ZNF331	zinc finger protein 331	2.16289	0.499464	1.11296	2.22831	0.0951832	25.5748
241720_at	ZNF326	zinc finger protein 326	1.96614	0.445309	0.975366	2.19031	0.360469	29.4855
227680_at	ZNF326	zinc finger protein 326	1.87568	0.433693	0.907417	2.0923	0.360469	30.3371
227980_at	ZNF322	zinc finger protein 322	2.66494	0.659965	1.41411	2.1427	0.018493	15.1565
229614_at	ZNF320	zinc finger protein 320	23.3913	2.12494	4.5479	2.14025	0	0
241704_x_at	ZNF320	zinc finger protein 320	3.65325	0.68875	1.86918	2.71387	0.018493	13.5488
209538_at	ZNF32	zinc finger protein 32	-2.27687	-0.543586	-1.18705	2.18375	0.0687414	23.662
228460_at	ZNF319	zinc finger protein 319	2.1721	0.526587	1.11909	2.12518	0.0687414	23.6694
203521_s_at	ZNF318	zinc finger protein 318	2.67182	0.634312	1.41782	2.23521	0.018493	16.6625
225296_at	ZNF317	zinc finger protein 317	2.11071	0.506233	1.07773	2.12891	0.0951832	25.0953
236550_s_at	ZNF311	zinc finger protein 311	-3.71102	-0.829365	-1.89181	2.28104	0.0164284	7.63869
236551_at	ZNF311	zinc finger protein 311	-10.0886	-1.56837	-3.33465	2.12619	0	0
228393_s_at	ZNF302	zinc finger protein 302	2.8987	0.696908	1.53541	2.20317	0.0107579	13.1092
228392_at	ZNF302	zinc finger protein 302	2.72532	0.629538	1.44642	2.2976	0.0259627	16.9502
218490_s_at	ZNF302	zinc finger protein 302	2.38117	0.591589	1.25167	2.11577	0.0401429	19.3167
228144_at	ZNF300	zinc finger protein 300	6.4001	1.22303	2.6781	2.18972	0	0
232014_at	ZNF30	zinc finger protein 30	2.3288	0.570186	1.21959	2.13893	0.0401429	20.7113
236328_at	ZNF285	zinc finger protein 285	2.46231	0.600903	1.30001	2.16343	0.0259627	18.7231
239462_at	ZNF284	zinc finger protein 284	6.29797	1.15233	2.65489	2.30393	0	0
243188_at	ZNF283	zinc finger protein 283	2.05168	0.465659	1.0368	2.22653	0.159253	28.0027
1568951_at	ZNF280D	zinc finger protein 280D	2.61652	0.617266	1.38765	2.24806	0.0259627	17.7002
230789_at	ZNF280B	zinc finger protein 280B	19.3148	1.91454	4.27163	2.23116	0	0
229360_at	ZNF280B	zinc finger protein 280B	4.83473	1.04844	2.27344	2.16841	0	0.758352
215048_at	ZNF280B	zinc finger protein 280B	2.81572	0.695065	1.4935	2.14872	0.0107579	13.2079
238007_at	ZNF271	zinc finger protein 271	4.42509	1.02259	2.14571	2.09831	0	1.26668
236231_at	ZNF271	zinc finger protein 271	3.63265	0.839041	1.86102	2.21804	0.0107579	6.59744
211009_s_at	ZNF271	zinc finger protein 271	2.77691	0.671463	1.47348	2.19444	0.018493	14.5038
214686_at	ZNF266	zinc finger protein 266	4.24273	0.964786	2.08499	2.16109	0	2.60538
230063_at	ZNF264	zinc finger protein 264	17.4534	1.9449	4.12544	2.12116	0	0
205917_at	ZNF264	zinc finger protein 264	5.05249	1.06829	2.33699	2.18761	0	0.403399
223714_at	ZNF256	zinc finger protein 256	3.36186	0.770879	1.74926	2.26918	0.0107579	9.4476
242919_at	ZNF253	zinc finger protein 253	-6.7079	-1.24426	-2.74586	2.20682	0	0
228200_at	ZNF252P	zinc finger protein 252, pseudogene	-1.91039	-0.406623	-0.933866	2.29664	2.10939	33.6042
242210_at	ZNF24	zinc finger protein 24	2.24638	0.415753	1.16761	2.80841	0.748734	31.6577
212534_at	ZNF24	zinc finger protein 24	1.9796	0.456589	0.985206	2.15775	0.159253	28.662
219171_s_at	ZNF236	zinc finger protein 236	1.75334	0.378286	0.810102	2.14151	1.36156	34.4191
210595_at	ZNF235	zinc finger protein 235	3.2273	0.772668	1.69033	2.18765	0.0107579	9.36636
217663_at	ZNF234	zinc finger protein 234	5.40677	1.10549	2.43477	2.20244	0	0
242953_at	ZNF234	zinc finger protein 234	5.09364	1.04666	2.3487	2.244	0	0.791645
1557322_at	ZNF230	zinc finger protein 230	5.23132	1.08016	2.38718	2.21002	0	0.205174
205791_x_at	ZNF230	zinc finger protein 230	3.54203	0.830598	1.82457	2.1967	0.0107579	6.92308
1570135_at	ZNF230	zinc finger protein 230	2.41996	0.563017	1.27498	2.26456	0.0593761	21.1875
219603_s_at	ZNF226	zinc finger protein 226	-2.29167	-0.544928	-1.1964	2.19552	0.0687414	23.5687
207125_at	ZNF225	zinc finger protein 225	3.48272	0.80997	1.80021	2.22257	0.0107579	7.75118
220019_s_at	ZNF224	zinc finger protein 224	4.17423	0.94485	2.06151	2.18184	0	3.13605
232427_at	ZNF224	zinc finger protein 224	3.60286	0.802509	1.84914	2.3042	0.0107579	8.06212
244462_at	ZNF224	zinc finger protein 224	3.54059	0.798812	1.82399	2.28338	0.0107579	8.21847
207128_s_at	ZNF223	zinc finger protein 223	3.18603	0.768246	1.67176	2.17608	0.0107579	9.56784
206175_x_at	ZNF222	zinc finger protein 222	4.34809	0.910956	2.12038	2.32764	0.0107579	4.12394
220847_x_at	ZNF221	zinc finger protein 221	2.3231	0.530488	1.21605	2.29232	0.0687414	23.399
233848_x_at	ZNF221	zinc finger protein 221	2.05814	0.456934	1.04134	2.27898	0.159253	28.6368
218006_s_at	ZNF22	zinc finger protein 22	-1.89847	-0.413915	-0.924834	2.23435	1.36156	33.065
218005_at	ZNF22	zinc finger protein 22	-3.51181	-0.829199	-1.81221	2.1855	0.0164284	7.64549
219314_s_at	ZNF219	zinc finger protein 219	-2.19033	-0.530904	-1.13115	2.13061	0.0951832	24.5495
203739_at	ZNF217	zinc finger protein 217	-6.45048	-1.19332	-2.68941	2.25371	0	0
220214_at	ZNF215	zinc finger protein 215	11.9897	1.63687	3.58373	2.18938	0	0
1555510_at	ZNF215	zinc finger protein 215	2.20872	0.522224	1.14321	2.18911	0.0687414	23.9729
243456_at	ZNF214	zinc finger protein 214	6.20537	1.12112	2.63352	2.349	0	0
227207_x_at	ZNF213	zinc finger protein 213	-2.19547	-0.517106	-1.13453	2.194	0.0951832	25.5262
228157_at	ZNF207	zinc finger protein 207	6.91801	1.26776	2.79036	2.20101	0	0
231848_x_at	ZNF207	zinc finger protein 207	6.10821	1.14915	2.61075	2.2719	0	0
1556035_s_at	ZNF207	zinc finger protein 207	4.88721	1.03128	2.28901	2.21957	0	1.08969
239937_at	ZNF207	zinc finger protein 207	2.41994	0.558957	1.27497	2.28098	0.0593761	21.4591
229765_at	ZNF207	zinc finger protein 207	2.16835	0.466322	1.1166	2.39447	0.159253	27.9546
208136_s_at	ZNF205-AS1	ZNF205 antisense RNA 1	-2.47555	-0.597482	-1.30775	2.18877	0.0401429	20.0236
214823_at	ZNF204P	zinc finger protein 204, pseudogene	10.5428	1.58289	3.39819	2.14683	0	0
204327_s_at	ZNF202	zinc finger protein 202	1.93723	0.436715	0.953998	2.18449	0.360469	30.1153
204329_s_at	ZNF202	zinc finger protein 202	1.77644	0.3834	0.828989	2.1622	1.36156	34.0431
214706_at	ZNF200	zinc finger protein 200	2.55024	0.5928	1.35063	2.27839	0.0401429	19.2391
213916_at	ZNF20 /// ZNF625-ZNF20	zinc finger protein 20 /// ZNF625-ZNF20 readthrough (NMD candidate)	-1.98471	-0.469964	-0.988931	2.10427	0.360469	28.9327
233070_at	ZNF197	zinc finger protein 197	2.89515	0.690385	1.53364	2.22142	0.018493	13.4601
204234_s_at	ZNF195	zinc finger protein 195	1.88701	0.415457	0.916099	2.20504	0.748734	31.6796
203585_at	ZNF185	zinc finger protein 185 (LIM domain)	-6.83691	-1.30842	-2.77334	2.11962	0	0
213452_at	ZNF184	zinc finger protein 184	1.73536	0.377486	0.795238	2.10667	2.10939	34.4778
207417_s_at	ZNF177 /// ZNF559-ZNF177	zinc finger protein 177 /// ZNF559-ZNF177 readthrough	21.4918	1.989	4.42571	2.2251	0	0
205497_at	ZNF175	zinc finger protein 175	15.4899	1.79744	3.95326	2.19938	0	0
243128_at	ZNF175	zinc finger protein 175	1.91464	0.396862	0.937074	2.36121	1.36156	33.0513
221201_s_at	ZNF155	zinc finger protein 155	2.90875	0.658899	1.5404	2.33784	0.018493	15.2177
230821_at	ZNF148	zinc finger protein 148	1.83551	0.411141	0.876181	2.13109	0.748734	31.9979
203318_s_at	ZNF148	zinc finger protein 148	-1.93095	-0.43874	-0.94931	2.16372	0.748734	31.2291
206931_at	ZNF141	zinc finger protein 141	-2.44042	-0.592408	-1.28713	2.1727	0.0593761	20.3557
235580_at	ZNF141	zinc finger protein 141	-11.6684	-1.50296	-3.54453	2.35837	0	0
206240_s_at	ZNF136	zinc finger protein 136	1.85945	0.402776	0.894879	2.22178	1.36156	32.615
1553979_at	ZNF121	zinc finger protein 121	3.11445	0.753302	1.63898	2.17572	0.0107579	10.2644
207605_x_at	ZNF117	zinc finger protein 117	-3.25816	-0.769341	-1.70406	2.21496	0.0164284	10.291
235408_x_at	ZNF117	zinc finger protein 117	-3.81316	-0.849807	-1.93099	2.27227	0.0164284	6.82492
235564_at	ZNF117	zinc finger protein 117	-4.01745	-0.90395	-2.00628	2.21946	0.0164284	4.88128
1552947_x_at	ZNF114	zinc finger protein 114	-7.0224	-1.31787	-2.81196	2.13373	0	0
1552946_at	ZNF114	zinc finger protein 114	-8.77207	-1.35074	-3.13292	2.31941	0	0
1560854_s_at	ZNF107	zinc finger protein 107	1.79087	0.403612	0.840664	2.08285	0.748734	32.5534
238791_at	ZNF100	zinc finger protein 100	2.13032	0.49711	1.09107	2.19483	0.0951832	25.7421
229848_at	ZNF10	zinc finger protein 10	2.81997	0.679999	1.49568	2.19953	0.018493	14.0283
207130_at	ZMYND8	zinc finger, MYND-type containing 8	-2.05931	-0.43137	-1.04216	2.41593	1.36156	31.7738
209049_s_at	ZMYND8	zinc finger, MYND-type containing 8	-2.25509	-0.540345	-1.17318	2.17117	0.0687414	23.8879
214795_at	ZMYND8	zinc finger, MYND-type containing 8	-2.37383	-0.489449	-1.24721	2.5482	0.159253	27.5136
230533_at	ZMYND8	zinc finger, MYND-type containing 8	-2.45973	-0.566528	-1.2985	2.29203	0.0687414	22.0848
209048_s_at	ZMYND8	zinc finger, MYND-type containing 8	-3.28297	-0.811103	-1.715	2.11441	0.0164284	8.4039
223636_at	ZMYND12	zinc finger, MYND-type containing 12	-2.29934	-0.52279	-1.20122	2.29771	0.0951832	25.1225
202136_at	ZMYND11	zinc finger, MYND-type containing 11	-4.55273	-0.990233	-2.18673	2.2083	0	2.38287
202137_s_at	ZMYND11	zinc finger, MYND-type containing 11	-5.12912	-1.03596	-2.35871	2.27684	0	1.33516
227595_at	ZMYM6	zinc finger, MYM-type 6	1.80452	0.402453	0.851613	2.11606	1.36156	32.6389
206744_s_at	ZMYM5	zinc finger, MYM-type 5	-2.17571	-0.465722	-1.12149	2.40806	0.360469	29.2433
215948_x_at	ZMYM5	zinc finger, MYM-type 5	-2.50639	-0.629133	-1.32561	2.10704	0.0259627	18.007
202051_s_at	ZMYM4	zinc finger, MYM-type 4	2.5202	0.590572	1.33354	2.25805	0.0401429	19.382
202050_s_at	ZMYM4	zinc finger, MYM-type 4	1.9345	0.42799	0.951964	2.22426	0.748734	30.7564
210282_at	ZMYM2	zinc finger, MYM-type 2	-1.90665	-0.399374	-0.931039	2.33124	2.10939	34.1395
202778_s_at	ZMYM2	zinc finger, MYM-type 2	-1.95721	-0.472279	-0.9688	2.05133	0.360469	28.7634
220206_at	ZMYM1	zinc finger, MYM-type 1	2.18109	0.51648	1.12505	2.17831	0.0687414	24.3743
221924_at	ZMIZ2	zinc finger, MIZ-type containing 2	-1.96792	-0.424805	-0.976674	2.29911	1.36156	32.2594
236309_x_at	ZMIZ2	zinc finger, MIZ-type containing 2	-2.8969	-0.690799	-1.53451	2.22136	0.0198957	14.3595
212124_at	ZMIZ1	zinc finger, MIZ-type containing 1	-2.9022	-0.713333	-1.53715	2.15488	0.0198957	13.1239
219877_at	ZMAT4	zinc finger, matrin-type 4	-4.00348	-0.896428	-2.00125	2.23248	0.0164284	5.13335
226344_at	ZMAT1	zinc finger, matrin-type 1	-7.52868	-1.27676	-2.9124	2.28108	0	0
235840_at	ZKSCAN3	zinc finger with KRAB and SCAN domains 3	5.20899	1.0552	2.381	2.25645	0	0.634004
1562303_at	ZKSCAN3	zinc finger with KRAB and SCAN domains 3	3.24388	0.7767	1.69772	2.18581	0.0107579	9.1845
1562305_x_at	ZKSCAN3	zinc finger with KRAB and SCAN domains 3	2.72796	0.655706	1.44783	2.20804	0.018493	15.4018
211773_s_at	ZKSCAN3	zinc finger with KRAB and SCAN domains 3	2.1191	0.467238	1.08345	2.31884	0.159253	27.8883
232019_at	ZKSCAN2	zinc finger with KRAB and SCAN domains 2	1.76647	0.386694	0.82087	2.12279	1.36156	33.8006
1557953_at	ZKSCAN1	zinc finger with KRAB and SCAN domains 1	-1.84277	-0.414124	-0.881874	2.12949	1.36156	33.0496
225221_at	ZKSCAN1	zinc finger with KRAB and SCAN domains 1	-2.00174	-0.483426	-1.00126	2.07117	0.360469	27.9508
235773_at	ZIK1	zinc finger protein interacting with K protein 1	2.01548	0.468902	1.01112	2.15637	0.159253	27.7677
236711_at	ZIC4	Zic family member 4	-2.72599	-0.668394	-1.44678	2.16457	0.0198957	15.6404
207197_at	ZIC3	Zic family member 3	10.7463	1.46617	3.42577	2.33654	0	0
223642_at	ZIC2	Zic family member 2	5.77393	1.20331	2.52955	2.10217	0	0
236896_at	ZIC1	Zic family member 1	-2.87759	-0.689853	-1.52486	2.21042	0.0198957	14.4125
241440_at	ZIC1	Zic family member 1	-4.32016	-0.977474	-2.11108	2.15974	0	2.70817
206373_at	ZIC1	Zic family member 1	-45.2721	-2.60858	-5.50055	2.10864	0	0.0662166
203556_at	ZHX2	zinc fingers and homeoboxes 2	-3.44056	-0.825116	-1.78264	2.16047	0.0164284	7.81349
1554063_at	ZHX1-C8ORF76	ZHX1-C8ORF76 readthrough	-1.9666	-0.450092	-0.975706	2.16779	0.748734	30.3918
228058_at	ZG16B	zymogen granule protein 16B	-91.2855	-3.04876	-6.51231	2.13605	0	0.0775517
204893_s_at	ZFYVE9	zinc finger, FYVE domain containing 9	2.57364	0.600345	1.36381	2.27171	0.0259627	18.7584
232408_at	ZFYVE28	zinc finger, FYVE domain containing 28	-2.55952	-0.612194	-1.35587	2.21478	0.0401429	19.0745
219929_s_at	ZFYVE21	zinc finger, FYVE domain containing 21	-2.76848	-0.648233	-1.46909	2.26631	0.0259627	16.8366
224445_s_at	ZFYVE21	zinc finger, FYVE domain containing 21	-4.73159	-1.06012	-2.24232	2.11517	0	0.852237
225843_at	ZFYVE19	zinc finger, FYVE domain containing 19	-2.2809	-0.537483	-1.1896	2.21328	0.0951832	24.0878
1555982_at	ZFYVE16	zinc finger, FYVE domain containing 16	-2.7922	-0.676831	-1.4814	2.18873	0.0198957	15.152
223387_at	ZFYVE1	zinc finger, FYVE domain containing 1	-2.45066	-0.59771	-1.29317	2.16354	0.0401429	20.0088
201857_at	ZFR	zinc finger RNA binding protein	1.77565	0.381312	0.828343	2.17235	1.36156	34.1967
219778_at	ZFPM2	zinc finger protein, FOG family member 2	22.7336	2.08244	4.50675	2.16417	0	0
242282_at	ZFPM1	zinc finger protein, FOG family member 1	-3.69808	-0.784415	-1.88678	2.40533	0.0164284	9.58773
235698_at	ZFP90	ZFP90 zinc finger protein	-2.95779	-0.659231	-1.56452	2.37325	0.0198957	16.179
226124_at	ZFP90	ZFP90 zinc finger protein	-2.97032	-0.747297	-1.57062	2.10173	0.0164284	11.3647
1555793_a_at	ZFP82	ZFP82 zinc finger protein	4.64469	0.975253	2.21558	2.2718	0	2.34127
235176_at	ZFP82	ZFP82 zinc finger protein	4.08464	0.925839	2.03021	2.19283	0.0107579	3.67665
207219_at	ZFP69B	ZFP69 zinc finger protein B	1.90937	0.406989	0.933099	2.29269	0.748734	32.3042
1569107_s_at	ZFP69	ZFP69 zinc finger protein	1.88333	0.426745	0.913285	2.14012	0.748734	30.848
219536_s_at	ZFP64	ZFP64 zinc finger protein	4.13036	0.886289	2.04627	2.3088	0.0107579	4.91314
207068_at	ZFP37	ZFP37 zinc finger protein	5.85449	1.21429	2.54954	2.09962	0	0
201369_s_at	ZFP36L2	ZFP36 ring finger protein-like 2	-2.52502	-0.585689	-1.33629	2.28158	0.0593761	20.799
201368_at	ZFP36L2	ZFP36 ring finger protein-like 2	-2.76707	-0.684198	-1.46836	2.1461	0.0198957	14.7315
229054_at	ZFP36L1	ZFP36 ring finger protein-like 1	-2.95718	-0.699907	-1.56422	2.2349	0.0198957	13.8536
211962_s_at	ZFP36L1	ZFP36 ring finger protein-like 1	-5.61292	-1.05772	-2.48875	2.35293	0	0.898022
201531_at	ZFP36	ZFP36 ring finger protein	-9.69543	-1.33902	-3.27731	2.44754	0	0
207090_x_at	ZFP30	ZFP30 zinc finger protein	2.05475	0.449902	1.03896	2.30931	0.360469	29.1497
235728_at	ZFP3	ZFP3 zinc finger protein	-12.9951	-1.75404	-3.69989	2.10936	0	0
231943_at	ZFP28	ZFP28 zinc finger protein	3.06738	0.708832	1.61701	2.28123	0.0107579	12.4793
207757_at	ZFP2	ZFP2 zinc finger protein	2.09305	0.486244	1.06561	2.1915	0.0951832	26.5182
219779_at	ZFHX4	zinc finger homeobox 4	8.65818	1.38436	3.11406	2.24947	0	0
241700_at	ZFHX4	zinc finger homeobox 4	5.53841	1.1267	2.46947	2.19177	0	0
243323_s_at	ZFHX3	zinc finger homeobox 3	-2.54695	-0.558577	-1.34877	2.41465	0.0687414	22.627
226137_at	ZFHX3	zinc finger homeobox 3	-2.83446	-0.693876	-1.50307	2.1662	0.0198957	14.1876
242738_s_at	ZFHX3	zinc finger homeobox 3	-3.17962	-0.71364	-1.66886	2.33851	0.0198957	13.1075
223624_at	ZFAND4	zinc finger, AN1-type domain 4	3.99253	0.924314	1.9973	2.16085	0.0107579	3.72148
226650_at	ZFAND2A	zinc finger, AN1-type domain 2A	-2.15984	-0.530032	-1.11093	2.09596	0.0951832	24.6109
202452_at	ZER1	zyg-11 related, cell cycle regulator	-2.80618	-0.679304	-1.48861	2.19137	0.0198957	15.0102
202456_s_at	ZER1	zyg-11 related, cell cycle regulator	-3.57054	-0.827861	-1.83614	2.21794	0.0164284	7.70035
203603_s_at	ZEB2	zinc finger E-box binding homeobox 2	20.9109	2.06222	4.38618	2.12692	0	0
228333_at	ZEB2	zinc finger E-box binding homeobox 2	8.37869	1.403	3.06672	2.18584	0	0
229090_at	ZEB1-AS1	ZEB1 antisense RNA 1	1.95033	0.444117	0.963718	2.16997	0.360469	29.5728
218606_at	ZDHHC7	zinc finger, DHHC-type containing 7	-2.21854	-0.51702	-1.14961	2.22353	0.0951832	25.5323
218249_at	ZDHHC6	zinc finger, DHHC-type containing 6	1.79434	0.389108	0.843452	2.16766	1.36156	33.6229
229875_at	ZDHHC22	zinc finger, DHHC-type containing 22	6.16603	1.1874	2.62434	2.21015	0	0
229805_at	ZDHHC22	zinc finger, DHHC-type containing 22	2.21277	0.461063	1.14585	2.48524	0.159253	28.3364
235068_at	ZDHHC21	zinc finger, DHHC-type containing 21	-2.08649	-0.47247	-1.06108	2.2458	0.360469	28.7495
225365_at	ZDHHC20	zinc finger, DHHC-type containing 20	-3.04163	-0.743167	-1.60484	2.15946	0.0164284	11.5719
243786_at	ZDHHC20	zinc finger, DHHC-type containing 20	-3.11751	-0.742023	-1.6404	2.21071	0.0164284	11.6296
244779_at	ZDHHC2	zinc finger, DHHC-type containing 2	6.22378	1.16886	2.63779	2.25672	0	0
222731_at	ZDHHC2	zinc finger, DHHC-type containing 2	2.86236	0.695972	1.51721	2.17998	0.0107579	13.1592
235133_at	ZDHHC14	zinc finger, DHHC-type containing 14	3.11846	0.735975	1.64083	2.22947	0.0107579	11.1022
219247_s_at	ZDHHC14	zinc finger, DHHC-type containing 14	2.96168	0.72402	1.56642	2.1635	0.0107579	11.699
226088_at	ZDHHC12	zinc finger, DHHC-type containing 12	-6.64486	-1.2375	-2.73224	2.20787	0	0
232417_x_at	ZDHHC11	zinc finger, DHHC-type containing 11	3.25517	0.785838	1.70274	2.16678	0.0107579	8.77884
228749_at	ZDBF2	zinc finger, DBF-type containing 2	7.46576	1.3248	2.90029	2.18923	0	0
220618_s_at	ZCWPW1	zinc finger, CW type with PWWP domain 1	-2.33701	-0.581086	-1.22467	2.10755	0.0593761	21.105
223992_x_at	ZCWPW1	zinc finger, CW type with PWWP domain 1	-2.37937	-0.58898	-1.25058	2.1233	0.0593761	20.5814
230786_at	ZCCHC8	zinc finger, CCHC domain containing 8	2.35538	0.561141	1.23596	2.20258	0.0593761	21.3128
220933_s_at	ZCCHC6	zinc finger, CCHC domain containing 6	-2.36755	-0.583255	-1.2434	2.13182	0.0593761	20.9606
219917_at	ZCCHC4	zinc finger, CCHC domain containing 4	1.84787	0.385175	0.885861	2.29989	1.36156	33.9124
225091_at	ZCCHC3	zinc finger, CCHC domain containing 3	3.94908	0.914723	1.98152	2.16625	0.0107579	4.0087
212419_at	ZCCHC24	zinc finger, CCHC domain containing 24	3.11657	0.735251	1.63996	2.23047	0.0107579	11.1379
212423_at	ZCCHC24	zinc finger, CCHC domain containing 24	2.26095	0.528534	1.17693	2.22678	0.0687414	23.5343
228715_at	ZCCHC12	zinc finger, CCHC domain containing 12	18.6238	2.01321	4.21908	2.0957	0	0
212704_at	ZCCHC11	zinc finger, CCHC domain containing 11	6.11299	1.20177	2.61188	2.17335	0	0
221193_s_at	ZCCHC10	zinc finger, CCHC domain containing 10	1.7969	0.393659	0.845514	2.14783	1.36156	33.2875
220040_x_at	ZC4H2	zinc finger, C4H2 domain containing	10.6073	1.62901	3.40699	2.09144	0	0
225784_s_at	ZC4H2	zinc finger, C4H2 domain containing	10.4702	1.59922	3.38821	2.11867	0	0
223163_s_at	ZC3HC1	zinc finger, C3HC-type containing 1	1.81294	0.405566	0.858332	2.11638	0.748734	32.4092
228280_at	ZC3HAV1L	zinc finger CCCH-type, antiviral 1-like	5.58058	1.13977	2.48042	2.17625	0	0
227536_at	ZC3H13	zinc finger CCCH-type containing 13	4.4544	0.96191	2.15523	2.24058	0	2.67968
231899_at	ZC3H12C	zinc finger CCCH-type containing 12C	3.44111	0.807154	1.78288	2.20884	0.0107579	7.86784
229234_at	ZC3H12B	zinc finger CCCH-type containing 12B	4.19629	0.929124	2.06911	2.22695	0.0107579	3.58077
227430_at	ZC3H10	zinc finger CCCH-type containing 10	1.8176	0.414733	0.862037	2.07853	0.748734	31.7329
205308_at	ZC2HC1A	zinc finger, C2HC-type containing 1A	-2.33049	-0.562525	-1.22063	2.16992	0.0687414	22.3571
235142_at	ZBTB8A	zinc finger and BTB domain containing 8A	-2.06858	-0.475623	-1.04864	2.20477	0.360469	28.5192
227782_at	ZBTB7C	zinc finger and BTB domain containing 7C	1.89969	0.439974	0.925763	2.10413	0.360469	29.8763
235145_at	ZBTB7B	zinc finger and BTB domain containing 7B	-2.8046	-0.66706	-1.48779	2.23037	0.0198957	15.7182
219186_at	ZBTB7A	zinc finger and BTB domain containing 7A	-2.27456	-0.556696	-1.18559	2.12969	0.0687414	22.756
226484_at	ZBTB47	zinc finger and BTB domain containing 47	12.7927	1.68146	3.67725	2.18694	0	0
226500_at	ZBTB47	zinc finger and BTB domain containing 47	5.1278	1.0485	2.35834	2.24924	0	0.757075
227329_at	ZBTB46	zinc finger and BTB domain containing 46	-3.08173	-0.753905	-1.62374	2.15377	0.0164284	11.0372
229862_x_at	ZBTB45	zinc finger and BTB domain containing 45	-2.02431	-0.455025	-1.01743	2.23599	0.748734	30.0287
225845_at	ZBTB44	zinc finger and BTB domain containing 44	2.46957	0.603672	1.30426	2.16054	0.0259627	18.5481
1554470_s_at	ZBTB44	zinc finger and BTB domain containing 44	2.24225	0.476041	1.16495	2.44716	0.159253	27.2518
226148_at	ZBTB44	zinc finger and BTB domain containing 44	2.07774	0.48231	1.05501	2.18742	0.159253	26.8005
229691_at	ZBTB42	zinc finger and BTB domain containing 42	-7.99719	-1.39519	-2.99949	2.14988	0	0
226962_at	ZBTB41	zinc finger and BTB domain containing 41	-1.84854	-0.426858	-0.886383	2.07653	1.36156	32.1075
225629_s_at	ZBTB4	zinc finger and BTB domain containing 4	-2.43868	-0.576089	-1.2861	2.23247	0.0593761	21.4393
227047_x_at	ZBTB4	zinc finger and BTB domain containing 4	-3.69105	-0.830926	-1.88403	2.26739	0.0164284	7.57498
205256_at	ZBTB39	zinc finger and BTB domain containing 39	2.16389	0.497333	1.11363	2.23921	0.0951832	25.7263
1554036_at	ZBTB24	zinc finger and BTB domain containing 24	3.6599	0.831423	1.8718	2.25132	0.0107579	6.89092
1554037_a_at	ZBTB24	zinc finger and BTB domain containing 24	3.03222	0.698528	1.60038	2.29107	0.0107579	13.0227
205340_at	ZBTB24	zinc finger and BTB domain containing 24	2.00285	0.474578	1.00205	2.11146	0.159253	27.3573
225539_at	ZBTB21	zinc finger and BTB domain containing 21	1.91843	0.43568	0.939929	2.15738	0.360469	30.1912
212774_at	ZBTB18	zinc finger and BTB domain containing 18	35.7656	2.38549	5.1605	2.16329	0	0
232260_at	ZBTB11-AS1	ZBTB11 antisense RNA 1	1.78792	0.396316	0.838285	2.11519	1.36156	33.0916
236105_at	ZBTB10	zinc finger and BTB domain containing 10	4.74153	1.03037	2.24535	2.17917	0	1.10799
233899_x_at	ZBTB10	zinc finger and BTB domain containing 10	1.97074	0.456747	0.978737	2.14285	0.159253	28.6505
219312_s_at	ZBTB10	zinc finger and BTB domain containing 10	1.8391	0.392791	0.879002	2.23783	1.36156	33.3514
222863_at	ZBTB10	zinc finger and BTB domain containing 10	1.79499	0.379436	0.843972	2.22428	1.36156	34.3346
205092_x_at	ZBTB1	zinc finger and BTB domain containing 1	-5.73473	-1.14953	-2.51973	2.19196	0	0
227598_at	ZBED6CL	ZBED6 C-terminal like	3.00371	0.703032	1.58675	2.25701	0.0107579	12.7838
243648_at	ZBED6	zinc finger, BED-type containing 6	-2.49438	-0.590012	-1.31868	2.235	0.0593761	20.5133
235010_at	ZBED5-AS1	ZBED5 antisense RNA 1	-2.00908	-0.474791	-1.00653	2.11995	0.360469	28.58
204799_at	ZBED4	zinc finger, BED-type containing 4	2.31967	0.560242	1.21392	2.16677	0.0593761	21.373
235109_at	ZBED3	zinc finger, BED-type containing 3	1.90893	0.43863	0.932766	2.12654	0.360469	29.9748
225662_at	ZAK	sterile alpha motif and leucine zipper containing kinase AZK	-1.83765	-0.42565	-0.877864	2.06241	1.36156	32.1968
214848_at	YWHAZ	tyrosine 3-monooxygenase/tryptophan 5-monooxygenase activation protein, zeta polypeptide	-2.15724	-0.49099	-1.10919	2.25909	0.159253	27.402
200641_s_at	YWHAZ	tyrosine 3-monooxygenase/tryptophan 5-monooxygenase activation protein, zeta polypeptide	-2.20125	-0.476732	-1.13832	2.38777	0.360469	28.4383
200638_s_at	YWHAZ	tyrosine 3-monooxygenase/tryptophan 5-monooxygenase activation protein, zeta polypeptide	-2.7521	-0.614961	-1.46053	2.375	0.0401429	18.8982
210317_s_at	YWHAE	tyrosine 3-monooxygenase/tryptophan 5-monooxygenase activation protein, epsilon polypeptide	2.53077	0.487567	1.33958	2.74747	0.0951832	26.4234
213077_at	YTHDC2	YTH domain containing 2	3.23632	0.76149	1.69435	2.22505	0.0107579	9.87977
1568680_s_at	YTHDC2	YTH domain containing 2	2.4437	0.581452	1.28906	2.21697	0.0401429	19.972
205836_s_at	YTHDC2	YTH domain containing 2	2.41521	0.605268	1.27215	2.1018	0.0259627	18.4477
205835_s_at	YTHDC2	YTH domain containing 2	2.35043	0.54478	1.23292	2.26316	0.0593761	22.4176
240459_at	YTHDC1	YTH domain containing 1	2.36457	0.53621	1.24158	2.31547	0.0687414	23.0044
222703_s_at	YRDC	yrdC domain containing (E. coli)	3.27318	0.774249	1.71069	2.20949	0.0107579	9.29483
218647_s_at	YRDC	yrdC domain containing (E. coli)	3.10996	0.772879	1.6369	2.11792	0.0107579	9.35677
222408_s_at	YPEL5	yippee-like 5 (Drosophila)	-2.1608	-0.507047	-1.11157	2.19223	0.159253	26.2448
223179_at	YPEL3	yippee-like 3 (Drosophila)	-12.9139	-1.66178	-3.69086	2.22103	0	0
232077_s_at	YPEL3	yippee-like 3 (Drosophila)	-13.8022	-1.64072	-3.78682	2.30802	0	0
227020_at	YPEL2	yippee-like 2 (Drosophila)	-2.69514	-0.685483	-1.43036	2.08665	0.0198957	14.6587
227309_at	YOD1	YOD1 deubiquitinase	28.2172	2.14082	4.8185	2.25077	0	0
215150_at	YOD1	YOD1 deubiquitinase	3.12785	0.720036	1.64517	2.28485	0.0107579	11.9013
224953_at	YIPF5	Yip1 domain family, member 5	2.30557	0.555736	1.20512	2.16851	0.0593761	21.6755
235220_at	YIPF4	Yip1 domain family, member 4	2.02237	0.482928	1.01605	2.10393	0.0951832	26.7561
1554553_s_at	YIF1B	Yip1 interacting factor homolog B (S. cerevisiae)	2.12267	0.514876	1.08588	2.10902	0.0687414	24.4867
226437_at	YIF1B	Yip1 interacting factor homolog B (S. cerevisiae)	2.04996	0.467423	1.0356	2.21555	0.159253	27.8749
220207_at	YIF1B	Yip1 interacting factor homolog B (S. cerevisiae)	-4.36673	-0.980778	-2.12655	2.16823	0	2.62251
231211_s_at	YIF1B	Yip1 interacting factor homolog B (S. cerevisiae)	-143.565	-3.22113	-7.16556	2.22454	0	0.0526195
202932_at	YES1	v-yes-1 Yamaguchi sarcoma viral oncogene homolog 1	-1.97385	-0.451765	-0.981011	2.1715	0.748734	30.2686
1557047_at	YEATS2	YEATS domain containing 2	3.20444	0.766805	1.68007	2.19101	0.0107579	9.63396
227042_at	YDJC	YdjC homolog (bacterial)	2.22534	0.517804	1.15402	2.22869	0.0687414	24.2816
213319_s_at	YBX3	Y box binding protein 3	3.16835	0.721923	1.66373	2.30458	0.0107579	11.8053
201161_s_at	YBX3	Y box binding protein 3	3.01483	0.724035	1.59208	2.19889	0.0107579	11.6982
228634_s_at	YBX3	Y box binding protein 3	2.2478	0.447998	1.16851	2.60829	0.360469	29.2888
201160_s_at	YBX3	Y box binding protein 3	2.15838	0.506445	1.10995	2.19165	0.0951832	25.0803
219704_at	YBX2	Y box binding protein 2	-54.1651	-2.60561	-5.75929	2.21034	0	0.0652551
239208_s_at	YBEY	ybeY metallopeptidase (putative)	3.18176	0.728469	1.66983	2.29224	0.0107579	11.4751
242565_x_at	YBEY	ybeY metallopeptidase (putative)	2.463	0.583518	1.30042	2.22858	0.0401429	19.8377
218470_at	YARS2	tyrosyl-tRNA synthetase 2, mitochondrial	2.14038	0.502615	1.09787	2.18431	0.0951832	25.3513
212048_s_at	YARS	tyrosyl-tRNA synthetase	2.56218	0.64828	1.35737	2.09381	0.018493	15.8341
238760_at	YARS	tyrosyl-tRNA synthetase	2.02683	0.47033	1.01922	2.16704	0.159253	27.6643
213725_x_at	XYLT1	xylosyltransferase I	-1.80969	-0.405454	-0.855739	2.11057	2.10939	33.6906
208318_s_at	XYLB	xylulokinase homolog (H. influenzae)	8.32495	1.358	3.05744	2.25143	0	0
214776_x_at	XYLB	xylulokinase homolog (H. influenzae)	5.50836	1.12847	2.46162	2.18138	0	0
1569683_at	XYLB	xylulokinase homolog (H. influenzae)	2.18155	0.510379	1.12535	2.20494	0.0951832	24.8028
227117_at	XPOT	exportin, tRNA	4.1466	0.942242	2.05193	2.17771	0	3.20818
223055_s_at	XPO5	exportin 5	3.93178	0.910429	1.97518	2.16951	0.0107579	4.1402
223057_s_at	XPO5	exportin 5	2.70154	0.680326	1.43378	2.10749	0.018493	14.0102
223056_s_at	XPO5	exportin 5	2.17239	0.526171	1.11928	2.12723	0.0687414	23.6983
209045_at	XPNPEP1	X-prolyl aminopeptidase (aminopeptidase P) 1, soluble	1.93007	0.445193	0.948656	2.13089	0.360469	29.494
227671_at	XIST	X inactive specific transcript (non-protein coding)	21.6196	1.9193	4.43426	2.31036	0	0
224588_at	XIST	X inactive specific transcript (non-protein coding)	18.304	1.87209	4.19409	2.24033	0	0
224590_at	XIST	X inactive specific transcript (non-protein coding)	16.9862	1.75312	4.08629	2.33087	0	0
224589_at	XIST	X inactive specific transcript (non-protein coding)	16.5118	1.86923	4.04542	2.16421	0	0
214218_s_at	XIST	X inactive specific transcript (non-protein coding)	9.50595	1.50045	3.24883	2.16524	0	0
221728_x_at	XIST	X inactive specific transcript (non-protein coding)	8.25941	1.41605	3.04604	2.15108	0	0
225858_s_at	XIAP	X-linked inhibitor of apoptosis	-1.8853	-0.428217	-0.914791	2.13628	1.36156	32.007
225859_at	XIAP	X-linked inhibitor of apoptosis	-2.16032	-0.491738	-1.11125	2.25983	0.159253	27.3478
235222_x_at	XIAP	X-linked inhibitor of apoptosis	-2.17388	-0.44219	-1.12027	2.53346	0.748734	30.9744
214567_s_at	XCL1 /// XCL2	chemokine (C motif) ligand 1 /// chemokine (C motif) ligand 2	20.3067	2.02492	4.34388	2.14521	0	0
206366_x_at	XCL1	chemokine (C motif) ligand 1	16.2212	1.81435	4.01981	2.21556	0	0
206365_at	XCL1	chemokine (C motif) ligand 1	2.78527	0.662718	1.47782	2.22994	0.018493	14.999
242021_at	XBP1	X-box binding protein 1	2.12203	0.460557	1.08545	2.35681	0.159253	28.3732
200670_at	XBP1	X-box binding protein 1	-4.01315	-0.935324	-2.00473	2.14336	0.0164284	3.89038
202133_at	WWTR1	WW domain containing transcription regulator 1	2.4818	0.614206	1.31139	2.1351	0.0259627	17.8895
204022_at	WWP2	WW domain containing E3 ubiquitin protein ligase 2	-2.3507	-0.56582	-1.23309	2.1793	0.0687414	22.1328
212637_s_at	WWP1	WW domain containing E3 ubiquitin protein ligase 1	-3.27407	-0.820865	-1.71108	2.08449	0.0164284	7.99035
212638_s_at	WWP1	WW domain containing E3 ubiquitin protein ligase 1	-4.16882	-0.929118	-2.05964	2.21677	0.0164284	4.07874
219077_s_at	WWOX	WW domain containing oxidoreductase	-3.151	-0.788312	-1.65581	2.10045	0.0164284	9.40998
210695_s_at	WWOX	WW domain containing oxidoreductase	-3.55103	-0.850348	-1.82824	2.14999	0.0164284	6.80397
219520_s_at	WWC3	WWC family member 3	-3.09044	-0.731644	-1.62781	2.22487	0.0164284	12.1599
225273_at	WWC3	WWC family member 3	-3.1477	-0.769558	-1.6543	2.14967	0.0164284	10.2807
227621_at	WTAP	Wilms tumor 1 associated protein	2.02209	0.458171	1.01585	2.21718	0.159253	28.5468
229630_s_at	WTAP	Wilms tumor 1 associated protein	1.89059	0.431361	0.918836	2.13009	0.360469	30.5085
206067_s_at	WT1	Wilms tumor 1	10.7505	1.57201	3.42634	2.1796	0	0
230847_at	WRNIP1	Werner helicase interacting protein 1	2.27965	0.553528	1.18881	2.1477	0.0593761	21.8243
221029_s_at	WNT5B	wingless-type MMTV integration site family, member 5B	2.77074	0.65485	1.47027	2.2452	0.018493	15.4514
213425_at	WNT5A	wingless-type MMTV integration site family, member 5A	48.7125	2.58195	5.60622	2.17131	0	0.0613044
205990_s_at	WNT5A	wingless-type MMTV integration site family, member 5A	42.0105	2.34612	5.39268	2.29856	0	0
229103_at	WNT3	wingless-type MMTV integration site family, member 3	4.32503	0.878143	2.11271	2.40588	0.0107579	5.1871
206213_at	WNT10B	wingless-type MMTV integration site family, member 10B	3.57609	0.821827	1.83838	2.23695	0.0107579	7.26954
229158_at	WNK4	WNK lysine deficient protein kinase 4	4.56617	0.999249	2.19098	2.19263	0	1.77253
236236_at	WNK3	WNK lysine deficient protein kinase 3	8.56897	1.42828	3.09912	2.16983	0	0
227217_at	WNK2	WNK lysine deficient protein kinase 2	2.21849	0.531844	1.14958	2.16149	0.0687414	23.3053
228949_at	WLS	wntless homolog (Drosophila)	21.0402	1.97265	4.39508	2.228	0	0
221958_s_at	WLS	wntless homolog (Drosophila)	11.1545	1.568	3.47956	2.2191	0	0
228950_s_at	WLS	wntless homolog (Drosophila)	7.08869	1.21486	2.82552	2.32579	0	0
210861_s_at	WISP3	WNT1 inducible signaling pathway protein 3	3.93711	0.938383	1.97714	2.10696	0	3.31612
226182_s_at	WISP3	WNT1 inducible signaling pathway protein 3	1.89191	0.411907	0.919847	2.23314	0.748734	31.9414
205792_at	WISP2	WNT1 inducible signaling pathway protein 2	-24.9191	-2.15582	-4.63918	2.15193	0	0
203827_at	WIPI1	WD repeat domain, phosphoinositide interacting 1	-3.84882	-0.814249	-1.94442	2.38799	0.0164284	8.26949
213836_s_at	WIPI1	WD repeat domain, phosphoinositide interacting 1	-4.88236	-1.06407	-2.28758	2.14983	0	0.777567
229849_at	WIPF3	WAS/WASL interacting protein family, member 3	14.3892	1.67808	3.84692	2.29245	0	0
241600_at	WIPF3	WAS/WASL interacting protein family, member 3	3.56177	0.722353	1.83259	2.53698	0.0107579	11.7834
241601_at	WIPF3	WAS/WASL interacting protein family, member 3	2.83076	0.640467	1.50119	2.3439	0.018493	16.295
202663_at	WIPF1	WAS/WASL interacting protein family, member 1	-3.96379	-0.93448	-1.98688	2.12619	0.0164284	3.91577
202665_s_at	WIPF1	WAS/WASL interacting protein family, member 1	-3.99451	-0.891748	-1.99802	2.24057	0.0164284	5.29307
218173_s_at	WHSC1L1	Wolf-Hirschhorn syndrome candidate 1-like 1	1.96618	0.434553	0.975398	2.2446	0.360469	30.274
209053_s_at	WHSC1	Wolf-Hirschhorn syndrome candidate 1	-1.91929	-0.439711	-0.94057	2.13906	0.748734	31.1575
209052_s_at	WHSC1	Wolf-Hirschhorn syndrome candidate 1	-1.99663	-0.450998	-0.997567	2.21191	0.748734	30.3251
222778_s_at	WHSC1	Wolf-Hirschhorn syndrome candidate 1	-2.00123	-0.456295	-1.00088	2.1935	0.748734	29.9353
213908_at	WHAMMP2 /// WHAMMP3	WAS protein homolog associated with actin, golgi membranes and microtubules pseudogene 2 /// WAS protein homolog associated with actin, golgi membranes and microtubules pseudogene 3	3.34822	0.817674	1.74339	2.13214	0.0107579	7.4365
244105_at	WHAMMP2 /// WHAMMP3	WAS protein homolog associated with actin, golgi membranes and microtubules pseudogene 2 /// WAS protein homolog associated with actin, golgi membranes and microtubules pseudogene 3	1.8781	0.395643	0.909274	2.29822	1.36156	33.1412
1557450_s_at	WHAMMP2	WAS protein homolog associated with actin, golgi membranes and microtubules pseudogene 2	3.0441	0.72437	1.60601	2.21712	0.0107579	11.6813
1555270_a_at	WFS1	Wolfram syndrome 1 (wolframin)	-1.9367	-0.445274	-0.953599	2.1416	0.748734	30.747
202908_at	WFS1	Wolfram syndrome 1 (wolframin)	-2.17426	-0.524395	-1.12052	2.13679	0.0951832	25.0089
203892_at	WFDC2	WAP four-disulfide core domain 2	-6.7707	-1.25907	-2.7593	2.19155	0	0
212533_at	WEE1	WEE1 homolog (S. pombe)	1.91304	0.434799	0.935864	2.15241	0.360469	30.2559
219060_at	WDYHV1	WDYHV motif containing 1	-2.61976	-0.659761	-1.38944	2.10597	0.0198957	16.1476
231084_at	WDR96	WD repeat domain 96	1.89898	0.392477	0.925225	2.3574	1.36156	33.3746
230888_at	WDR91	WD repeat domain 91	2.29744	0.570365	1.20003	2.10396	0.0401429	20.6995
201421_s_at	WDR77	WD repeat domain 77	2.21819	0.526258	1.14938	2.18407	0.0687414	23.6922
201420_s_at	WDR77	WD repeat domain 77	1.98372	0.461798	0.988206	2.13991	0.159253	28.283
239680_at	WDR76	WD repeat domain 76	4.5026	1.02744	2.17076	2.11278	0	1.16712
227174_at	WDR72	WD repeat domain 72	67.5928	2.8884	6.0788	2.10456	0	0.0904739
238253_at	WDR72	WD repeat domain 72	4.9485	1.03575	2.30699	2.22736	0	1.00116
236741_at	WDR72	WD repeat domain 72	3.11537	0.735338	1.63941	2.22946	0.0107579	11.1336
219193_at	WDR70	WD repeat domain 70	2.06434	0.481249	1.04568	2.17285	0.159253	26.8767
1556429_a_at	WDR67	WD repeat domain 67	4.77218	1.07622	2.25465	2.09497	0	0.269806
237208_at	WDR61	WD repeat domain 61	1.8364	0.367571	0.876878	2.3856	2.10939	35.2047
219251_s_at	WDR60	WD repeat domain 60	1.8236	0.400167	0.866789	2.16607	1.36156	32.8075
219586_at	WDR59	WD repeat domain 59	-2.03947	-0.480793	-1.0282	2.13854	0.360469	28.1424
221981_s_at	WDR59	WD repeat domain 59	-2.96471	-0.716494	-1.56789	2.18828	0.0164284	12.9549
230152_at	WDR52	WD repeat domain 52	-2.39125	-0.530611	-1.25776	2.3704	0.0951832	24.5701
221103_s_at	WDR52	WD repeat domain 52	-2.52365	-0.570843	-1.33551	2.33954	0.0593761	21.7926
56919_at	WDR48	WD repeat domain 48	2.24757	0.54416	1.16837	2.1471	0.0593761	22.4599
221735_at	WDR48	WD repeat domain 48	2.01754	0.458423	1.0126	2.20887	0.159253	28.5284
211383_s_at	WDR37	WD repeat domain 37	-1.82057	-0.399493	-0.86439	2.16372	2.10939	34.1308
242255_at	WDR37	WD repeat domain 37	-2.22013	-0.516428	-1.15064	2.22808	0.0951832	25.5745
226180_at	WDR36	WD repeat domain 36	3.05272	0.70806	1.61009	2.27395	0.0107579	12.5196
238677_at	WDR36	WD repeat domain 36	1.80046	0.405587	0.848366	2.0917	0.748734	32.4076
226889_at	WDR35	WD repeat domain 35	5.12603	1.081	2.35784	2.18117	0	0.191608
224715_at	WDR34	WD repeat domain 34	-4.15631	-0.9403	-2.0553	2.1858	0	3.74205
229516_at	WDR31	WD repeat domain 31	-2.37513	-0.560677	-1.248	2.22589	0.0687414	22.4833
218882_s_at	WDR3	WD repeat domain 3	2.75799	0.681899	1.46362	2.14639	0.018493	13.9235
235298_at	WDR27	WD repeat domain 27	5.61485	1.14183	2.48925	2.18006	0	0
235576_at	WDR27	WD repeat domain 27	3.45651	0.821697	1.78932	2.17759	0.0107579	7.27472
224905_at	WDR26	WD repeat domain 26	1.89431	0.404486	0.921673	2.27863	0.748734	32.4889
1554549_a_at	WDR20	WD repeat domain 20	-1.91876	-0.426526	-0.940172	2.20425	1.36156	32.132
227693_at	WDR20	WD repeat domain 20	-1.93747	-0.455696	-0.954173	2.09388	0.748734	29.9793
227541_at	WDR20	WD repeat domain 20	-2.06256	-0.457884	-1.04444	2.28101	0.748734	29.8185
209461_x_at	WDR18	WD repeat domain 18	2.57131	0.63281	1.36251	2.1531	0.018493	16.7528
1557132_at	WDR17	WD repeat domain 17	3.66455	0.847475	1.87364	2.21085	0.0107579	6.27972
237755_s_at	WDR16	WD repeat domain 16	1.89142	0.389552	0.919469	2.36032	1.36156	33.5901
1562831_a_at	WDR11-AS1	WDR11 antisense RNA 1	2.63505	0.640577	1.39783	2.18215	0.018493	16.2885
218090_s_at	WDR11	WD repeat domain 11	2.04986	0.477659	1.03553	2.16792	0.159253	27.1352
200611_s_at	WDR1	WD repeat domain 1	-3.67344	-0.849923	-1.87713	2.20859	0.0164284	6.82042
204727_at	WDHD1	WD repeat and HMG-box DNA binding protein 1	2.04827	0.493141	1.03441	2.09758	0.0951832	26.0249
241401_at	WDFY3-AS2	WDFY3 antisense RNA 2	-1.86605	-0.412079	-0.899989	2.18402	1.36156	33.2009
238081_at	WDFY3-AS2	WDFY3 antisense RNA 2	-1.94709	-0.421986	-0.961318	2.27808	1.36156	32.4679
212602_at	WDFY3	WD repeat and FYVE domain containing 3	-2.75403	-0.678658	-1.46154	2.15358	0.0198957	15.0472
238258_at	WBSCR28	Williams-Beuren syndrome chromosome region 28	-2.03268	-0.456193	-1.02338	2.24332	0.748734	29.9428
217975_at	WBP5	WW domain binding protein 5	65.4697	2.76205	6.03276	2.18416	0	0.0928635
203597_s_at	WBP4	WW domain binding protein 4	-2.01205	-0.467984	-1.00866	2.15534	0.360469	29.0776
203598_s_at	WBP4	WW domain binding protein 4	-2.15992	-0.521431	-1.11098	2.13064	0.0951832	25.2189
1568838_at	WASIR1 /// WASIR1 /// WASIR2 /// WASIR2	WASH and IL9R antisense RNA 1 /// NULL /// WASH and IL9R antisense RNA 2 /// NULL	-4.32489	-0.935959	-2.11267	2.25722	0.0164284	3.87133
204042_at	WASF3	WAS protein family, member 3	2.45334	0.578316	1.29475	2.23882	0.0401429	20.1767
204165_at	WASF1	WAS protein family, member 1	1.92414	0.444547	0.944212	2.12399	0.360469	29.5413
205400_at	WAS	Wiskott-Aldrich syndrome	-3.71034	-0.850067	-1.89155	2.22518	0.0164284	6.81487
38964_r_at	WAS	Wiskott-Aldrich syndrome	-4.43696	-0.983543	-2.14957	2.18554	0	2.55157
200628_s_at	WARS	tryptophanyl-tRNA synthetase	1.85178	0.398474	0.88891	2.23079	1.36156	32.9324
212267_at	WAPAL	wings apart-like homolog (Drosophila)	1.75563	0.366424	0.81199	2.21599	2.10939	35.2886
217742_s_at	WAC	WW domain containing adaptor with coiled-coil	-2.12035	-0.510729	-1.0843	2.12304	0.159253	25.9812
239552_at	VWDE	von Willebrand factor D and EGF domains	6.52411	1.23945	2.70578	2.18305	0	0
221265_s_at	VWA9	von Willebrand factor A domain containing 9	1.73694	0.369875	0.796549	2.15357	2.10939	35.0361
212946_at	VWA8	von Willebrand factor A domain containing 8	1.84075	0.409197	0.880293	2.15127	0.748734	32.1413
210102_at	VWA5A	von Willebrand factor A domain containing 5A	2.73393	0.599055	1.45098	2.42211	0.0401429	18.8402
222723_at	VWA1	von Willebrand factor A domain containing 1	-2.33565	-0.564942	-1.22382	2.16628	0.0687414	22.1925
209452_s_at	VTI1B	vesicle transport through interaction with t-SNAREs 1B	-1.81361	-0.398829	-0.858863	2.15346	2.10939	34.1797
242356_at	VTI1A	vesicle transport through interaction with t-SNAREs 1A	2.07917	0.482883	1.05601	2.18689	0.0951832	26.7593
223022_s_at	VTA1	Vps20-associated 1 homolog (S. cerevisiae)	1.92058	0.434704	0.941542	2.16594	0.360469	30.2629
235471_at	VSTM4	V-set and transmembrane domain containing 4	2.6486	0.609824	1.40523	2.30432	0.0259627	18.1622
244057_s_at	VSTM4	V-set and transmembrane domain containing 4	2.0594	0.496184	1.04222	2.10047	0.0951832	25.808
220137_at	VSIG10	V-set and immunoglobulin domain containing 10	-3.71239	-0.882014	-1.89235	2.14549	0.0164284	5.63239
1553991_s_at	VSIG10	V-set and immunoglobulin domain containing 10	-4.17552	-0.852183	-2.06196	2.41962	0.0164284	6.73321
226485_at	VSIG10	V-set and immunoglobulin domain containing 10	-5.2799	-1.02126	-2.40051	2.35054	0	1.6523
203856_at	VRK1	vaccinia related kinase 1	1.84739	0.414393	0.885485	2.13682	0.748734	31.758
205781_at	VPS9D1	VPS9 domain containing 1	-6.29572	-1.1907	-2.65437	2.22925	0	0
229653_at	VPS53	vacuolar protein sorting 53 homolog (S. cerevisiae)	-2.05261	-0.493312	-1.03746	2.10304	0.159253	27.2339
210849_s_at	VPS41	vacuolar protein sorting 41 homolog (S. cerevisiae)	-2.05243	-0.488963	-1.03734	2.1215	0.159253	27.5488
235569_at	VPS37D	vacuolar protein sorting 37 homolog D (S. cerevisiae)	-2.63313	-0.66054	-1.39678	2.1146	0.0198957	16.1015
225378_at	VPS37A	vacuolar protein sorting 37 homolog A (S. cerevisiae)	-1.98092	-0.4615	-0.98617	2.13688	0.360469	29.5529
227815_at	VPS33A	vacuolar protein sorting 33 homolog A (S. cerevisiae)	2.54579	0.614244	1.34811	2.19475	0.0259627	17.8871
212326_at	VPS13D	vacuolar protein sorting 13 homolog D (S. cerevisiae)	1.84995	0.407137	0.887487	2.17982	0.748734	32.2933
236254_at	VPS13B	vacuolar protein sorting 13 homolog B (yeast)	-2.13568	-0.509847	-1.0947	2.14711	0.159253	26.0442
213243_at	VPS13B	vacuolar protein sorting 13 homolog B (yeast)	-2.14036	-0.518913	-1.09785	2.11567	0.0951832	25.3977
213686_at	VPS13A	vacuolar protein sorting 13 homolog A (S. cerevisiae)	2.22394	0.53512	1.15312	2.15488	0.0687414	23.0794
203292_s_at	VPS11	vacuolar protein sorting 11 homolog (S. cerevisiae)	-2.62746	-0.622678	-1.39367	2.23819	0.0401429	18.4105
204376_at	VPRBP	Vpr (HIV-1) binding protein	1.89016	0.422037	0.918508	2.17637	0.748734	31.1946
204377_s_at	VPRBP	Vpr (HIV-1) binding protein	1.75047	0.36909	0.807742	2.18847	2.10939	35.0935
1569003_at	VMP1	vacuole membrane protein 1	-35.1123	-2.07847	-5.13391	2.47005	0	0
205946_at	VIPR2	vasoactive intestinal peptide receptor 2	-2.21874	-0.530571	-1.14974	2.16699	0.0951832	24.5729
211598_x_at	VIPR2	vasoactive intestinal peptide receptor 2	-2.42896	-0.488503	-1.28034	2.62095	0.159253	27.5821
233140_s_at	VIPAS39	VPS33B interacting protein, apical-basolateral polarity regulator, spe-39 homolog	-1.89448	-0.40402	-0.921798	2.28156	2.10939	33.7965
218431_at	VIPAS39	VPS33B interacting protein, apical-basolateral polarity regulator, spe-39 homolog	-2.49775	-0.611782	-1.32063	2.15866	0.0401429	19.1008
201426_s_at	VIM	vimentin	103.271	2.94364	6.69029	2.2728	0	0.0858545
1555938_x_at	VIM	vimentin	3.79959	0.888625	1.92584	2.16722	0.0107579	4.83579
212399_s_at	VGLL4	vestigial like 4 (Drosophila)	-1.9713	-0.449277	-0.97915	2.17939	0.748734	30.4518
214004_s_at	VGLL4	vestigial like 4 (Drosophila)	-2.87562	-0.693835	-1.52387	2.19631	0.0198957	14.1899
227399_at	VGLL3	vestigial like 3 (Drosophila)	12.3142	1.6701	3.62225	2.16889	0	0
220327_at	VGLL3	vestigial like 3 (Drosophila)	2.30309	0.570464	1.20357	2.10981	0.0401429	20.693
205586_x_at	VGF	VGF nerve growth factor inducible	-4.5453	-0.947214	-2.18438	2.30611	0	3.53987
223089_at	VEZT	vezatin, adherens junctions transmembrane protein	3.53161	0.85197	1.82033	2.13661	0.0107579	6.11342
202172_at	VEZF1	vascular endothelial zinc finger 1	-2.43455	-0.615282	-1.28365	2.08629	0.0401429	18.8778
202171_at	VEZF1	vascular endothelial zinc finger 1	-2.57197	-0.609555	-1.36287	2.23585	0.0401429	19.2432
202173_s_at	VEZF1	vascular endothelial zinc finger 1	-3.77619	-0.849991	-1.91693	2.25524	0.0164284	6.81779
232122_s_at	VEPH1	ventricular zone expressed PH domain-containing 1	-3.43821	-0.812182	-1.78166	2.19367	0.0164284	8.35768
210512_s_at	VEGFA	vascular endothelial growth factor A	2.75021	0.660563	1.45954	2.20954	0.018493	15.1222
212171_x_at	VEGFA	vascular endothelial growth factor A	1.83563	0.392016	0.876277	2.23531	1.36156	33.4086
200931_s_at	VCL	vinculin	2.17075	0.521292	1.11819	2.14505	0.0687414	24.0379
221731_x_at	VCAN	versican	36.5077	2.35845	5.19013	2.20065	0	0
204619_s_at	VCAN	versican	25.1103	2.18269	4.65021	2.13049	0	0
204620_s_at	VCAN	versican	17.8854	1.79867	4.16071	2.31322	0	0
211571_s_at	VCAN	versican	3.39022	0.597779	1.76138	2.94654	0.0401429	18.9212
215646_s_at	VCAN	versican	2.24235	0.519508	1.16501	2.24252	0.0687414	24.1624
224221_s_at	VAV3	vav 3 guanine nucleotide exchange factor	-1.86832	-0.416241	-0.901745	2.1664	1.36156	32.893
218807_at	VAV3	vav 3 guanine nucleotide exchange factor	-4.30342	-0.923478	-2.10548	2.27995	0.0164284	4.25316
218806_s_at	VAV3	vav 3 guanine nucleotide exchange factor	-5.73679	-1.20325	-2.52024	2.09454	0	0
226415_at	VAT1L	vesicle amine transport protein 1 homolog (T. californica)-like	-7.08535	-1.32058	-2.82484	2.1391	0	0
202205_at	VASP	vasodilator-stimulated phosphoprotein	-2.1054	-0.483589	-1.0741	2.22109	0.360469	27.9389
226200_at	VARS2	valyl-tRNA synthetase 2, mitochondrial	2.27383	0.547906	1.18512	2.16301	0.0593761	22.205
202550_s_at	VAPB	VAMP (vesicle-associated membrane protein)-associated protein B and C	-2.31933	-0.578369	-1.21371	2.0985	0.0593761	21.2865
239750_x_at	VAPA	VAMP (vesicle-associated membrane protein)-associated protein A, 33kDa	1.735	0.369391	0.794938	2.15202	2.10939	35.0715
226029_at	VANGL2	VANGL planar cell polarity protein 2	28.4958	1.98195	4.83268	2.43834	0	0
219330_at	VANGL1	VANGL planar cell polarity protein 1	-2.10937	-0.499637	-1.07681	2.15519	0.159253	26.7773
229997_at	VANGL1	VANGL planar cell polarity protein 1	-2.70332	-0.662683	-1.43473	2.16503	0.0198957	15.9751
229134_at	VANGL1	VANGL planar cell polarity protein 1	-3.24224	-0.768269	-1.69699	2.20885	0.0164284	10.342
229492_at	VANGL1	VANGL planar cell polarity protein 1	-3.38853	-0.849791	-1.76066	2.07187	0.0164284	6.82554
202546_at	VAMP8	vesicle-associated membrane protein 8	-2.40893	-0.583548	-1.26839	2.17359	0.0593761	20.9411
214115_at	VAMP5	vesicle-associated membrane protein 5	-5.74531	-1.08978	-2.52238	2.31459	0	0.321817
211760_s_at	VAMP4	vesicle-associated membrane protein 4	-2.20885	-0.528419	-1.1433	2.16362	0.0951832	24.7246
201337_s_at	VAMP3	vesicle-associated membrane protein 3	2.26174	0.560694	1.17743	2.09996	0.0593761	21.3427
214792_x_at	VAMP2	vesicle-associated membrane protein 2 (synaptobrevin 2)	2.44303	0.588347	1.28867	2.19032	0.0401429	19.5253
201556_s_at	VAMP2	vesicle-associated membrane protein 2 (synaptobrevin 2)	2.09269	0.491725	1.06536	2.16658	0.0951832	26.126
207101_at	VAMP1	vesicle-associated membrane protein 1 (synaptobrevin 1)	1.7572	0.371243	0.813277	2.19069	2.10939	34.9358
225093_at	UTRN	utrophin	3.28454	0.809349	1.71569	2.11984	0.0107579	7.77684
218715_at	UTP6	UTP6, small subunit (SSU) processome component, homolog (yeast)	3.0422	0.75133	1.60512	2.13637	0.0107579	10.3581
228043_at	UTP15	UTP15, U3 small nucleolar ribonucleoprotein, homolog (S. cerevisiae)	2.01623	0.419848	1.01166	2.40959	0.748734	31.3558
208275_x_at	UTF1	undifferentiated embryonic cell transcription factor 1	-1.81499	-0.403117	-0.859961	2.13328	2.10939	33.8632
205139_s_at	UST	uronyl-2-sulfotransferase	4.31594	0.975814	2.10967	2.16196	0	2.32742
229573_at	USP9X	ubiquitin specific peptidase 9, X-linked	3.68311	0.875881	1.88092	2.14747	0.0107579	5.2644
229501_s_at	USP8	ubiquitin specific peptidase 8	-2.31988	-0.558382	-1.21405	2.17423	0.0687414	22.6404
202745_at	USP8	ubiquitin specific peptidase 8	-3.50306	-0.853034	-1.80861	2.12021	0.0164284	6.70053
222032_s_at	USP7	ubiquitin specific peptidase 7 (herpes virus-associated)	3.30376	0.776194	1.72411	2.22123	0.0107579	9.20723
230967_s_at	USP7	ubiquitin specific peptidase 7 (herpes virus-associated)	2.48675	0.608475	1.31426	2.15993	0.0259627	18.2465
206405_x_at	USP6	ubiquitin specific peptidase 6 (Tre-2 oncogene)	-2.64571	-0.647232	-1.40365	2.1687	0.0259627	16.897
237465_at	USP53	ubiquitin specific peptidase 53	4.66132	1.01256	2.22074	2.1932	0	1.4785
229278_at	USP51	ubiquitin specific peptidase 51	-2.56458	-0.619885	-1.35873	2.1919	0.0401429	18.5864
229351_at	USP49	ubiquitin specific peptidase 49	2.19475	0.509781	1.13406	2.2246	0.0951832	24.845
242120_at	USP49	ubiquitin specific peptidase 49	1.98692	0.445829	0.990532	2.22178	0.360469	29.4475
220079_s_at	USP48	ubiquitin specific peptidase 48	2.32323	0.584728	1.21613	2.07983	0.0401429	19.7592
220078_at	USP48	ubiquitin specific peptidase 48	2.11331	0.509536	1.07951	2.11861	0.0951832	24.8622
223119_s_at	USP47	ubiquitin specific peptidase 47	3.54038	0.802604	1.8239	2.27248	0.0107579	8.05812
223118_s_at	USP47	ubiquitin specific peptidase 47	2.48617	0.592278	1.31392	2.21842	0.0401429	19.2725
203869_at	USP46	ubiquitin specific peptidase 46	1.79017	0.386875	0.840096	2.17149	1.36156	33.7873
238057_at	USP45	ubiquitin specific peptidase 45	2.81739	0.673264	1.49436	2.21958	0.018493	14.4028
225085_at	USP40	ubiquitin specific peptidase 40	-2.48318	-0.475724	-1.31219	2.7583	0.360469	28.5118
1562738_a_at	USP3-AS1	USP3 antisense RNA 1	-2.36355	-0.558134	-1.24095	2.2234	0.0687414	22.6573
220370_s_at	USP36	ubiquitin specific peptidase 36	3.7718	0.904538	1.91525	2.11738	0.0107579	4.32349
229198_at	USP35	ubiquitin specific peptidase 35	-1.9392	-0.451071	-0.955459	2.1182	0.748734	30.3197
214843_s_at	USP33	ubiquitin specific peptidase 33	1.88743	0.428758	0.916426	2.1374	0.748734	30.6999
213510_x_at	USP32P2	ubiquitin specific peptidase 32 pseudogene 2	-2.96781	-0.701577	-1.5694	2.23696	0.0198957	13.7618
226505_x_at	USP32	ubiquitin specific peptidase 32	-3.92969	-0.845288	-1.97442	2.33579	0.0164284	7.00096
244871_s_at	USP32	ubiquitin specific peptidase 32	-9.31325	-1.39895	-3.21928	2.30121	0	0
211702_s_at	USP32	ubiquitin specific peptidase 32	-11.248	-1.62433	-3.4916	2.14956	0	0
221654_s_at	USP3	ubiquitin specific peptidase 3	-2.81734	-0.70053	-1.49433	2.13315	0.0198957	13.8194
231837_at	USP28	ubiquitin specific peptidase 28	2.33412	0.475449	1.22288	2.57205	0.159253	27.2945
230623_x_at	USP28	ubiquitin specific peptidase 28	2.21279	0.534087	1.14587	2.14547	0.0687414	23.1506
223167_s_at	USP25	ubiquitin specific peptidase 25	2.45943	0.614325	1.29832	2.11341	0.0259627	17.8821
203965_at	USP20	ubiquitin specific peptidase 20	-2.30724	-0.531359	-1.20617	2.26996	0.0951832	24.5175
229337_at	USP2	ubiquitin specific peptidase 2	5.058	1.02245	2.33857	2.28723	0	1.26961
207213_s_at	USP2	ubiquitin specific peptidase 2	1.76947	0.371717	0.823321	2.21491	2.10939	34.9011
226357_at	USP19	ubiquitin specific peptidase 19	2.0655	0.473502	1.04649	2.21011	0.159253	27.435
219211_at	USP18	ubiquitin specific peptidase 18	2.05882	0.47487	1.04182	2.19389	0.159253	27.3362
231990_at	USP15	ubiquitin specific peptidase 15	6.39136	1.17849	2.67612	2.27081	0	0
244028_at	USP15	ubiquitin specific peptidase 15	2.60748	0.639815	1.38266	2.16103	0.018493	16.3338
226567_at	USP14	ubiquitin specific peptidase 14 (tRNA-guanine transglycosylase)	1.91587	0.427735	0.937999	2.19294	0.748734	30.7751
201831_s_at	USO1	USO1 vesicle transport factor	1.94067	0.428467	0.956555	2.23251	0.748734	30.7213
211184_s_at	USH1C	Usher syndrome 1C (autosomal recessive, severe)	2.33525	0.57654	1.22358	2.12228	0.0401429	20.293
205137_x_at	USH1C	Usher syndrome 1C (autosomal recessive, severe)	1.82151	0.405598	0.865136	2.13299	0.748734	32.4068
219348_at	USE1	unconventional SNARE in the ER 1 homolog (S. cerevisiae)	2.51153	0.614209	1.32857	2.16305	0.0259627	17.8893
221706_s_at	USE1	unconventional SNARE in the ER 1 homolog (S. cerevisiae)	2.41731	0.59705	1.2734	2.13282	0.0401429	18.9677
1554016_a_at	USB1	U6 snRNA biogenesis 1	2.16884	0.488819	1.11692	2.28494	0.0951832	26.3337
218060_s_at	USB1	U6 snRNA biogenesis 1	2.05203	0.473464	1.03705	2.19035	0.159253	27.4378
203031_s_at	UROS	uroporphyrinogen III synthase	1.9379	0.423403	0.954492	2.25433	0.748734	31.094
222074_at	UROD	uroporphyrinogen decarboxylase	3.02285	0.70118	1.59591	2.27604	0.0107579	12.8817
208971_at	UROD	uroporphyrinogen decarboxylase	2.17286	0.513	1.11959	2.18244	0.0687414	24.6184
208970_s_at	UROD	uroporphyrinogen decarboxylase	2.04489	0.487561	1.03203	2.11671	0.0951832	26.4238
208101_s_at	URM1	ubiquitin related modifier 1	-2.3529	-0.561912	-1.23444	2.19685	0.0687414	22.3989
214173_x_at	URI1	URI1, prefoldin-like chaperone	3.89081	0.923227	1.96007	2.12306	0.0107579	3.75358
210157_at	URI1	URI1, prefoldin-like chaperone	2.00235	0.476042	1.0017	2.10422	0.159253	27.2517
205284_at	URB2	URB2 ribosome biogenesis 2 homolog (S. cerevisiae)	3.87746	0.922158	1.95511	2.12015	0.0107579	3.78528
223613_at	UQCR11	ubiquinol-cytochrome c reductase, complex III subunit XI	3.56525	0.813828	1.834	2.25355	0.0107579	7.59277
229672_at	UQCC	ubiquinol-cytochrome c reductase complex chaperone	2.30656	0.535709	1.20574	2.25074	0.0687414	23.0388
244795_at	UQCC	ubiquinol-cytochrome c reductase complex chaperone	1.95248	0.37307	0.965308	2.58747	2.10939	34.8019
217935_s_at	UQCC	ubiquinol-cytochrome c reductase complex chaperone	1.90384	0.427901	0.928912	2.17086	0.748734	30.7629
226199_at	UPRT	uracil phosphoribosyltransferase (FUR1) homolog (S. cerevisiae)	2.05814	0.449334	1.04134	2.31751	0.360469	29.1912
203234_at	UPP1	uridine phosphorylase 1	3.7132	0.852921	1.89266	2.21903	0.0107579	6.07853
206658_at	UPK3B	uroplakin 3B	-24.8832	-1.98035	-4.6371	2.34156	0	0
206771_at	UPK3A	uroplakin 3A	-7.09143	-1.27203	-2.82608	2.22171	0	0
207862_at	UPK2	uroplakin 2	-63.5189	-2.74153	-5.98911	2.18459	0	0.0924738
214624_at	UPK1A	uroplakin 1A	-21.701	-2.06255	-4.43969	2.15252	0	0
231008_at	UNC5CL	unc-5 homolog C (C. elegans)-like	5.61348	1.11886	2.4889	2.22449	0	0
226899_at	UNC5B	unc-5 homolog B (C. elegans)	5.51692	1.15713	2.46386	2.12928	0	0
213100_at	UNC5B	unc-5 homolog B (C. elegans)	5.25965	1.10753	2.39497	2.16245	0	0
41856_at	UNC5B	unc-5 homolog B (C. elegans)	1.81624	0.380061	0.860951	2.2653	1.36156	34.2886
227453_at	UNC13A	unc-13 homolog A (C. elegans)	7.01678	1.29026	2.81081	2.17848	0	0
214817_at	UNC13A	unc-13 homolog A (C. elegans)	2.6738	0.671081	1.41889	2.11433	0.018493	14.5252
239800_at	UMPS	uridine monophosphate synthetase	1.77722	0.397371	0.829618	2.08777	1.36156	33.0137
215154_at	ULK2	unc-51-like kinase 2 (C. elegans)	-2.3041	-0.539212	-1.2042	2.23326	0.0951832	23.9669
204062_s_at	ULK2	unc-51-like kinase 2 (C. elegans)	-2.4407	-0.551994	-1.2873	2.33209	0.0687414	23.0795
209333_at	ULK1	unc-51-like kinase 1 (C. elegans)	-2.21938	-0.533138	-1.15016	2.15734	0.0951832	24.3924
226135_at	UHRF1BP1	UHRF1 binding protein 1	2.03339	0.490851	1.02388	2.08594	0.0951832	26.1884
227740_at	UHMK1	U2AF homology motif (UHM) kinase 1	-2.15668	-0.475169	-1.10881	2.33351	0.360469	28.5523
235003_at	UHMK1	U2AF homology motif (UHM) kinase 1	-2.34282	-0.505441	-1.22825	2.43005	0.159253	26.36
228956_at	UGT8	UDP glycosyltransferase 8	7.13525	1.24305	2.83496	2.28065	0	0
208358_s_at	UGT8	UDP glycosyltransferase 8	2.39638	0.558741	1.26086	2.2566	0.0593761	21.4736
207245_at	UGT2B17	UDP glucuronosyltransferase 2 family, polypeptide B17	-2.33512	-0.561905	-1.2235	2.17741	0.0687414	22.3994
216687_x_at	UGT2B15	UDP glucuronosyltransferase 2 family, polypeptide B15	-2.96411	-0.704438	-1.5676	2.22532	0.0198957	13.6052
207392_x_at	UGT2B15	UDP glucuronosyltransferase 2 family, polypeptide B15	-15.5795	-1.87198	-3.96158	2.11625	0	0
207126_x_at	UGT1A1 /// UGT1A10 /// UGT1A4 /// UGT1A6 /// UGT1A8 /// UGT1A9	UDP glucuronosyltransferase 1 family, polypeptide A1 /// UDP glucuronosyltransferase 1 family, polypeptide A10 /// UDP glucuronosyltransferase 1 family, polypeptide A4 /// UDP glucuronosyltransferase 1 family, polypeptide A6 /// UDP glucuronosyltransferasom electronic annotationght // traceable author statement /// 0016056 // rhodopsin	-2.53911	-0.621182	-1.34432	2.16414	0.0401429	18.5046
204532_x_at	UGT1A1 /// UGT1A10 /// UGT1A4 /// UGT1A6 /// UGT1A8 /// UGT1A9	UDP glucuronosyltransferase 1 family, polypeptide A1 /// UDP glucuronosyltransferase 1 family, polypeptide A10 /// UDP glucuronosyltransferase 1 family, polypeptide A4 /// UDP glucuronosyltransferase 1 family, polypeptide A6 /// UDP glucuronosyltransferasdirect assay /// 0004842 // ubiquitin-protein ligase activity // inferred from dire	-2.60343	-0.648896	-1.38042	2.12733	0.0259627	16.7966
206094_x_at	UGT1A1 /// UGT1A10 /// UGT1A3 /// UGT1A4 /// UGT1A5 /// UGT1A6 /// UGT1A7 /// UGT1A8 /// UGT1A9	UDP glucuronosyltransferase 1 family, polypeptide A1 /// UDP glucuronosyltransferase 1 family, polypeptide A10 /// UDP glucuronosyltransferase 1 family, polypeptide A3 /// UDP glucuronosyltransferase 1 family, polypeptide A4 /// UDP glucuronosyltransferas// protein binding // inferred from electronic annotation /// 0005518 // collagen binding // inferred from electronic annotation /// 0008201 // …	-2.34228	-0.571737	-1.22792	2.14769	0.0593761	21.7322
215125_s_at	UGT1A1 /// UGT1A10 /// UGT1A3 /// UGT1A4 /// UGT1A5 /// UGT1A6 /// UGT1A7 /// UGT1A8 /// UGT1A9	UDP glucuronosyltransferase 1 family, polypeptide A1 /// UDP glucuronosyltransferase 1 family, polypeptide A10 /// UDP glucuronosyltransferase 1 family, polypeptide A3 /// UDP glucuronosyltransferase 1 family, polypeptide A4 /// UDP glucuronosyltransferasom electronic annotation factor binding transcription factor activity involved in negative regulation of transcription // inferred from sequence…	-2.59034	-0.628997	-1.37314	2.18307	0.0259627	18.0154
205480_s_at	UGP2	UDP-glucose pyrophosphorylase 2	-1.9363	-0.427163	-0.953299	2.2317	1.36156	32.085
235749_at	UGGT2	UDP-glucose glycoprotein glucosyltransferase 2	3.77599	0.875325	1.91685	2.18988	0.0107579	5.28344
1555561_a_at	UGGT2	UDP-glucose glycoprotein glucosyltransferase 2	3.33058	0.778254	1.73577	2.23034	0.0107579	9.11486
1555560_at	UGGT2	UDP-glucose glycoprotein glucosyltransferase 2	2.35301	0.550197	1.23451	2.24376	0.0593761	22.0496
203343_at	UGDH	UDP-glucose 6-dehydrogenase	-4.04027	-0.948984	-2.01445	2.12275	0	3.48886
221765_at	UGCG	UDP-glucose ceramide glucosyltransferase	-2.01147	-0.480421	-1.00825	2.09869	0.360469	28.1694
204881_s_at	UGCG	UDP-glucose ceramide glucosyltransferase	-3.00665	-0.682979	-1.58816	2.32534	0.0198957	14.8007
218449_at	UFSP2	UFM1-specific peptidase 2	2.53867	0.586404	1.34408	2.29207	0.0401429	19.6508
1554396_at	UEVLD	UEV and lactate/malate dehyrogenase domains	-1.84154	-0.40293	-0.880916	2.18628	2.10939	33.877
220775_s_at	UEVLD	UEV and lactate/malate dehyrogenase domains	-2.08105	-0.453453	-1.05731	2.33169	0.748734	30.1443
230176_at	UEVLD	UEV and lactate/malate dehyrogenase domains	-2.33368	-0.568728	-1.2226	2.14972	0.0593761	21.9356
229248_at	UCHL5	ubiquitin carboxyl-terminal hydrolase L5	4.74791	1.02156	2.24729	2.19987	0	1.28806
204616_at	UCHL3	ubiquitin carboxyl-terminal esterase L3 (ubiquitin thiolesterase)	2.2782	0.545667	1.18789	2.17695	0.0593761	22.3572
201387_s_at	UCHL1	ubiquitin carboxyl-terminal esterase L1 (ubiquitin thiolesterase)	87.6298	2.79821	6.45335	2.30624	0	0.0936637
1555834_at	UCHL1	ubiquitin carboxyl-terminal esterase L1 (ubiquitin thiolesterase)	25.417	1.98465	4.66772	2.35191	0	0
227919_at	UCA1	urothelial cancer associated 1 (non-protein coding)	-2.03722	-0.4373	-1.0266	2.3476	0.748734	31.3355
215983_s_at	UBXN8	UBX domain protein 8	3.31102	0.790938	1.72728	2.18383	0.0107579	8.55638
212008_at	UBXN4	UBX domain protein 4	-2.6695	-0.616259	-1.41657	2.29866	0.0401429	18.8157
208884_s_at	UBR5	ubiquitin protein ligase E3 component n-recognin 5	-3.00364	-0.666034	-1.58671	2.38233	0.0198957	15.7783
244121_at	UBR3	ubiquitin protein ligase E3 component n-recognin 3 (putative)	-2.40763	-0.552147	-1.26762	2.29579	0.0687414	23.0689
239888_at	UBQLN2	NULL	2.77061	0.674866	1.4702	2.17851	0.018493	14.3133
215884_s_at	UBQLN2	ubiquilin 2	1.71566	0.368156	0.778763	2.11531	2.10939	35.1619
222989_s_at	UBQLN1	ubiquilin 1	-2.07662	-0.505906	-1.05424	2.08386	0.159253	26.3267
225444_at	UBN2	ubinuclein 2	1.82053	0.394879	0.864358	2.18892	1.36156	33.1975
243916_x_at	UBLCP1	ubiquitin-like domain containing CTD phosphatase 1	2.64358	0.660568	1.40249	2.12316	0.018493	15.1219
227413_at	UBLCP1	ubiquitin-like domain containing CTD phosphatase 1	2.48536	0.605181	1.31345	2.17035	0.0259627	18.4531
225063_at	UBL7	ubiquitin-like 7 (bone marrow stromal cell-derived)	2.14368	0.503919	1.10009	2.18306	0.0951832	25.2589
201534_s_at	UBL3	ubiquitin-like 3	-3.88851	-0.879555	-1.95922	2.22751	0.0164284	5.71965
229348_at	UBIAD1	UbiA prenyltransferase domain containing 1	2.10499	0.49073	1.07382	2.1882	0.0951832	26.1971
233327_at	UBE3D	ubiquitin protein ligase E3D	2.02514	0.461309	1.01802	2.20682	0.159253	28.3186
213822_s_at	UBE3B	ubiquitin protein ligase E3B	-2.01062	-0.468506	-1.00764	2.15075	0.360469	29.0394
222395_s_at	UBE2Z	ubiquitin-conjugating enzyme E2Z	-2.63055	-0.593531	-1.39536	2.35095	0.0593761	20.282
217750_s_at	UBE2Z	ubiquitin-conjugating enzyme E2Z	-2.71486	-0.640418	-1.44088	2.2499	0.0259627	17.3111
222657_s_at	UBE2W	ubiquitin-conjugating enzyme E2W (putative)	-2.26319	-0.558303	-1.17836	2.11061	0.0687414	22.6457
230411_at	UBE2V2	ubiquitin-conjugating enzyme E2 variant 2	3.89817	0.916246	1.9628	2.14222	0.0107579	3.9625
228734_at	UBE2V2	ubiquitin-conjugating enzyme E2 variant 2	3.62963	0.850077	1.85982	2.18783	0.0107579	6.18321
216315_x_at	UBE2V1P9 /// UBE2V1P9	ubiquitin-conjugating enzyme E2 variant 1 pseudogene 9 /// NULL	-2.02039	-0.439787	-1.01463	2.3071	0.748734	31.1519
226954_at	UBE2R2	ubiquitin-conjugating enzyme E2R 2	2.35576	0.583616	1.2362	2.11816	0.0401429	19.8313
226612_at	UBE2QL1	ubiquitin-conjugating enzyme E2Q family-like 1	-2.01725	-0.481288	-1.01239	2.1035	0.360469	28.1063
212751_at	UBE2N	ubiquitin-conjugating enzyme E2N	2.60518	0.63823	1.38138	2.16439	0.018493	16.4281
200676_s_at	UBE2L3	ubiquitin-conjugating enzyme E2L 3	1.9504	0.453724	0.963767	2.12413	0.360469	28.8708
202347_s_at	UBE2K	ubiquitin-conjugating enzyme E2K	-1.82383	-0.406305	-0.866972	2.1338	2.10939	33.6277
230929_s_at	UBE2J2	ubiquitin-conjugating enzyme E2, J2	2.16147	0.519161	1.11201	2.14194	0.0687414	24.1866
224347_x_at	UBE2J2	ubiquitin-conjugating enzyme E2, J2	1.81461	0.385463	0.859661	2.2302	1.36156	33.8912
217823_s_at	UBE2J1	ubiquitin-conjugating enzyme E2, J1	1.85507	0.40376	0.891474	2.20793	0.748734	32.5425
227950_at	UBE2H	ubiquitin-conjugating enzyme E2H	-1.95826	-0.431545	-0.96957	2.24674	1.36156	31.7609
222421_at	UBE2H	ubiquitin-conjugating enzyme E2H	-2.18734	-0.546543	-1.12918	2.06603	0.0687414	23.4566
222420_s_at	UBE2H	ubiquitin-conjugating enzyme E2H	-2.23371	-0.491165	-1.15944	2.3606	0.159253	27.3892
226637_at	UBE2H	ubiquitin-conjugating enzyme E2H	-2.45899	-0.481211	-1.29806	2.6975	0.360469	28.1119
232755_at	UBE2G2	ubiquitin-conjugating enzyme E2G 2	-1.88744	-0.432233	-0.916428	2.12022	1.36156	31.71
201344_at	UBE2D2	ubiquitin-conjugating enzyme E2D 2	1.86522	0.428281	0.899344	2.09989	0.748734	30.735
202335_s_at	UBE2B	ubiquitin-conjugating enzyme E2B	2.82284	0.691695	1.49715	2.16446	0.0107579	13.3893
202334_s_at	UBE2B	ubiquitin-conjugating enzyme E2B	2.30595	0.565648	1.20536	2.13094	0.0593761	21.0123
211763_s_at	UBE2B	ubiquitin-conjugating enzyme E2B	2.12991	0.504322	1.09079	2.16288	0.0951832	25.2304
238462_at	UBASH3B	ubiquitin associated and SH3 domain containing B	6.87127	1.24244	2.78058	2.238	0	0
214695_at	UBAP2L	ubiquitin associated protein 2-like	1.93978	0.457485	0.955895	2.08946	0.159253	28.5967
46270_at	UBAP1	ubiquitin associated protein 1	-2.0128	-0.47436	-1.00921	2.12751	0.360469	28.6114
221490_at	UBAP1	ubiquitin associated protein 1	-2.31329	-0.55936	-1.20995	2.16309	0.0687414	22.5734
1557038_s_at	UBAC2-AS1	UBAC2 antisense RNA 1	-2.56634	-0.627421	-1.35971	2.16715	0.0259627	18.1136
224298_s_at	UBAC2	UBA domain containing 2	-2.53215	-0.608321	-1.34036	2.20338	0.0401429	19.3224
222578_s_at	UBA5	ubiquitin-like modifier activating enzyme 5	-1.87013	-0.429603	-0.903139	2.10226	1.36156	31.9044
209115_at	UBA3	ubiquitin-like modifier activating enzyme 3	2.30137	0.57699	1.20249	2.08408	0.0401429	20.2635
229587_at	UBA2	ubiquitin-like modifier activating enzyme 2	5.14587	1.11812	2.36342	2.11373	0	0
201177_s_at	UBA2	ubiquitin-like modifier activating enzyme 2	1.8633	0.427824	0.897861	2.09867	0.748734	30.7686
209340_at	UAP1	UDP-N-acteylglucosamine pyrophosphorylase 1	2.29446	0.568305	1.19815	2.10829	0.0593761	20.8358
212061_at	U2SURP	U2 snRNP-associated SURP domain containing	3.13982	0.748267	1.65068	2.206	0.0107579	10.5045
212060_at	U2SURP	U2 snRNP-associated SURP domain containing	2.05465	0.489642	1.03889	2.12174	0.0951832	26.2748
231904_at	U2AF1	U2 small nuclear RNA auxiliary factor 1	-2.04868	-0.463747	-1.0347	2.23117	0.360469	29.3881
227141_at	TYW3	tRNA-yW synthesizing protein 3 homolog (S. cerevisiae)	1.99726	0.46357	0.998025	2.15291	0.159253	28.1543
205694_at	TYRP1	tyrosinase-related protein 1	-9.5116	-1.44193	-3.24969	2.25371	0	0
222748_s_at	TXNL4B	thioredoxin-like 4B	-2.30471	-0.572094	-1.20459	2.10557	0.0593761	21.7081
202836_s_at	TXNL4A	thioredoxin-like 4A	1.9931	0.472417	0.995012	2.10622	0.159253	27.5134
235561_at	TXNL1	thioredoxin-like 1	2.0062	0.415898	1.00446	2.41517	0.748734	31.6471
219201_s_at	TWSG1	twisted gastrulation homolog 1 (Drosophila)	-2.34448	-0.564232	-1.22927	2.17866	0.0687414	22.2408
226784_at	TWISTNB	TWIST neighbor	3.08037	0.741126	1.6231	2.19005	0.0107579	10.8497
229404_at	TWIST2	twist basic helix-loop-helix transcription factor 2	27.3312	2.29346	4.77248	2.08091	0	0
213943_at	TWIST1	twist basic helix-loop-helix transcription factor 1	53.6656	2.57375	5.74592	2.23251	0	0.0584498
235801_at	TUSC3	tumor suppressor candidate 3	4.68952	0.992665	2.22944	2.24591	0	1.92359
209227_at	TUSC3	tumor suppressor candidate 3	2.09577	0.489548	1.06748	2.18054	0.0951832	26.2816
209228_x_at	TUSC3	tumor suppressor candidate 3	1.87253	0.430912	0.904992	2.10018	0.360469	30.5415
232770_at	TUSC3	tumor suppressor candidate 3	1.86602	0.420849	0.899966	2.13845	0.748734	31.2821
227388_at	TUSC1	tumor suppressor candidate 1	2.09186	0.49225	1.06478	2.1631	0.0951832	26.0885
205807_s_at	TUFT1	tuftelin 1	-2.4582	-0.614542	-1.2976	2.11149	0.0401429	18.9248
211337_s_at	TUBGCP4	tubulin, gamma complex associated protein 4	2.12077	0.52625	1.08459	2.06097	0.0687414	23.6928
215739_s_at	TUBGCP3	tubulin, gamma complex associated protein 3	1.87105	0.398377	0.903848	2.26883	1.36156	32.9396
226181_at	TUBE1	tubulin, epsilon 1	5.19636	1.09113	2.3775	2.17894	0	0.0312368
221326_s_at	TUBD1	tubulin, delta 1	-5.79166	-1.08452	-2.53398	2.3365	0	0.410993
231853_at	TUBD1	tubulin, delta 1	-8.04207	-1.42124	-3.00757	2.11615	0	0
210389_x_at	TUBD1	tubulin, delta 1	-14.2614	-1.62475	-3.83404	2.35977	0	0
222361_at	TUBBP5	tubulin, beta pseudogene 5	-3.66967	-0.847335	-1.87565	2.21359	0.0164284	6.92093
211915_s_at	TUBB7P	tubulin, beta 7, pseudogene	-2.33934	-0.544948	-1.2261	2.24994	0.0687414	23.5673
212664_at	TUBB4A	tubulin, beta 4A class IVa	4.35202	0.88636	2.12168	2.3937	0.0107579	4.91076
214023_x_at	TUBB2B	tubulin, beta 2B class IIb	29.1332	2.33798	4.86459	2.08068	0	0
204141_at	TUBB2A	tubulin, beta 2A class IIa	3.11286	0.777146	1.63824	2.10802	0.0107579	9.16447
230690_at	TUBB1	tubulin, beta 1 class VI	2.18132	0.511317	1.1252	2.2006	0.0687414	24.7368
220310_at	TUBAL3	tubulin, alpha-like 3	-2.60631	-0.646559	-1.38201	2.13748	0.0259627	16.9377
228882_at	TUB	tubby homolog (mouse)	38.8134	2.27427	5.27848	2.32096	0	0
223741_s_at	TTYH2	tweety homolog 2 (Drosophila)	4.4034	1.022	2.13862	2.09259	0	1.27893
219633_at	TTPAL	tocopherol (alpha) transfer protein-like	-2.28375	-0.521565	-1.1914	2.28429	0.0951832	25.2094
1556043_a_at	TTN-AS1	TTN antisense RNA 1	7.31654	1.25605	2.87116	2.28586	0	0
242771_at	TTN	titin	2.10587	0.494894	1.07442	2.171	0.0951832	25.8999
228724_at	TTLL7	tubulin tyrosine ligase-like family, member 7	2.51727	0.62148	1.33186	2.14304	0.0259627	17.441
219882_at	TTLL7	tubulin tyrosine ligase-like family, member 7	-1.89935	-0.440033	-0.925509	2.10327	0.748734	31.1337
214672_at	TTLL5	tubulin tyrosine ligase-like family, member 5	-2.17658	-0.521624	-1.12207	2.1511	0.0951832	25.2052
203702_s_at	TTLL4	tubulin tyrosine ligase-like family, member 4	2.67653	0.652934	1.42036	2.17536	0.018493	15.5625
203703_s_at	TTLL4	tubulin tyrosine ligase-like family, member 4	2.33982	0.567556	1.2264	2.16084	0.0593761	20.8855
1552257_a_at	TTLL12	tubulin tyrosine ligase-like family, member 12	2.4405	0.591522	1.28718	2.17605	0.0401429	19.321
216251_s_at	TTLL12	tubulin tyrosine ligase-like family, member 12	1.8848	0.431074	0.91441	2.12124	0.360469	30.5296
231157_at	TTLL11	tubulin tyrosine ligase-like family, member 11	1.91856	0.438332	0.940021	2.14454	0.360469	29.9967
224896_s_at	TTL	tubulin tyrosine ligase	2.23218	0.547886	1.15845	2.1144	0.0593761	22.2063
224908_s_at	TTL	tubulin tyrosine ligase	2.01196	0.433101	1.0086	2.32879	0.360469	30.3807
204822_at	TTK	TTK protein kinase	1.96532	0.452877	0.974766	2.15238	0.360469	28.9325
213174_at	TTC9	tetratricopeptide repeat domain 9	-2.1411	-0.520068	-1.09835	2.11194	0.0951832	25.3156
226152_at	TTC7B	tetratricopeptide repeat domain 7B	2.94045	0.737733	1.55604	2.10922	0.0107579	11.0157
224923_at	TTC7A	tetratricopeptide repeat domain 7A	-2.11468	-0.507967	-1.08044	2.12699	0.159253	26.1788
224912_at	TTC7A	tetratricopeptide repeat domain 7A	-2.60145	-0.617255	-1.37932	2.2346	0.0401429	18.7526
1558606_s_at	TTC5	tetratricopeptide repeat domain 5	2.74224	0.672887	1.45535	2.16285	0.018493	14.4239
1555573_at	TTC40	tetratricopeptide repeat domain 40	-3.20734	-0.793075	-1.68138	2.12007	0.0164284	9.19504
218442_at	TTC4	tetratricopeptide repeat domain 4	2.07455	0.506092	1.0528	2.08025	0.0951832	25.1053
238480_at	TTC39C	tetratricopeptide repeat domain 39C	2.13831	0.520648	1.09647	2.10597	0.0687414	24.0828
230747_s_at	TTC39C	tetratricopeptide repeat domain 39C	1.76036	0.380453	0.815871	2.14447	1.36156	34.2598
1552307_a_at	TTC39C	tetratricopeptide repeat domain 39C	1.72464	0.369423	0.786294	2.12844	2.10939	35.0691
242477_at	TTC39B	tetratricopeptide repeat domain 39B	-2.10195	-0.500809	-1.07173	2.13999	0.159253	26.6929
215562_at	TTC39A	tetratricopeptide repeat domain 39A	-2.6743	-0.65439	-1.41916	2.16868	0.0198957	16.467
210652_s_at	TTC39A	tetratricopeptide repeat domain 39A	-5.5653	-1.13833	-2.47646	2.17552	0	0
203049_s_at	TTC37	tetratricopeptide repeat domain 37	2.71494	0.683977	1.44092	2.10668	0.018493	13.8093
203048_s_at	TTC37	tetratricopeptide repeat domain 37	2.33771	0.517976	1.2251	2.36516	0.0687414	24.2695
231479_at	TTC33	tetratricopeptide repeat domain 33	5.3964	1.07784	2.432	2.25636	0	0.24314
219421_at	TTC33	tetratricopeptide repeat domain 33	3.55809	0.845591	1.8311	2.16547	0.0107579	6.35003
208662_s_at	TTC3 /// TTC3P1	tetratricopeptide repeat domain 3 /// tetratricopeptide repeat domain 3 pseudogene 1	-2.56912	-0.641479	-1.36127	2.12209	0.0259627	17.2464
208664_s_at	TTC3 /// TTC3P1	tetratricopeptide repeat domain 3 /// tetratricopeptide repeat domain 3 pseudogene 1	-2.60096	-0.626028	-1.37904	2.20285	0.0259627	18.2006
208661_s_at	TTC3 /// TTC3P1	tetratricopeptide repeat domain 3 /// tetratricopeptide repeat domain 3 pseudogene 1	-2.66265	-0.669791	-1.41287	2.10941	0.0198957	15.559
208663_s_at	TTC3 /// TTC3P1	tetratricopeptide repeat domain 3 /// tetratricopeptide repeat domain 3 pseudogene 1	-2.72764	-0.657534	-1.44765	2.20164	0.0198957	16.2796
213058_at	TTC28	tetratricopeptide repeat domain 28	6.39628	1.09211	2.67723	2.45143	0	0.0160446
215146_s_at	TTC28	tetratricopeptide repeat domain 28	4.30936	0.888096	2.10748	2.37303	0.0107579	4.85324
235949_at	TTC26	tetratricopeptide repeat domain 26	3.84722	0.853168	1.94382	2.27835	0.0107579	6.06948
235651_at	TTC22	tetratricopeptide repeat domain 22	-5.82295	-1.1625	-2.54175	2.18645	0	0
229169_at	TTC18	tetratricopeptide repeat domain 18	2.44593	0.550209	1.29038	2.34526	0.0593761	22.0487
229170_s_at	TTC18	tetratricopeptide repeat domain 18	2.26824	0.512827	1.18157	2.30404	0.0687414	24.6306
218972_at	TTC17	tetratricopeptide repeat domain 17	2.13261	0.494532	1.09262	2.2094	0.0951832	25.9257
219481_at	TTC13	tetratricopeptide repeat domain 13	2.45682	0.607429	1.29679	2.13488	0.0259627	18.312
215598_at	TTC12	tetratricopeptide repeat domain 12	3.50355	0.811309	1.80882	2.22951	0.0107579	7.69603
226482_s_at	TSTD1	thiosulfate sulfurtransferase (rhodanese)-like domain containing 1	-101.141	-3.05377	-6.66022	2.18099	0	0.0768907
209605_at	TST	thiosulfate sulfurtransferase (rhodanese)	-2.46213	-0.585447	-1.2999	2.22036	0.0593761	20.8151
218612_s_at	TSSC4	tumor suppressing subtransferable candidate 4	1.81403	0.390347	0.859198	2.20111	1.36156	33.5316
221987_s_at	TSR1	TSR1, 20S rRNA accumulation, homolog (S. cerevisiae)	2.12134	0.514172	1.08498	2.11015	0.0687414	24.5362
218156_s_at	TSR1	TSR1, 20S rRNA accumulation, homolog (S. cerevisiae)	1.95328	0.441235	0.965895	2.18907	0.360469	29.7839
213122_at	TSPYL5	TSPY-like 5	-208.678	-3.64902	-7.70513	2.11156	0	0
218012_at	TSPYL2	TSPY-like 2	4.2845	0.964065	2.09913	2.17737	0	2.62394
1560648_s_at	TSPYL1	TSPY-like 1	2.30068	0.53895	1.20206	2.23038	0.0687414	22.8162
1560647_at	TSPYL1	TSPY-like 1	2.05398	0.429659	1.03842	2.41685	0.360469	30.6336
202096_s_at	TSPO	translocator protein (18kDa)	1.98037	0.461504	0.985768	2.13599	0.159253	28.3043
202242_at	TSPAN7	tetraspanin 7	20.83	2.00159	4.38059	2.18855	0	0
225387_at	TSPAN5	tetraspanin 5	3.12013	0.745225	1.64161	2.20284	0.0107579	10.6509
209890_at	TSPAN5	tetraspanin 5	2.35686	0.56764	1.23687	2.17896	0.0593761	20.88
200973_s_at	TSPAN3	tetraspanin 3	7.80136	1.21274	2.96373	2.44382	0	0
200972_at	TSPAN3	tetraspanin 3	4.84275	1.08821	2.27583	2.09136	0	0.076745
230282_at	TSPAN3	tetraspanin 3	3.81917	0.766872	1.93326	2.52097	0.0107579	9.6309
227236_at	TSPAN2	tetraspanin 2	2.96228	0.727956	1.56671	2.1522	0.0107579	11.5008
227233_at	TSPAN2	tetraspanin 2	1.86535	0.398404	0.89945	2.25763	1.36156	32.9375
227307_at	TSPAN18	tetraspanin 18	5.58647	1.17829	2.48194	2.10639	0	0
218693_at	TSPAN15	tetraspanin 15	-8.36141	-1.35367	-3.06375	2.26329	0	0
221002_s_at	TSPAN14	tetraspanin 14	-2.59752	-0.63734	-1.37714	2.16076	0.0259627	17.4997
230626_at	TSPAN12	tetraspanin 12	6.68376	1.27017	2.74066	2.15771	0	0
230625_s_at	TSPAN12	tetraspanin 12	5.52543	1.09584	2.46609	2.25041	0	0
219274_at	TSPAN12	tetraspanin 12	3.56683	0.829972	1.83464	2.21048	0.0107579	6.94754
209114_at	TSPAN1	tetraspanin 1	-1.93058	-0.423154	-0.949032	2.24276	1.36156	32.3816
203983_at	TSNAX	translin-associated factor X	2.422	0.594952	1.2762	2.14505	0.0401429	19.1014
235737_at	TSLP	thymic stromal lymphopoietin	7.27055	1.33663	2.86206	2.14125	0	0
218245_at	TSKU	tsukushi, small leucine rich proteoglycan	-5.40726	-1.13622	-2.4349	2.14298	0	0
231592_at	TSIX	TSIX transcript, XIST antisense RNA	18.6588	1.90733	4.22179	2.21345	0	0
223393_s_at	TSHZ3	teashirt zinc finger homeobox 3	8.33445	1.44216	3.05909	2.12118	0	0
223392_s_at	TSHZ3	teashirt zinc finger homeobox 3	3.07826	0.71859	1.62211	2.25735	0.0107579	11.9751
238577_s_at	TSHZ2	teashirt zinc finger homeobox 2	2.79698	0.630714	1.48387	2.35268	0.018493	16.8791
220213_at	TSHZ2	teashirt zinc finger homeobox 2	2.13485	0.512252	1.09413	2.13593	0.0687414	24.671
214332_s_at	TSFM	Ts translation elongation factor, mitochondrial	2.1931	0.514614	1.13297	2.2016	0.0687414	24.5051
1558304_s_at	TSEN54	tRNA splicing endonuclease 54 homolog (S. cerevisiae)	-2.19651	-0.514984	-1.13522	2.20437	0.0951832	25.6774
241402_at	TSEN54	tRNA splicing endonuclease 54 homolog (S. cerevisiae)	-2.31771	-0.557627	-1.2127	2.17476	0.0687414	22.6921
225879_at	TSEN54	tRNA splicing endonuclease 54 homolog (S. cerevisiae)	-2.3582	-0.569758	-1.23768	2.1723	0.0593761	21.8658
218132_s_at	TSEN34	tRNA splicing endonuclease 34 homolog (S. cerevisiae)	-2.48846	-0.59592	-1.31525	2.2071	0.0593761	20.1256
215111_s_at	TSC22D1	TSC22 domain family, member 1	-1.9708	-0.456965	-0.978778	2.14191	0.748734	29.886
230608_at	TSACC	TSSK6 activating co-chaperone	2.82919	0.680161	1.50039	2.20593	0.018493	14.0193
223109_at	TRUB2	TruB pseudouridine (psi) synthase homolog 2 (E. coli)	-2.35784	-0.582258	-1.23747	2.12529	0.0593761	21.027
226339_at	TRUB1	TruB pseudouridine (psi) synthase homolog 1 (E. coli)	2.2496	0.556766	1.16967	2.10082	0.0593761	21.6062
219516_at	TRPV4	transient receptor potential cation channel, subfamily V, member 4	3.38967	0.724355	1.76115	2.43133	0.0107579	11.6821
234351_x_at	TRPS1	trichorhinophalangeal syndrome I	-3.95662	-0.893998	-1.98427	2.21955	0.0164284	5.21598
218502_s_at	TRPS1	trichorhinophalangeal syndrome I	-6.00722	-1.11414	-2.5867	2.32171	0	0
224218_s_at	TRPS1	trichorhinophalangeal syndrome I	-6.50929	-1.11609	-2.7025	2.42139	0	0
222651_s_at	TRPS1	trichorhinophalangeal syndrome I	-7.15898	-1.28228	-2.83975	2.21461	0	0
231689_at	TRPM7	transient receptor potential cation channel, subfamily M, member 7	-2.06975	-0.470256	-1.04946	2.23167	0.360469	28.9113
237884_x_at	TRPM7	transient receptor potential cation channel, subfamily M, member 7	-2.27261	-0.521083	-1.18435	2.27286	0.0951832	25.2436
223324_s_at	TRPM7	transient receptor potential cation channel, subfamily M, member 7	-2.96447	-0.688655	-1.56777	2.27657	0.0198957	14.4798
219360_s_at	TRPM4	transient receptor potential cation channel, subfamily M, member 4	-4.86147	-1.04814	-2.28139	2.1766	0	1.08567
210814_at	TRPC3	transient receptor potential cation channel, subfamily C, member 3	6.46719	1.23297	2.69314	2.18426	0	0
206425_s_at	TRPC3	transient receptor potential cation channel, subfamily C, member 3	2.30117	0.552728	1.20237	2.17533	0.0593761	21.8784
211701_s_at	TRO	trophinin	3.9832	0.923042	1.99393	2.16017	0.0107579	3.75908
227862_at	TRNP1	TMF1-regulated nuclear protein 1	2.82468	0.709047	1.49809	2.11282	0.0107579	12.4681
213634_s_at	TRMU	tRNA 5-methylaminomethyl-2-thiouridylate methyltransferase	2.42635	0.546176	1.27879	2.34135	0.0593761	22.3226
233970_s_at	TRMT6	tRNA methyltransferase 6 homolog (S. cerevisiae)	3.49473	0.835778	1.80518	2.15988	0.0107579	6.7224
222768_s_at	TRMT6	tRNA methyltransferase 6 homolog (S. cerevisiae)	3.03721	0.709533	1.60274	2.25887	0.0107579	12.4428
218475_at	TRMT2A	tRNA methyltransferase 2 homolog A (S. cerevisiae)	1.90844	0.417586	0.932396	2.23283	0.748734	31.5226
220992_s_at	TRMT1L	tRNA methyltransferase 1 homolog (S. cerevisiae)-like	2.18353	0.505516	1.12666	2.22874	0.0951832	25.146
219130_at	TRMT13	tRNA methyltransferase 13 homolog (S. cerevisiae)	3.97091	0.891449	1.98947	2.23173	0.0107579	4.74304
232489_at	TRMT13	tRNA methyltransferase 13 homolog (S. cerevisiae)	2.26961	0.485439	1.18244	2.43583	0.0951832	26.5759
219299_at	TRMT12	tRNA methyltransferase 12 homolog (S. cerevisiae)	-1.83487	-0.417637	-0.875679	2.09675	1.36156	32.7898
218877_s_at	TRMT11	tRNA methyltransferase 11 homolog (S. cerevisiae)	2.97119	0.711859	1.57104	2.20695	0.0107579	12.3218
230243_at	TRMT10A	tRNA methyltransferase 10 homolog A (S. cerevisiae)	1.73727	0.371072	0.796818	2.14734	2.10939	34.9484
203701_s_at	TRMT1	tRNA methyltransferase 1 homolog (S. cerevisiae)	1.82545	0.394564	0.868255	2.20054	1.36156	33.2208
225603_s_at	TRIQK	triple QxxK/R motif containing	-4.87575	-1.05698	-2.28562	2.1624	0	0.912222
224158_s_at	TRIQK	triple QxxK/R motif containing	-8.33269	-1.42646	-3.05878	2.14431	0	0
225600_at	TRIQK	triple QxxK/R motif containing	-9.16208	-1.48865	-3.19568	2.14669	0	0
225599_s_at	TRIQK	triple QxxK/R motif containing	-9.91121	-1.52804	-3.30906	2.16556	0	0
204033_at	TRIP13	thyroid hormone receptor interactor 13	1.99217	0.469696	0.99434	2.11699	0.159253	27.7102
226993_at	TRIP12	NULL	1.78625	0.388227	0.836936	2.15579	1.36156	33.6877
230211_at	TRIP11	thyroid hormone receptor interactor 11	1.83293	0.407384	0.874155	2.14577	0.748734	32.275
209778_at	TRIP11	thyroid hormone receptor interactor 11	-3.35635	-0.809449	-1.74689	2.15813	0.0164284	8.475
202795_x_at	TRIOBP	TRIO and F-actin binding protein	-2.18805	-0.524923	-1.12965	2.15202	0.0951832	24.9716
216210_x_at	TRIOBP	TRIO and F-actin binding protein	-2.24405	-0.542986	-1.1661	2.14757	0.0687414	23.7037
209859_at	TRIM9	tripartite motif containing 9	21.3695	2.10988	4.41748	2.09371	0	0
230280_at	TRIM9	tripartite motif containing 9	6.33813	1.25248	2.66406	2.12703	0	0
1554250_s_at	TRIM73	tripartite motif containing 73	-2.1888	-0.51298	-1.13014	2.20309	0.0951832	25.8203
223694_at	TRIM7	tripartite motif containing 7	-1.96844	-0.448981	-0.97705	2.17615	0.748734	30.4736
219405_at	TRIM68	tripartite motif containing 68	6.13902	1.20407	2.61801	2.17429	0	0
58308_at	TRIM62	tripartite motif containing 62	-3.07759	-0.759874	-1.6218	2.1343	0.0164284	10.7455
219272_at	TRIM62	tripartite motif containing 62	-3.52681	-0.831808	-1.81836	2.18604	0.0164284	7.53909
223599_at	TRIM6	tripartite motif containing 6	10.5624	1.55389	3.40087	2.18862	0	0
241881_at	TRIM58	tripartite motif containing 58	1.8151	0.402867	0.860045	2.13481	1.36156	32.6083
231876_at	TRIM56	tripartite motif containing 56	-3.36	-0.788984	-1.74846	2.21609	0.0164284	9.3795
225868_at	TRIM47	tripartite motif containing 47	-3.6173	-0.848105	-1.85491	2.18712	0.0164284	6.89096
238147_at	TRIM46	tripartite motif containing 46	-2.00668	-0.456118	-1.00481	2.20297	0.748734	29.9484
242056_at	TRIM45	tripartite motif containing 45	-2.17232	-0.495897	-1.11924	2.25699	0.159253	27.0471
230173_at	TRIM4	tripartite motif containing 4	-2.11495	-0.469691	-1.08062	2.30071	0.360469	28.9527
1554287_at	TRIM4	tripartite motif containing 4	-2.15093	-0.527419	-1.10496	2.09503	0.0951832	24.7951
213009_s_at	TRIM37	tripartite motif containing 37	-6.8997	-1.34481	-2.78653	2.07207	0	0
1554001_at	TRIM37	tripartite motif containing 37	-10.4952	-1.60107	-3.39166	2.11838	0	0
212435_at	TRIM33	tripartite motif containing 33	-2.30903	-0.560292	-1.20729	2.15474	0.0687414	22.5096
210266_s_at	TRIM33	tripartite motif containing 33	-3.2503	-0.810438	-1.70057	2.09834	0.0164284	8.43245
214815_at	TRIM33	tripartite motif containing 33	-3.40616	-0.786309	-1.76814	2.24866	0.0164284	9.50112
212436_at	TRIM33	tripartite motif containing 33	-4.77792	-1.06274	-2.25638	2.12317	0	0.802517
210159_s_at	TRIM31	tripartite motif containing 31	-1.99912	-0.412156	-0.999365	2.42473	1.36156	33.1952
215444_s_at	TRIM31	tripartite motif containing 31	-2.77085	-0.676473	-1.47033	2.17352	0.0198957	15.1726
212118_at	TRIM27	tripartite motif containing 27	3.93398	0.89327	1.97599	2.21209	0.0107579	4.68365
224806_at	TRIM25	tripartite motif containing 25	-3.18245	-0.755614	-1.67014	2.2103	0.0164284	10.9533
1569316_at	TRIM24	tripartite motif containing 24	3.13837	0.746827	1.65002	2.20937	0.0107579	10.5737
204804_at	TRIM21	tripartite motif containing 21	1.73379	0.367066	0.793927	2.1629	2.10939	35.2417
243945_at	TRIM2	tripartite motif containing 2	2.49673	0.617791	1.32004	2.13671	0.0259627	17.6678
204341_at	TRIM16	tripartite motif containing 16	-2.08932	-0.496489	-1.06303	2.1411	0.159253	27.0044
238797_at	TRIM11	tripartite motif containing 11	2.2382	0.517778	1.16234	2.24486	0.0687414	24.2834
218145_at	TRIB3	tribbles homolog 3 (Drosophila)	-1.98871	-0.458281	-0.991831	2.16424	0.748734	29.7894
202478_at	TRIB2	tribbles homolog 2 (Drosophila)	4.4711	0.988329	2.16063	2.18615	0	2.02512
1560698_a_at	TRHDE-AS1	TRHDE antisense RNA 1	5.03529	1.08832	2.33207	2.14282	0	0.0749278
1560697_at	TRHDE-AS1	TRHDE antisense RNA 1	1.99166	0.385566	0.993974	2.57796	1.36156	33.8837
205875_s_at	TREX1	three prime repair exonuclease 1	-2.25483	-0.544749	-1.17302	2.15332	0.0687414	23.5811
34689_at	TREX1	three prime repair exonuclease 1	-2.4245	-0.596922	-1.27768	2.14045	0.0401429	20.0602
238520_at	TRERF1	transcriptional regulating factor 1	-3.285	-0.802952	-1.71589	2.13698	0.0164284	8.75721
206308_at	TRDMT1	tRNA aspartic acid methyltransferase 1	3.26189	0.756478	1.70571	2.2548	0.0107579	10.1143
207305_s_at	TRAPPC8	trafficking protein particle complex 8	2.35876	0.570595	1.23803	2.16972	0.0401429	20.6843
204985_s_at	TRAPPC6A	trafficking protein particle complex 6A	-3.34942	-0.816125	-1.74391	2.13682	0.0164284	8.18986
218354_at	TRAPPC2L	trafficking protein particle complex 2-like	-2.20081	-0.517456	-1.13803	2.19928	0.0951832	25.5013
218674_at	TRAPPC13	trafficking protein particle complex 13	1.83477	0.405897	0.875597	2.15719	0.748734	32.3848
218179_s_at	TRAPPC11	trafficking protein particle complex 11	2.56748	0.61864	1.36035	2.19894	0.0259627	17.6154
234747_at	TRAPPC11	trafficking protein particle complex 11	2.53219	0.573113	1.34039	2.33879	0.0401429	20.5182
233558_s_at	TRAPPC11	trafficking protein particle complex 11	1.84983	0.394214	0.887393	2.25105	1.36156	33.2466
215269_at	TRAPPC10	trafficking protein particle complex 10	-2.22819	-0.50685	-1.15587	2.2805	0.159253	26.2589
208184_s_at	TRAPPC10	trafficking protein particle complex 10	-3.6391	-0.800582	-1.86358	2.32778	0.0164284	8.86128
202124_s_at	TRAK2	trafficking protein, kinesin binding 2	-2.39659	-0.55689	-1.26098	2.26433	0.0687414	22.7426
202125_s_at	TRAK2	trafficking protein, kinesin binding 2	-2.88725	-0.687134	-1.5297	2.2262	0.0198957	14.5654
223029_s_at	TRAF7	TNF receptor-associated factor 7, E3 ubiquitin protein ligase	-3.16742	-0.658583	-1.66331	2.52559	0.0198957	16.2174
213888_s_at	TRAF3IP3	TRAF3 interacting protein 3	1.94766	0.444085	0.961743	2.16567	0.360469	29.5751
243553_x_at	TRAF3IP2-AS1	TRAF3IP2 antisense RNA 1	8.8943	1.47157	3.15288	2.14253	0	0
236555_at	TRAF3IP2-AS1	TRAF3IP2 antisense RNA 1	2.40413	0.579695	1.26552	2.18307	0.0401429	20.0866
230589_at	TRAF3IP2-AS1	TRAF3IP2 antisense RNA 1	2.13909	0.502872	1.097	2.18146	0.0951832	25.3331
215411_s_at	TRAF3IP2	TRAF3 interacting protein 2	-2.13009	-0.495807	-1.09092	2.20028	0.159253	27.0536
238494_at	TRAF3IP1	TNF receptor-associated factor 3 interacting protein 1	2.01636	0.430716	1.01175	2.34901	0.360469	30.5559
1729_at	TRADD	TNFRSF1A-associated via death domain	-2.75237	-0.684994	-1.46068	2.13239	0.0198957	14.6864
205641_s_at	TRADD	TNFRSF1A-associated via death domain	-2.80398	-0.657262	-1.48748	2.26314	0.0198957	16.2958
230920_at	TRABD2B	TraB domain containing 2B	4.37042	0.991727	2.12777	2.14552	0	1.94541
244472_at	TRABD2B	TraB domain containing 2B	3.54955	0.878976	1.82764	2.07928	0.0107579	5.15877
232706_s_at	TRABD	TraB domain containing	3.1968	0.725143	1.67663	2.31213	0.0107579	11.6423
225360_at	TRABD	TraB domain containing	2.58218	0.614115	1.36859	2.22856	0.0259627	17.8951
221807_s_at	TRABD	TraB domain containing	1.80048	0.384635	0.848379	2.20567	1.36156	33.9522
239447_at	TRA2B	transformer 2 beta homolog (Drosophila)	5.97069	1.19135	2.5779	2.16385	0	0
233675_s_at	TPTE2P6	transmembrane phosphoinositide 3-phosphatase and tensin homolog 2 pseudogene 6	2.80225	0.670757	1.48659	2.21628	0.018493	14.5435
240409_at	TPTE2P5	transmembrane phosphoinositide 3-phosphatase and tensin homolog 2 pseudogene 5	-1.79375	-0.401899	-0.842977	2.09748	2.10939	33.9532
1556876_s_at	TPTE2P2	transmembrane phosphoinositide 3-phosphatase and tensin homolog 2 pseudogene 2	-6.14438	-1.12812	-2.61927	2.3218	0	0
1562583_s_at	TPTE2P1 /// TPTE2P1	transmembrane phosphoinositide 3-phosphatase and tensin homolog 2 pseudogene 1 /// NULL	2.18341	0.495428	1.12658	2.27396	0.0951832	25.8619
220205_at	TPTE	transmembrane phosphatase with tensin homology	-21.0826	-2.03843	-4.39798	2.15753	0	0
228913_at	TPT1-AS1	TPT1 antisense RNA 1	13.2123	1.72789	3.72381	2.15512	0	0
226407_at	TPT1-AS1	TPT1 antisense RNA 1	4.24381	0.743358	2.08536	2.80532	0.0107579	10.7412
227709_at	TPT1-AS1	TPT1 antisense RNA 1	2.5155	0.563697	1.33085	2.36092	0.0593761	21.1422
220339_s_at	TPSG1	tryptase gamma 1	-2.71937	-0.597878	-1.44327	2.41399	0.0401429	19.9978
225891_at	TPRN	taperin	-2.10447	-0.471389	-1.07345	2.27722	0.360469	28.8285
224871_at	TPRG1L	tumor protein p63 regulated 1-like	-1.86843	-0.418625	-0.901827	2.15426	1.36156	32.7166
228709_at	TPR	translocated promoter region, nuclear basket protein	2.8859	0.708064	1.52902	2.15944	0.0107579	12.5194
230104_s_at	TPPP	tubulin polymerization promoting protein	2.1056	0.480371	1.07423	2.23625	0.159253	26.9399
230197_s_at	TPPP	tubulin polymerization promoting protein	2.08511	0.476676	1.06012	2.22399	0.159253	27.206
200742_s_at	TPP1	tripeptidyl peptidase I	1.87985	0.416782	0.91062	2.18489	0.748734	31.5819
200743_s_at	TPP1	tripeptidyl peptidase I	1.87058	0.429503	0.903489	2.10357	0.360469	30.6451
209344_at	TPM4	tropomyosin 4	-3.91635	-0.757656	-1.96951	2.59948	0.0164284	10.8534
212481_s_at	TPM4	tropomyosin 4	-3.97227	-0.944198	-1.98996	2.10757	0	3.62749
1567107_s_at	TPM4	tropomyosin 4	-4.49279	-0.873254	-2.16761	2.48222	0.0164284	5.94607
238065_at	TPM3	tropomyosin 3	1.86984	0.409114	0.902915	2.207	0.748734	32.1474
224164_at	TPM3	tropomyosin 3	-2.12679	-0.516949	-1.08868	2.10597	0.0951832	25.5374
210986_s_at	TPM1	tropomyosin 1 (alpha)	-3.00089	-0.740912	-1.58539	2.13978	0.0164284	11.6858
210987_x_at	TPM1	tropomyosin 1 (alpha)	-4.0431	-0.907067	-2.01546	2.22195	0.0164284	4.77846
206117_at	TPM1	tropomyosin 1 (alpha)	-4.17671	-0.95583	-2.06237	2.15767	0	3.29431
206116_s_at	TPM1	tropomyosin 1 (alpha)	-6.2695	-1.20869	-2.64835	2.19109	0	0
221218_s_at	TPK1	thiamin pyrophosphokinase 1	2.73189	0.681482	1.4499	2.12757	0.018493	13.9465
214601_at	TPH1	tryptophan hydroxylase 1	5.9021	1.14226	2.56123	2.24224	0	0
213617_s_at	TPGS2	tubulin polyglutamylase complex subunit 2	2.27063	0.550528	1.18309	2.14902	0.0593761	22.0271
213616_at	TPGS2	tubulin polyglutamylase complex subunit 2	2.09123	0.499664	1.06435	2.13014	0.0951832	25.5606
201379_s_at	TPD52L2	tumor protein D52-like 2	-2.10616	-0.492295	-1.07462	2.18287	0.159253	27.3075
203786_s_at	TPD52L1	tumor protein D52-like 1	-2.863	-0.704162	-1.51753	2.15508	0.0198957	13.6203
210372_s_at	TPD52L1	tumor protein D52-like 1	-4.14486	-0.894452	-2.05132	2.29338	0.0164284	5.2005
201688_s_at	TPD52	tumor protein D52	-2.41045	-0.573176	-1.2693	2.21451	0.0593761	21.6352
229251_s_at	TPCN2	two pore segment channel 2	-2.08015	-0.475308	-1.05669	2.22317	0.360469	28.5422
229250_at	TPCN2	two pore segment channel 2	-2.997	-0.706615	-1.58352	2.24099	0.0198957	13.4867
239903_at	TPBG	trophoblast glycoprotein	-5.65544	-1.13432	-2.49964	2.20365	0	0
203476_at	TPBG	trophoblast glycoprotein	-8.29566	-1.33433	-3.05236	2.28755	0	0
213340_s_at	TP73-AS1	TP73 antisense RNA 1	73.7032	2.80155	6.20365	2.21437	0	0.0936685
232546_at	TP73	tumor protein p73	1.84685	0.398367	0.885064	2.22173	1.36156	32.9403
220167_s_at	TP53TG3 /// TP53TG3B /// TP53TG3C /// TP53TG3D	TP53 target 3 /// TP53 target 3B /// TP53 target 3C /// TP53 target 3D	-5.53094	-1.17346	-2.46752	2.10278	0	0
210886_x_at	TP53TG1	TP53 target 1 (non-protein coding)	-2.76548	-0.68606	-1.46753	2.13907	0.0198957	14.6261
210241_s_at	TP53TG1	TP53 target 1 (non-protein coding)	-2.80581	-0.701406	-1.48842	2.12205	0.0198957	13.7712
209917_s_at	TP53TG1	TP53 target 1 (non-protein coding)	-3.02967	-0.749009	-1.59916	2.13503	0.0164284	11.2794
225912_at	TP53INP1	tumor protein p53 inducible nuclear protein 1	-3.50428	-0.816531	-1.80912	2.21561	0.0164284	8.17266
210609_s_at	TP53I3	tumor protein p53 inducible protein 3	-7.75907	-1.35803	-2.95588	2.1766	0	0
203421_at	TP53I11	tumor protein p53 inducible protein 11	-2.3501	-0.565099	-1.23272	2.18142	0.0687414	22.1818
203120_at	TP53BP2	tumor protein p53 binding protein, 2	2.40533	0.600112	1.26623	2.10999	0.0259627	18.7731
220402_at	TP53AIP1	tumor protein p53 regulated apoptosis inducing protein 1	-2.14379	-0.477989	-1.10016	2.30165	0.360469	28.3466
201683_x_at	TOX4	TOX high mobility group box family member 4	-2.30586	-0.541912	-1.20531	2.22417	0.0687414	23.7786
215108_x_at	TOX3	TOX high mobility group box family member 3	5.14053	1.07473	2.36192	2.19768	0	0.294491
214774_x_at	TOX3	TOX high mobility group box family member 3	5.0856	1.05408	2.34642	2.22604	0	0.654424
216623_x_at	TOX3	TOX high mobility group box family member 3	4.74422	1.05862	2.24617	2.1218	0	0.572587
204529_s_at	TOX	thymocyte selection-associated high mobility group box	4.08496	0.743694	2.03032	2.73005	0.0107579	10.7249
209593_s_at	TOR1B	torsin family 1, member B (torsin B)	-2.6039	-0.64466	-1.38068	2.14171	0.0259627	17.0528
202349_at	TOR1A	torsin family 1, member A (torsin A)	-2.08808	-0.471396	-1.06218	2.25326	0.360469	28.828
202348_s_at	TOR1A	torsin family 1, member A (torsin A)	-2.4371	-0.601264	-1.28516	2.13744	0.0401429	19.7777
214299_at	TOP3A	topoisomerase (DNA) III alpha	1.85924	0.408919	0.894714	2.188	0.748734	32.1618
226059_at	TOMM40L	translocase of outer mitochondrial membrane 40 homolog (yeast)-like	2.22654	0.541337	1.15481	2.13325	0.0593761	22.6527
201870_at	TOMM34	translocase of outer mitochondrial membrane 34	1.81123	0.403451	0.856968	2.12409	1.36156	32.5653
229076_s_at	TOMM22	translocase of outer mitochondrial membrane 22 homolog (yeast)	2.12789	0.484018	1.08942	2.25078	0.0951832	26.6778
222474_s_at	TOMM22	translocase of outer mitochondrial membrane 22 homolog (yeast)	1.90745	0.395148	0.931643	2.35771	1.36156	33.1777
217960_s_at	TOMM22	translocase of outer mitochondrial membrane 22 homolog (yeast)	1.73807	0.372422	0.797486	2.14135	2.10939	34.8494
200662_s_at	TOMM20	translocase of outer mitochondrial membrane 20 homolog (yeast)	2.97491	0.711257	1.57284	2.21136	0.0107579	12.3531
212773_s_at	TOMM20	translocase of outer mitochondrial membrane 20 homolog (yeast)	1.89623	0.408927	0.923134	2.25745	0.748734	32.1612
226198_at	TOM1L2	target of myb1-like 2 (chicken)	-2.9464	-0.705339	-1.55895	2.21022	0.0198957	13.5561
222469_s_at	TOLLIP	toll interacting protein	1.96344	0.434228	0.973385	2.24165	0.360469	30.2979
204080_at	TOE1	target of EGR1, member 1 (nuclear)	2.15782	0.531016	1.10957	2.08953	0.0687414	23.3625
202704_at	TOB1	transducer of ERBB2, 1	-2.14035	-0.516653	-1.09784	2.12492	0.0951832	25.5585
217853_at	TNS3	tensin 3	-4.02085	-0.942524	-2.0075	2.12992	0	3.67651
221246_x_at	TNS1	tensin 1	-1.96399	-0.459298	-0.973791	2.12017	0.748734	29.7146
221748_s_at	TNS1	tensin 1	-2.15434	-0.49667	-1.10725	2.22934	0.159253	26.9913
230526_at	TNRC6C-AS1	TNRC6C antisense RNA 1	-3.45335	-0.832601	-1.788	2.14748	0.0164284	7.50687
226691_at	TNRC18	trinucleotide repeat containing 18	-2.66943	-0.620518	-1.41653	2.28282	0.0401429	18.5465
215844_at	TNPO2	transportin 2	1.84547	0.395167	0.883986	2.23699	1.36156	33.1763
212635_at	TNPO1	transportin 1	2.14542	0.52094	1.10126	2.11399	0.0687414	24.0624
215389_s_at	TNNT2	troponin T type 2 (cardiac)	-2.77158	-0.67629	-1.47071	2.17467	0.0198957	15.1831
213201_s_at	TNNT1	troponin T type 1 (skeletal, slow)	-5.02465	-1.06136	-2.32902	2.19437	0	0.828607
241858_at	TNNI3K	TNNI3 interacting kinase	3.64685	0.846264	1.86665	2.20575	0.0107579	6.32485
203839_s_at	TNK2	tyrosine kinase, non-receptor, 2	-2.31259	-0.546191	-1.20951	2.21445	0.0687414	23.481
205793_x_at	TNK1	tyrosine kinase, non-receptor, 1	-11.5759	-1.59089	-3.53305	2.2208	0	0
217149_x_at	TNK1	tyrosine kinase, non-receptor, 1	-13.4289	-1.72825	-3.74727	2.16825	0	0
232160_s_at	TNIP2	TNFAIP3 interacting protein 2	-2.24061	-0.52331	-1.16389	2.22409	0.0951832	25.0857
48531_at	TNIP2	TNFAIP3 interacting protein 2	-2.32524	-0.532872	-1.21738	2.28456	0.0951832	24.4111
218335_x_at	TNIP2	TNFAIP3 interacting protein 2	-2.42602	-0.575967	-1.27859	2.2199	0.0593761	21.4475
213107_at	TNIK	TRAF2 and NCK interacting kinase	9.8533	1.40012	3.30061	2.35737	0	0
211828_s_at	TNIK	TRAF2 and NCK interacting kinase	2.20754	0.52877	1.14244	2.16056	0.0687414	23.5179
239288_at	TNIK	TRAF2 and NCK interacting kinase	1.75266	0.369393	0.809548	2.19156	2.10939	35.0713
206907_at	TNFSF9	tumor necrosis factor (ligand) superfamily, member 9	4.43395	1.01481	2.14859	2.11723	0	1.43018
207426_s_at	TNFSF4	tumor necrosis factor (ligand) superfamily, member 4	2.72736	0.64958	1.4475	2.22837	0.018493	15.758
229242_at	TNFSF15	tumor necrosis factor (ligand) superfamily, member 15	-21.7789	-2.0149	-4.44486	2.20599	0	0
233935_at	TNFSF14	tumor necrosis factor (ligand) superfamily, member 14	1.91941	0.438702	0.940663	2.1442	0.360469	29.9695
223502_s_at	TNFSF13B	tumor necrosis factor (ligand) superfamily, member 13b	-3.02709	-0.714958	-1.59793	2.235	0.0164284	13.0369
223501_at	TNFSF13B	tumor necrosis factor (ligand) superfamily, member 13b	-4.03673	-0.922025	-2.01319	2.18344	0.0164284	4.29858
210314_x_at	TNFSF13	tumor necrosis factor (ligand) superfamily, member 13	-3.3929	-0.774566	-1.76252	2.27549	0.0164284	10.0444
229326_at	TNFSF13	tumor necrosis factor (ligand) superfamily, member 13	-3.44759	-0.748924	-1.78559	2.3842	0.0164284	11.2836
209499_x_at	TNFSF12 /// TNFSF12-TNFSF13 /// TNFSF13	tumor necrosis factor (ligand) superfamily, member 12 /// TNFSF12-TNFSF13 readthrough /// tumor necrosis factor (ligand) superfamily, member 13	-2.03537	-0.476663	-1.02529	2.15098	0.360469	28.4433
209500_x_at	TNFSF12 /// TNFSF12-TNFSF13 /// TNFSF13	tumor necrosis factor (ligand) superfamily, member 12 /// TNFSF12-TNFSF13 readthrough /// tumor necrosis factor (ligand) superfamily, member 13	-2.6249	-0.630372	-1.39226	2.20863	0.0259627	17.93
202688_at	TNFSF10	tumor necrosis factor (ligand) superfamily, member 10	-3.48417	-0.826823	-1.80081	2.17799	0.0164284	7.74303
202687_s_at	TNFSF10	tumor necrosis factor (ligand) superfamily, member 10	-5.02648	-1.10285	-2.32955	2.11229	0	0.108814
214329_x_at	TNFSF10	tumor necrosis factor (ligand) superfamily, member 10	-14.1058	-1.37413	-3.81822	2.77865	0	0
207643_s_at	TNFRSF1A	tumor necrosis factor receptor superfamily, member 1A	-2.01351	-0.475451	-1.00971	2.12369	0.360469	28.5318
227812_at	TNFRSF19	tumor necrosis factor receptor superfamily, member 19	2.49862	0.533443	1.32113	2.47661	0.0687414	23.195
223851_s_at	TNFRSF18	tumor necrosis factor receptor superfamily, member 18	-2.5837	-0.619336	-1.36944	2.21114	0.0401429	18.621
218368_s_at	TNFRSF12A	tumor necrosis factor receptor superfamily, member 12A	-7.72124	-1.39475	-2.94883	2.11423	0	0
204932_at	TNFRSF11B	tumor necrosis factor receptor superfamily, member 11b	-2.0009	-0.467044	-1.00065	2.14252	0.360469	29.1465
238846_at	TNFRSF11A	tumor necrosis factor receptor superfamily, member 11a, NFKB activator	2.26043	0.525806	1.1766	2.23771	0.0687414	23.7236
227420_at	TNFAIP8L1	tumor necrosis factor, alpha-induced protein 8-like 1	-1.96075	-0.445785	-0.971407	2.17909	0.748734	30.7092
208296_x_at	TNFAIP8	tumor necrosis factor, alpha-induced protein 8	2.2047	0.528478	1.14058	2.15824	0.0687414	23.5382
210260_s_at	TNFAIP8	tumor necrosis factor, alpha-induced protein 8	1.9461	0.450321	0.960588	2.13312	0.360469	29.1192
202644_s_at	TNFAIP3	tumor necrosis factor, alpha-induced protein 3	2.1231	0.492723	1.08618	2.20444	0.0951832	26.0548
202643_s_at	TNFAIP3	tumor necrosis factor, alpha-induced protein 3	1.89753	0.420128	0.924124	2.19963	0.748734	31.3353
202510_s_at	TNFAIP2	tumor necrosis factor, alpha-induced protein 2	-6.31261	-1.1617	-2.65824	2.28824	0	0
216005_at	TNC	tenascin C	-1.86302	-0.399533	-0.89764	2.24672	2.10939	34.1278
201581_at	TMX4	thioredoxin-related transmembrane protein 4	1.93532	0.448039	0.952571	2.12609	0.360469	29.2859
225302_at	TMX3	thioredoxin-related transmembrane protein 3	1.90859	0.4343	0.932505	2.14715	0.360469	30.2926
1552822_at	TMX3	thioredoxin-related transmembrane protein 3	1.81204	0.393005	0.857618	2.18221	1.36156	33.3357
223153_x_at	TMUB1	transmembrane and ubiquitin-like domain containing 1	1.81681	0.373889	0.861409	2.30392	2.10939	34.7418
1554101_a_at	TMTC4	transmembrane and tetratricopeptide repeat containing 4	2.48052	0.555965	1.31064	2.35742	0.0593761	21.6601
1554102_a_at	TMTC4	transmembrane and tetratricopeptide repeat containing 4	1.92871	0.425126	0.947637	2.22907	0.748734	30.9671
226322_at	TMTC1	transmembrane and tetratricopeptide repeat containing 1	3.92441	0.918083	1.97248	2.14847	0.0107579	3.90707
224397_s_at	TMTC1	transmembrane and tetratricopeptide repeat containing 1	2.47299	0.583988	1.30626	2.23678	0.0401429	19.8072
216438_s_at	TMSB4X	thymosin beta 4, X-linked	-3.9123	-0.85271	-1.96802	2.30795	0.0164284	6.71298
218960_at	TMPRSS4	transmembrane protease, serine 4	-37.2107	-2.46625	-5.21765	2.11562	0	0
223949_at	TMPRSS3	transmembrane protease, serine 3	-2.28482	-0.525992	-1.19208	2.26635	0.0951832	24.8959
220177_s_at	TMPRSS3	transmembrane protease, serine 3	-69.8592	-2.88139	-6.12638	2.12619	0	0.0941075
226553_at	TMPRSS2	transmembrane protease, serine 2	-12.6636	-1.73102	-3.66261	2.11587	0	0
209753_s_at	TMPO	thymopoietin	-2.78556	-0.691765	-1.47797	2.13652	0.0198957	14.3054
223762_at	TMOD4 /// VPS72	tropomodulin 4 (muscle) /// vacuolar protein sorting 72 homolog (S. cerevisiae)	-1.96108	-0.454867	-0.971649	2.13612	0.748734	30.0404
223077_at	TMOD3	tropomodulin 3 (ubiquitous)	-2.85042	-0.710504	-1.51117	2.1269	0.0198957	13.2761
220800_s_at	TMOD3	tropomodulin 3 (ubiquitous)	-3.29767	-0.796735	-1.72145	2.16063	0.0164284	9.03155
223078_s_at	TMOD3	tropomodulin 3 (ubiquitous)	-4.27755	-0.953562	-2.09679	2.1989	0	3.35829
203661_s_at	TMOD1	tropomodulin 1	1.82919	0.3998	0.871207	2.17911	1.36156	32.8346
226565_at	TMEM99	transmembrane protein 99	1.85828	0.402031	0.893971	2.22364	1.36156	32.67
223170_at	TMEM98	transmembrane protein 98	20.9955	2.00217	4.39201	2.19362	0	0
212279_at	TMEM97	transmembrane protein 97	1.86975	0.405491	0.902845	2.22655	0.748734	32.4147
207839_s_at	TMEM8B	transmembrane protein 8B	3.36992	0.785569	1.75271	2.23114	0.0107579	8.79062
229452_at	TMEM88	transmembrane protein 88	-2.20538	-0.519813	-1.14103	2.19508	0.0951832	25.3338
225412_at	TMEM87B	transmembrane protein 87B	-3.65859	-0.80636	-1.87129	2.32066	0.0164284	8.60862
65630_at	TMEM80	transmembrane protein 80	2.19008	0.52675	1.13098	2.14709	0.0687414	23.658
221951_at	TMEM80	transmembrane protein 80	1.95671	0.444248	0.968428	2.17993	0.360469	29.5632
219958_at	TMEM74B	transmembrane protein 74B	8.76747	1.36956	3.13216	2.28698	0	0
1552521_a_at	TMEM74	transmembrane protein 74	3.21915	0.783236	1.68668	2.15348	0.0107579	8.89339
227936_at	TMEM68	transmembrane protein 68	2.76461	0.688357	1.46708	2.13127	0.018493	13.5702
226483_at	TMEM68	transmembrane protein 68	2.20631	0.535134	1.14164	2.13337	0.0687414	23.0784
225972_at	TMEM64	transmembrane protein 64	-5.8847	-1.07087	-2.55697	2.38775	0	0.652157
225974_at	TMEM64	transmembrane protein 64	-9.45354	-1.48027	-3.24085	2.18937	0	0
242338_at	TMEM64	transmembrane protein 64	-20.5323	-1.79538	-4.35982	2.42836	0	0
215583_at	TMEM63A	transmembrane protein 63A	-2.2372	-0.528024	-1.16169	2.20008	0.0951832	24.7525
223396_at	TMEM60	transmembrane protein 60	-1.8705	-0.418487	-0.903422	2.15878	1.36156	32.7268
237515_at	TMEM56	transmembrane protein 56	5.17744	1.08733	2.37224	2.1817	0	0.0904494
225536_at	TMEM54	transmembrane protein 54	-4.10197	-0.938824	-2.03632	2.16901	0.0164284	3.78579
230467_at	TMEM52	transmembrane protein 52	1.90929	0.427429	0.933033	2.1829	0.748734	30.7977
228001_at	TMEM50B	transmembrane protein 50B	3.70392	0.874339	1.88905	2.16055	0.0107579	5.31735
231696_x_at	TMEM50B	transmembrane protein 50B	2.18392	0.512077	1.12692	2.20068	0.0687414	24.6834
209656_s_at	TMEM47	transmembrane protein 47	109.358	3.2308	6.77292	2.09636	0	0.049162
209655_s_at	TMEM47	transmembrane protein 47	72.4952	2.72647	6.17981	2.2666	0	0.0905851
226226_at	TMEM45B	transmembrane protein 45B	-7.97137	-1.39388	-2.99483	2.14855	0	0
230323_s_at	TMEM45B	transmembrane protein 45B	-13.8844	-1.69654	-3.79539	2.23714	0	0
219410_at	TMEM45A	transmembrane protein 45A	8.12877	1.43929	3.02304	2.10037	0	0
229754_at	TMEM44-AS1	TMEM44 antisense RNA 1	-1.95014	-0.455205	-0.963578	2.1168	0.748734	30.0155
228054_at	TMEM44	transmembrane protein 44	-2.41657	-0.584369	-1.27296	2.17835	0.0593761	20.8866
226361_at	TMEM42	transmembrane protein 42	2.26215	0.54871	1.1777	2.1463	0.0593761	22.1503
222892_s_at	TMEM40	transmembrane protein 40	-2.19827	-0.507728	-1.13637	2.23814	0.159253	26.196
241374_at	TMEM39A	transmembrane protein 39A	2.06218	0.47753	1.04417	2.1866	0.159253	27.1444
218615_s_at	TMEM39A	transmembrane protein 39A	1.85347	0.388003	0.890229	2.29439	1.36156	33.7043
222735_at	TMEM38B	transmembrane protein 38B	1.9297	0.443356	0.948378	2.13909	0.360469	29.6285
222896_at	TMEM38A	transmembrane protein 38A	-2.06947	-0.503535	-1.04926	2.08379	0.159253	26.4969
225492_at	TMEM33	transmembrane protein 33	2.26006	0.539157	1.17636	2.18185	0.0687414	22.802
235907_at	TMEM33	transmembrane protein 33	2.1082	0.519206	1.07601	2.07242	0.0687414	24.1835
213285_at	TMEM30B	transmembrane protein 30B	-80.2757	-2.9464	-6.32689	2.14733	0	0.089309
232591_s_at	TMEM30A	transmembrane protein 30A	-2.12051	-0.475447	-1.08441	2.28082	0.360469	28.532
225247_at	TMEM259	transmembrane protein 259	1.8291	0.403109	0.871137	2.16105	1.36156	32.5905
227063_at	TMEM256	transmembrane protein 256	2.10931	0.505646	1.07677	2.1295	0.0951832	25.1368
219895_at	TMEM255A	transmembrane protein 255A	6.03917	1.19812	2.59435	2.16536	0	0
213246_at	TMEM251	transmembrane protein 251	-2.27401	-0.559129	-1.18524	2.1198	0.0687414	22.5892
224458_at	TMEM246	transmembrane protein 246	6.59217	1.26878	2.72075	2.14438	0	0
213386_at	TMEM246	transmembrane protein 246	3.30617	0.824371	1.72516	2.0927	0.0107579	7.1682
218453_s_at	TMEM242	transmembrane protein 242	3.26966	0.784828	1.70914	2.17772	0.0107579	8.82321
230457_at	TMEM242	transmembrane protein 242	3.12778	0.757844	1.64514	2.17082	0.0107579	10.0501
222638_s_at	TMEM242	transmembrane protein 242	3.03046	0.742837	1.59954	2.15328	0.0107579	10.7665
229938_at	TMEM238	transmembrane protein 238	-7.50455	-1.37463	-2.90777	2.11531	0	0
228255_at	TMEM237	transmembrane protein 237	5.42266	1.10309	2.439	2.21106	0	0
234006_s_at	TMEM234	transmembrane protein 234	3.02085	0.71159	1.59496	2.2414	0.0107579	12.3358
223676_at	TMEM234	transmembrane protein 234	2.83001	0.700016	1.50081	2.14396	0.0107579	12.9435
227544_at	TMEM229B	transmembrane protein 229B	-4.74901	-1.05722	-2.24763	2.12598	0	0.907712
229693_at	TMEM220	transmembrane protein 220	6.25131	1.24959	2.64416	2.11602	0	0
224981_at	TMEM219	transmembrane protein 219	-2.33435	-0.560404	-1.22302	2.18239	0.0687414	22.502
228513_at	TMEM219	transmembrane protein 219	-3.30657	-0.777283	-1.72534	2.2197	0.0164284	9.91732
235654_at	TMEM218	transmembrane protein 218	2.4844	0.565814	1.3129	2.32038	0.0593761	21.0013
235876_at	TMEM218	transmembrane protein 218	2.00564	0.464113	1.00406	2.1634	0.159253	28.1149
235158_at	TMEM209	transmembrane protein 209	2.34116	0.548221	1.22722	2.23856	0.0593761	22.1836
222267_at	TMEM209	transmembrane protein 209	1.77588	0.374617	0.828534	2.21168	2.10939	34.6884
222752_s_at	TMEM206	transmembrane protein 206	3.86744	0.922508	1.95138	2.1153	0.0107579	3.77489
218814_s_at	TMEM206	transmembrane protein 206	2.18371	0.526017	1.12678	2.14209	0.0687414	23.7089
227617_at	TMEM201	transmembrane protein 201	2.61006	0.66298	1.38408	2.08767	0.018493	14.984
228671_at	TMEM201	transmembrane protein 201	2.14345	0.516532	1.09994	2.12947	0.0687414	24.3706
229523_at	TMEM200C	transmembrane protein 200C	9.44439	1.46752	3.23946	2.20744	0	0
227386_s_at	TMEM200B	transmembrane protein 200B	2.35536	0.54233	1.23595	2.27896	0.0593761	22.5848
234994_at	TMEM200A	transmembrane protein 200A	1.87459	0.432365	0.906578	2.09679	0.360469	30.4347
218113_at	TMEM2	transmembrane protein 2	-2.03007	-0.423132	-1.02153	2.41421	1.36156	32.3832
227106_at	TMEM198B	transmembrane protein 198B, pseudogene	-1.84462	-0.402448	-0.883325	2.19488	2.10939	33.9126
227890_at	TMEM198	transmembrane protein 198	3.67074	0.886168	1.87607	2.11706	0.0107579	4.91715
212621_at	TMEM194A	transmembrane protein 194A	2.99787	0.720532	1.58394	2.19829	0.0107579	11.876
1555790_a_at	TMEM192 /// ZNF320	transmembrane protein 192 /// zinc finger protein 320	-2.26974	-0.540795	-1.18253	2.18665	0.0687414	23.8564
226589_at	TMEM192	transmembrane protein 192	-1.97252	-0.407513	-0.980043	2.40494	2.10939	33.5385
223628_at	TMEM191A	transmembrane protein 191A (pseudogene)	-2.61533	-0.600528	-1.38699	2.30962	0.0401429	19.8254
230676_s_at	TMEM19	transmembrane protein 19	2.49427	0.593174	1.31862	2.22299	0.0401429	19.2151
201001_s_at	TMEM189 /// TMEM189-UBE2V1 /// UBE2V1	transmembrane protein 189 /// TMEM189-UBE2V1 readthrough /// ubiquitin-conjugating enzyme E2 variant 1	-1.88156	-0.417943	-0.911926	2.18194	1.36156	32.7671
223186_at	TMEM189 /// TMEM189-UBE2V1 /// UBE2V1	transmembrane protein 189 /// TMEM189-UBE2V1 readthrough /// ubiquitin-conjugating enzyme E2 variant 1	-2.65961	-0.644606	-1.41121	2.18926	0.0259627	17.056
204340_at	TMEM187	transmembrane protein 187	-3.7406	-0.867114	-1.90327	2.19495	0.0164284	6.17066
227880_s_at	TMEM185A	transmembrane protein 185A	-2.42681	-0.583053	-1.27906	2.19373	0.0593761	20.974
1558281_a_at	TMEM184A	transmembrane protein 184A	-2.1413	-0.492272	-1.09849	2.23147	0.159253	27.3091
225127_at	TMEM181	transmembrane protein 181	1.94927	0.371944	0.962937	2.58893	2.10939	34.8844
219745_at	TMEM180	transmembrane protein 180	2.97251	0.723094	1.57168	2.17355	0.0107579	11.7458
218897_at	TMEM177	transmembrane protein 177	2.98883	0.738006	1.57958	2.14033	0.0107579	11.0023
224929_at	TMEM173	transmembrane protein 173	9.60634	1.44295	3.26399	2.26203	0	0
224916_at	TMEM173	transmembrane protein 173	4.07565	0.888223	2.02703	2.28212	0.0107579	4.84907
240770_at	TMEM171	transmembrane protein 171	2.87146	0.672606	1.52178	2.26252	0.018493	14.4397
235798_at	TMEM170B	transmembrane protein 170B	3.77347	0.863956	1.91589	2.21758	0.0107579	5.68043
230414_s_at	TMEM170A	transmembrane protein 170A	-1.96849	-0.445133	-0.977086	2.19504	0.748734	30.7573
228505_s_at	TMEM170A	transmembrane protein 170A	-2.17771	-0.535524	-1.12281	2.09666	0.0951832	24.225
222495_at	TMEM167B	transmembrane protein 167B	-1.906	-0.435898	-0.930551	2.13479	0.748734	31.4391
223202_s_at	TMEM164	transmembrane protein 164	-2.80518	-0.673738	-1.48809	2.20871	0.0198957	15.3302
223201_s_at	TMEM164	transmembrane protein 164	-2.90865	-0.728072	-1.54035	2.11566	0.0164284	12.345
220486_x_at	TMEM164	transmembrane protein 164	-3.1281	-0.779551	-1.64529	2.11056	0.0164284	9.81189
223503_at	TMEM163	transmembrane protein 163	5.34156	1.07297	2.41726	2.25286	0	0.323927
1552626_a_at	TMEM163	transmembrane protein 163	4.16122	0.917911	2.05701	2.24096	0.0107579	3.91226
229815_at	TMEM161B-AS1	TMEM161B antisense RNA 1	1.75143	0.37172	0.808532	2.17511	2.10939	34.9009
218745_x_at	TMEM161A	transmembrane protein 161A	2.23156	0.537963	1.15805	2.15266	0.0687414	22.8839
43977_at	TMEM161A	transmembrane protein 161A	2.20659	0.519156	1.14182	2.19937	0.0687414	24.187
213272_s_at	TMEM159	transmembrane protein 159	-2.32545	-0.557232	-1.21751	2.18492	0.0687414	22.7192
213338_at	TMEM158	transmembrane protein 158 (gene/pseudogene)	7.42551	1.34989	2.89249	2.14277	0	0
238063_at	TMEM154	transmembrane protein 154	-5.88471	-1.17451	-2.55697	2.17706	0	0
231923_at	TMEM150C	transmembrane protein 150C	-16.3747	-1.84513	-4.0334	2.18597	0	0
1553479_at	TMEM145	transmembrane protein 145	12.1068	1.60759	3.59775	2.23798	0	0
222905_s_at	TMEM143	transmembrane protein 143	1.8892	0.433581	0.917772	2.11673	0.360469	30.3454
227753_at	TMEM139	transmembrane protein 139	-2.81109	-0.692215	-1.49113	2.15415	0.0198957	14.2803
238497_at	TMEM136	transmembrane protein 136	4.49962	0.984945	2.1698	2.20297	0	2.1055
1554076_s_at	TMEM136	transmembrane protein 136	2.37555	0.57068	1.24826	2.18732	0.0401429	20.6787
230186_at	TMEM136	transmembrane protein 136	2.18247	0.522274	1.12596	2.15588	0.0687414	23.9694
218531_at	TMEM134	transmembrane protein 134	-1.99753	-0.460699	-0.998215	2.16674	0.360469	29.6117
223595_at	TMEM133	transmembrane protein 133	3.37852	0.703187	1.75639	2.49776	0.0107579	12.7756
243708_at	TMEM132E	transmembrane protein 132E	17.188	1.90078	4.10333	2.15876	0	0
218834_s_at	TMEM132A	transmembrane protein 132A	-4.61938	-0.985244	-2.2077	2.24076	0	2.50831
219460_s_at	TMEM127	transmembrane protein 127	-2.46543	-0.592142	-1.30184	2.19853	0.0593761	20.3732
222887_s_at	TMEM127	transmembrane protein 127	-2.80802	-0.685635	-1.48955	2.17251	0.0198957	14.6501
225822_at	TMEM125	transmembrane protein 125	-44.1745	-2.56798	-5.46514	2.12818	0	0.0513576
227172_at	TMEM116	transmembrane protein 116	-2.17558	-0.522043	-1.1214	2.1481	0.0951832	25.1755
223524_s_at	TMEM108	transmembrane protein 108	6.93748	1.30552	2.79441	2.14045	0	0
223523_at	TMEM108	transmembrane protein 108	2.92981	0.717169	1.55081	2.1624	0.0107579	12.0479
239824_s_at	TMEM107	transmembrane protein 107	-2.16089	-0.512876	-1.11162	2.16743	0.0951832	25.8278
238590_x_at	TMEM107	transmembrane protein 107	-2.6376	-0.630336	-1.39923	2.21981	0.0259627	17.9322
239831_at	TMEM106C	transmembrane protein 106C	1.74304	0.368161	0.801604	2.17732	2.10939	35.1615
226529_at	TMEM106B	transmembrane protein 106B	1.98983	0.473315	0.992643	2.09721	0.159253	27.4485
219230_at	TMEM100	transmembrane protein 100	8.13228	1.40873	3.02366	2.14637	0	0
236430_at	TMED6	transmembrane emp24 protein transport domain containing 6	1.9028	0.419338	0.928122	2.2133	0.748734	31.3934
242263_at	TMED5	transmembrane emp24 protein transport domain containing 5	2.34437	0.554587	1.2292	2.21642	0.0593761	21.7529
202194_at	TMED5	transmembrane emp24 protein transport domain containing 5	2.20155	0.533161	1.13852	2.13542	0.0687414	23.2144
1558053_s_at	TMED4	transmembrane emp24 protein transport domain containing 4	-2.09353	-0.495063	-1.06594	2.15314	0.159253	27.1074
200929_at	TMED10	transmembrane emp24-like trafficking protein 10 (yeast)	-1.80023	-0.41041	-0.848182	2.06667	2.10939	33.3243
227007_at	TMCO4	transmembrane and coiled-coil domains 4	-6.45263	-1.2182	-2.68989	2.20809	0	0
220240_s_at	TMCO3	transmembrane and coiled-coil domains 3	-2.58489	-0.607771	-1.3701	2.25431	0.0401429	19.3577
220241_at	TMCO3	transmembrane and coiled-coil domains 3	-2.67807	-0.632334	-1.4212	2.24754	0.0259627	17.8083
235146_at	TMCC3	transmembrane and coiled-coil domain family 3	4.48806	0.962032	2.16609	2.25158	0	2.67652
226489_at	TMCC3	transmembrane and coiled-coil domain family 3	2.03163	0.445221	1.02264	2.29693	0.360469	29.492
213096_at	TMCC2	transmembrane and coiled-coil domain family 2	3.23033	0.780585	1.69168	2.1672	0.0107579	9.01093
227112_at	TMCC1	transmembrane and coiled-coil domain family 1	-2.01008	-0.44263	-1.00725	2.27561	0.748734	30.942
213349_at	TMCC1	transmembrane and coiled-coil domain family 1	-2.91707	-0.728455	-1.54452	2.12027	0.0164284	12.3251
227353_at	TMC8	transmembrane channel-like 8	-2.16432	-0.500291	-1.11392	2.22653	0.159253	26.7302
204328_at	TMC6	transmembrane channel-like 6	-3.25356	-0.792081	-1.70202	2.14879	0.0164284	9.23969
226403_at	TMC4	transmembrane channel-like 4	-50.7028	-2.50002	-5.66399	2.26558	0	0.0173905
200804_at	TMBIM6	transmembrane BAX inhibitor motif containing 6	-2.03306	-0.456928	-1.02366	2.2403	0.748734	29.8888
200803_s_at	TMBIM6	transmembrane BAX inhibitor motif containing 6	-2.35679	-0.538379	-1.23682	2.29731	0.0951832	24.0251
217730_at	TMBIM1	transmembrane BAX inhibitor motif containing 1	5.37095	1.04603	2.42518	2.31845	0	0.803382
224755_at	TM9SF3	transmembrane 9 superfamily member 3	2.65881	0.656086	1.41078	2.1503	0.018493	15.3799
238948_at	TM9SF1	transmembrane 9 superfamily member 1	-2.29285	-0.49856	-1.19714	2.4012	0.159253	26.8549
209150_s_at	TM9SF1	transmembrane 9 superfamily member 1	-2.3687	-0.581769	-1.24409	2.13846	0.0593761	21.0595
210130_s_at	TM7SF2	transmembrane 7 superfamily member 2	-5.49988	-1.15559	-2.4594	2.12827	0	0
209386_at	TM4SF1	transmembrane 4 L six family member 1	-6.91315	-1.23539	-2.78934	2.25787	0	0
211703_s_at	TM2D1	TM2 domain containing 1	1.9791	0.455437	0.984845	2.16242	0.360469	28.7459
212963_at	TM2D1	TM2 domain containing 1	1.82726	0.382596	0.869683	2.27311	1.36156	34.1022
210166_at	TLR5	toll-like receptor 5	-3.33593	-0.786382	-1.73809	2.21023	0.0164284	9.49783
204924_at	TLR2	toll-like receptor 2	-2.08663	-0.471931	-1.06118	2.24859	0.360469	28.7889
212703_at	TLN2	talin 2	-2.73633	-0.650868	-1.45224	2.23124	0.0259627	16.6779
215008_at	TLL2	tolloid-like 2	2.57885	0.636469	1.36673	2.14736	0.018493	16.5333
212997_s_at	TLK2	tousled-like kinase 2	-2.16249	-0.51651	-1.11269	2.15425	0.0951832	25.5686
212986_s_at	TLK2	tousled-like kinase 2	-2.28758	-0.545524	-1.19382	2.18839	0.0687414	23.5273
1553813_s_at	TLE6	transducin-like enhancer of split 6 (E(sp1) homolog, Drosophila)	2.38498	0.553668	1.25398	2.26485	0.0593761	21.8149
204872_at	TLE4	transducin-like enhancer of split 4 (E(sp1) homolog, Drosophila)	9.3385	1.50271	3.22319	2.14492	0	0
214688_at	TLE4	transducin-like enhancer of split 4 (E(sp1) homolog, Drosophila)	3.68507	0.854892	1.88169	2.20109	0.0107579	6.00651
216997_x_at	TLE4	transducin-like enhancer of split 4 (E(sp1) homolog, Drosophila)	2.8715	0.677755	1.5218	2.24536	0.018493	14.1526
235765_at	TLE4	transducin-like enhancer of split 4 (E(sp1) homolog, Drosophila)	2.65023	0.622078	1.40612	2.26035	0.0259627	17.4043
233575_s_at	TLE4	transducin-like enhancer of split 4 (E(sp1) homolog, Drosophila)	2.33849	0.525314	1.22558	2.33304	0.0687414	23.7578
40837_at	TLE2	transducin-like enhancer of split 2 (E(sp1) homolog, Drosophila)	-3.75369	-0.876592	-1.90831	2.17696	0.0164284	5.82561
228284_at	TLE1	transducin-like enhancer of split 1 (E(sp1) homolog, Drosophila)	-2.12385	-0.490408	-1.08668	2.21587	0.159253	27.4441
222261_at	TLDC1	TBC/LysM-associated domain containing 1	-2.20998	-0.525191	-1.14404	2.17832	0.0951832	24.9526
227804_at	TLCD1	TLC domain containing 1	2.24487	0.547796	1.16663	2.12968	0.0593761	22.2124
214183_s_at	TKTL1	transketolase-like 1	2.5332	0.63589	1.34096	2.1088	0.018493	16.568
228205_at	TKT	transketolase	1.95179	0.427866	0.9648	2.25491	0.748734	30.7655
240300_at	TK2	thymidine kinase 2, mitochondrial	2.32599	0.546058	1.21784	2.23024	0.0593761	22.3306
204276_at	TK2	thymidine kinase 2, mitochondrial	1.93479	0.416243	0.952174	2.28754	0.748734	31.6216
204227_s_at	TK2	thymidine kinase 2, mitochondrial	1.82307	0.395944	0.866368	2.18811	1.36156	33.119
202338_at	TK1	thymidine kinase 1, soluble	-2.10729	-0.48996	-1.07539	2.19484	0.159253	27.4765
1554408_a_at	TK1	thymidine kinase 1, soluble	-2.23358	-0.511641	-1.15936	2.26596	0.159253	25.916
213412_at	TJP3	tight junction protein 3	-9.89396	-1.51333	-3.30655	2.18495	0	0
35148_at	TJP3	tight junction protein 3	-17.0623	-1.92758	-4.09274	2.12325	0	0
202085_at	TJP2	tight junction protein 2	-1.91258	-0.431706	-0.935519	2.16703	1.36156	31.749
214168_s_at	TJP1	tight junction protein 1	-2.34331	-0.551414	-1.22855	2.22799	0.0687414	23.1195
214773_x_at	TIPRL	TIP41, TOR signaling pathway regulator-like (S. cerevisiae)	2.08945	0.50008	1.06312	2.1259	0.0951832	25.5311
228619_x_at	TIPRL	TIP41, TOR signaling pathway regulator-like (S. cerevisiae)	1.86234	0.423277	0.897118	2.11946	0.748734	31.1033
219258_at	TIPIN	TIMELESS interacting protein	3.04141	0.738253	1.60474	2.1737	0.0107579	10.9902
223776_x_at	TINF2	TERF1 (TRF1)-interacting nuclear factor 2	-2.10729	-0.503433	-1.07539	2.13611	0.159253	26.5042
224809_x_at	TINF2	TERF1 (TRF1)-interacting nuclear factor 2	-2.21093	-0.532384	-1.14466	2.15006	0.0951832	24.4454
220052_s_at	TINF2	TERF1 (TRF1)-interacting nuclear factor 2	-2.24083	-0.541669	-1.16403	2.14897	0.0687414	23.7955
229385_s_at	TINCR	tissue differentiation-inducing non-protein coding RNA	-11.1489	-1.60887	-3.47883	2.16228	0	0
224913_s_at	TIMM50	translocase of inner mitochondrial membrane 50 homolog (S. cerevisiae)	1.82202	0.389485	0.865538	2.22226	1.36156	33.5951
203092_at	TIMM44	translocase of inner mitochondrial membrane 44 homolog (yeast)	1.8232	0.385345	0.866473	2.24857	1.36156	33.9
229428_at	TIMM23	translocase of inner mitochondrial membrane 23 homolog (yeast)	2.00971	0.435681	1.00699	2.3113	0.360469	30.1912
219184_x_at	TIMM22	translocase of inner mitochondrial membrane 22 homolog (yeast)	1.85761	0.411138	0.893451	2.17312	0.748734	31.9981
222841_s_at	TIMM22	translocase of inner mitochondrial membrane 22 homolog (yeast)	1.85266	0.417697	0.889599	2.12977	0.748734	31.5144
223180_s_at	TIMM21	translocase of inner mitochondrial membrane 21 homolog (yeast)	2.06323	0.477402	1.04491	2.18873	0.159253	27.1537
223181_at	TIMM21	translocase of inner mitochondrial membrane 21 homolog (yeast)	1.86883	0.395953	0.902132	2.27838	1.36156	33.1184
201822_at	TIMM17A	translocase of inner mitochondrial membrane 17 homolog A (yeast)	3.51692	0.863512	1.81431	2.10109	0.0107579	5.69622
215171_s_at	TIMM17A	translocase of inner mitochondrial membrane 17 homolog A (yeast)	2.48473	0.624245	1.31309	2.10348	0.0259627	17.2718
201821_s_at	TIMM17A	translocase of inner mitochondrial membrane 17 homolog A (yeast)	2.3662	0.57807	1.24257	2.14952	0.0401429	20.1928
218188_s_at	TIMM13	translocase of inner mitochondrial membrane 13 homolog (yeast)	5.44462	1.14108	2.44483	2.14255	0	0
229758_at	TIGD5	tigger transposable element derived 5	2.44294	0.592465	1.28862	2.17501	0.0401429	19.2605
230021_at	TICRR	TOPBP1-interacting checkpoint and replication regulator	2.2465	0.550343	1.16768	2.12173	0.0593761	22.0396
232475_at	TICRR	TOPBP1-interacting checkpoint and replication regulator	2.01057	0.470542	1.00761	2.14137	0.159253	27.649
228234_at	TICAM2 /// TMED7-TICAM2	toll-like receptor adaptor molecule 2 /// TMED7-TICAM2 readthrough	3.83806	0.898177	1.94038	2.16035	0.0107579	4.52526
219950_s_at	TIAM2	T-cell lymphoma invasion and metastasis 2	2.27745	0.568073	1.18742	2.09026	0.0593761	20.8512
202405_at	TIAL1	TIA1 cytotoxic granule-associated RNA binding protein-like 1	1.8461	0.409495	0.884485	2.15994	0.748734	32.1193
201446_s_at	TIA1	TIA1 cytotoxic granule-associated RNA binding protein	-2.05986	-0.463758	-1.04255	2.24804	0.360469	29.3873
201450_s_at	TIA1	TIA1 cytotoxic granule-associated RNA binding protein	-2.25953	-0.561047	-1.17602	2.09613	0.0687414	22.458
219248_at	THUMPD2	THUMP domain containing 2	2.42805	0.594256	1.2798	2.15361	0.0401429	19.1459
218540_at	THTPA	thiamine triphosphatase	1.86056	0.418223	0.89574	2.14177	0.748734	31.4756
226506_at	THSD4	thrombospondin, type I, domain containing 4	-2.51643	-0.570393	-1.33138	2.33414	0.0593761	21.8229
203235_at	THOP1	thimet oligopeptidase 1	2.66286	0.616526	1.41297	2.29183	0.0259627	17.7459
218334_at	THOC7	THO complex 7 homolog (Drosophila)	-4.59443	-1.04149	-2.19989	2.11225	0	1.22042
239949_at	THNSL2	threonine synthase-like 2 (S. cerevisiae)	-2.5663	-0.609229	-1.35969	2.23182	0.0401429	19.2641
219044_at	THNSL2	threonine synthase-like 2 (S. cerevisiae)	-3.55613	-0.836608	-1.83031	2.18777	0.0164284	7.34521
207571_x_at	THEMIS2	thymocyte selection associated family member 2	1.75099	0.377068	0.808169	2.1433	2.10939	34.5085
218500_at	THEM6	thioesterase superfamily member 6	-5.25255	-0.776693	-2.39302	3.08104	0.0164284	9.94484
229253_at	THEM4	thioesterase superfamily member 4	2.40065	0.594374	1.26342	2.12564	0.0401429	19.1384
204776_at	THBS4	thrombospondin 4	2.02515	0.452331	1.01803	2.25063	0.360469	28.9724
203083_at	THBS2	thrombospondin 2	-2.99737	-0.718866	-1.58369	2.20304	0.0164284	12.8288
239336_at	THBS1	thrombospondin 1	-1.90637	-0.419666	-0.930828	2.21802	1.36156	32.6396
201109_s_at	THBS1	thrombospondin 1	-10.6079	-1.61945	-3.40706	2.10385	0	0
201108_s_at	THBS1	thrombospondin 1	-10.6726	-1.59157	-3.41584	2.14621	0	0
235086_at	THBS1	thrombospondin 1	-65.5816	-2.82158	-6.03522	2.13895	0	0.0958016
201110_s_at	THBS1	thrombospondin 1	-67.3196	-2.85157	-6.07295	2.12969	0	0.0953272
237252_at	THBD	thrombomodulin	-1.84568	-0.41192	-0.884156	2.14643	1.36156	33.2126
203888_at	THBD	thrombomodulin	-4.78394	-1.05353	-2.2582	2.14345	0	0.979168
203887_s_at	THBD	thrombomodulin	-6.69663	-1.32355	-2.74343	2.07279	0	0
238346_s_at	TGS1	trimethylguanosine synthase 1	1.92252	0.438116	0.943	2.1524	0.360469	30.0125
212040_at	TGOLN2	trans-golgi network protein 2	-1.93799	-0.414704	-0.954558	2.30178	1.36156	33.0067
212043_at	TGOLN2	trans-golgi network protein 2	-1.98891	-0.464019	-0.99198	2.1378	0.360469	29.3681
1554608_at	TGOLN2	trans-golgi network protein 2	-6.66256	-1.20413	-2.73608	2.27225	0	0
201042_at	TGM2	transglutaminase 2 (C polypeptide, protein-glutamine-gamma-glutamyltransferase)	-3.80197	-0.90205	-1.92675	2.13596	0.0164284	4.94441
203313_s_at	TGIF1	TGFB-induced factor homeobox 1	-3.45634	-0.837818	-1.78925	2.1356	0.0164284	7.29674
226625_at	TGFBR3	transforming growth factor, beta receptor III	6.59894	1.19143	2.72223	2.28484	0	0
204731_at	TGFBR3	transforming growth factor, beta receptor III	2.69469	0.646948	1.43012	2.21057	0.018493	15.9122
201506_at	TGFBI	transforming growth factor, beta-induced, 68kDa	-66.2948	-2.84671	-6.05082	2.12555	0	0.0954582
209747_at	TGFB3	transforming growth factor, beta 3	-2.82051	-0.638528	-1.49596	2.34282	0.0259627	17.4268
209909_s_at	TGFB2	transforming growth factor, beta 2	-8.85878	-1.32813	-3.14711	2.36957	0	0
228121_at	TGFB2	transforming growth factor, beta 2	-11.4684	-1.60732	-3.51959	2.18973	0	0
209651_at	TGFB1I1	transforming growth factor beta 1 induced transcript 1	-3.01785	-0.739247	-1.59352	2.1556	0.0164284	11.7703
203085_s_at	TGFB1	transforming growth factor, beta 1	-2.04924	-0.407488	-1.03509	2.54017	2.10939	33.5403
205016_at	TGFA	transforming growth factor, alpha	-5.59837	-1.10617	-2.48501	2.2465	0	0.0567741
208249_s_at	TGDS	TDP-glucose 4,6-dehydratase	3.48362	0.825417	1.80059	2.18143	0.0107579	7.12672
210215_at	TFR2	transferrin receptor 2	-2.75857	-0.654522	-1.46392	2.23662	0.0198957	16.4591
218996_at	TFPT	TCF3 (E2A) fusion partner (in childhood Leukemia)	-7.04572	-1.20532	-2.81675	2.33693	0	0
209277_at	TFPI2	tissue factor pathway inhibitor 2	-7.85838	-1.37481	-2.97423	2.16338	0	0
213258_at	TFPI	tissue factor pathway inhibitor (lipoprotein-associated coagulation inhibitor)	-1.96252	-0.44519	-0.97271	2.18493	0.748734	30.7531
209676_at	TFPI	tissue factor pathway inhibitor (lipoprotein-associated coagulation inhibitor)	-2.4486	-0.577361	-1.29196	2.23769	0.0593761	21.354
210664_s_at	TFPI	tissue factor pathway inhibitor (lipoprotein-associated coagulation inhibitor)	-2.72065	-0.65604	-1.44395	2.20101	0.0198957	16.3686
204623_at	TFF3	trefoil factor 3 (intestinal)	-52.8328	-2.64519	-5.72336	2.16369	0	0.0765984
205009_at	TFF1	trefoil factor 1	-375.901	-3.66307	-8.55421	2.33526	0	0
50221_at	TFEB	transcription factor EB	1.73959	0.368023	0.798749	2.17038	2.10939	35.1716
219735_s_at	TFCP2L1	transcription factor CP2-like 1	7.07229	1.2262	2.82218	2.30156	0	0
227642_at	TFCP2L1	transcription factor CP2-like 1	5.51377	1.10094	2.46304	2.23721	0	0
227637_at	TFCP2	transcription factor CP2	16.1617	1.7766	4.01451	2.25965	0	0
209338_at	TFCP2	transcription factor CP2	15.2551	1.73737	3.93122	2.26274	0	0
207627_s_at	TFCP2	transcription factor CP2	7.37916	1.24923	2.88346	2.30819	0	0
219169_s_at	TFB1M	transcription factor B1, mitochondrial	2.63078	0.652362	1.39549	2.13914	0.018493	15.5957
228075_x_at	TFB1M	transcription factor B1, mitochondrial	2.52912	0.622074	1.33864	2.15189	0.0259627	17.4045
205287_s_at	TFAP2C	transcription factor AP-2 gamma (activating enhancer binding protein 2 gamma)	-2.03721	-0.477919	-1.0266	2.14806	0.360469	28.3518
205286_at	TFAP2C	transcription factor AP-2 gamma (activating enhancer binding protein 2 gamma)	-19.0079	-1.79005	-4.24852	2.37341	0	0
204653_at	TFAP2A	transcription factor AP-2 alpha (activating enhancer binding protein 2 alpha)	5.18741	1.09823	2.37501	2.16258	0	0
238443_at	TFAM	transcription factor A, mitochondrial	2.11668	0.50319	1.0818	2.14988	0.0951832	25.3105
203176_s_at	TFAM	transcription factor A, mitochondrial	1.83814	0.39328	0.878249	2.23314	1.36156	33.3154
203177_x_at	TFAM	transcription factor A, mitochondrial	1.82448	0.408292	0.867487	2.12467	0.748734	32.2081
218099_at	TEX2	testis expressed 2	-2.33127	-0.576613	-1.22112	2.11774	0.0593761	21.4042
232760_at	TEX15	testis expressed 15	7.44962	1.19609	2.89717	2.42221	0	0
235542_at	TET3	tet methylcytosine dioxygenase 3	-2.1667	-0.484511	-1.1155	2.30231	0.360469	27.8719
227624_at	TET2	tet methylcytosine dioxygenase 2	-2.74279	-0.643514	-1.45564	2.26202	0.0259627	17.1224
228906_at	TET1	tet methylcytosine dioxygenase 1	7.856	1.40357	2.9738	2.11874	0	0
205486_at	TESK2	testis-specific kinase 2	-1.934	-0.416449	-0.95159	2.28501	1.36156	32.8776
218872_at	TESC	tescalcin	2.13124	0.506739	1.09169	2.15435	0.0951832	25.0596
207199_at	TERT	telomerase reverse transcriptase	2.46198	0.567374	1.29982	2.29094	0.0593761	20.8976
1555185_x_at	TERF2	telomeric repeat binding factor 2	-1.97906	-0.449013	-0.984813	2.19329	0.748734	30.4713
1555183_at	TERF2	telomeric repeat binding factor 2	-2.10883	-0.470324	-1.07644	2.28873	0.360469	28.9064
203449_s_at	TERF1	telomeric repeat binding factor (NIMA-interacting) 1	2.53792	0.598024	1.34365	2.24681	0.0401429	18.9057
213273_at	TENM4	teneurin transmembrane protein 4	-2.86108	-0.66698	-1.51656	2.27377	0.0198957	15.723
226396_at	TEN1 /// TEN1-CDK3	TEN1 CST complex subunit /// TEN1-CDK3 readthrough (NMD candidate)	-2.18283	-0.499113	-1.1262	2.2564	0.159253	26.8151
219146_at	TEFM	transcription elongation factor, mitochondrial	2.54074	0.610478	1.34525	2.2036	0.0259627	18.1213
225840_at	TEF	thyrotrophic embryonic factor	-3.33781	-0.795182	-1.7389	2.1868	0.0164284	9.10073
204308_s_at	TECPR2	tectonin beta-propeller repeat containing 2	-2.08546	-0.479488	-1.06037	2.21145	0.360469	28.2374
204307_at	TECPR2	tectonin beta-propeller repeat containing 2	-2.69966	-0.6371	-1.43278	2.24891	0.0259627	17.5144
209454_s_at	TEAD3	TEA domain family member 3	-3.55769	-0.86392	-1.83094	2.11934	0.0164284	6.28902
226408_at	TEAD2	TEA domain family member 2	-4.49463	-1.00679	-2.1682	2.15357	0	1.98246
230903_s_at	TDRP	testis development related protein	9.92078	1.53224	3.31045	2.16054	0	0
226778_at	TDRP	testis development related protein	3.29068	0.752017	1.71839	2.28503	0.0107579	10.3254
221052_at	TDRKH	tudor and KH domain containing	-2.17774	-0.51375	-1.12283	2.18556	0.0951832	25.7654
221053_s_at	TDRKH	tudor and KH domain containing	-2.79234	-0.68495	-1.48148	2.1629	0.0198957	14.6889
223530_at	TDRKH	tudor and KH domain containing	-4.56267	-1.01595	-2.18988	2.15549	0	1.77138
232692_at	TDRD6	tudor domain containing 6	4.59848	1.00568	2.20116	2.18872	0	1.62851
1553494_at	TDH	L-threonine dehydrogenase	-2.15383	-0.49999	-1.1069	2.21385	0.159253	26.7519
212123_at	TCTN3	tectonic family member 3	1.89438	0.438586	0.921726	2.10159	0.360469	29.9781
228606_at	TCTEX1D2	Tctex1 domain containing 2	-4.80545	-1.07476	-2.26467	2.10714	0	0.582017
1557945_at	TCTE3	t-complex-associated-testis-expressed 3	1.7618	0.382897	0.81705	2.13386	1.36156	34.0801
233472_at	TCP11L1	t-complex 11, testis-specific-like 1	1.77234	0.382937	0.825656	2.15611	1.36156	34.0771
205796_at	TCP11L1	t-complex 11, testis-specific-like 1	-2.23452	-0.544175	-1.15997	2.13161	0.0687414	23.6211
205797_s_at	TCP11L1	t-complex 11, testis-specific-like 1	-2.50219	-0.605078	-1.32319	2.18681	0.0401429	19.531
230394_at	TCP10L	t-complex 10-like	2.16129	0.526879	1.11189	2.11034	0.0687414	23.6491
202385_s_at	TCOF1	Treacher Collins-Franceschetti syndrome 1	2.57996	0.593387	1.36735	2.30431	0.0401429	19.2015
202384_s_at	TCOF1	Treacher Collins-Franceschetti syndrome 1	2.27397	0.559542	1.18521	2.11818	0.0593761	21.4199
244686_at	TCOF1	Treacher Collins-Franceschetti syndrome 1	2.03151	0.452795	1.02256	2.25832	0.360469	28.9386
204158_s_at	TCIRG1	T-cell, immune regulator 1, ATPase, H+ transporting, lysosomal V0 subunit A3	-4.38611	-0.936005	-2.13294	2.27877	0.0164284	3.86994
213780_at	TCHH	trichohyalin	-10.3583	-1.51351	-3.37271	2.2284	0	0
212761_at	TCF7L2	transcription factor 7-like 2 (T-cell specific, HMG-box)	2.04267	0.493746	1.03046	2.08701	0.0951832	25.9817
216035_x_at	TCF7L2	transcription factor 7-like 2 (T-cell specific, HMG-box)	1.8662	0.38907	0.900102	2.31347	1.36156	33.6257
221016_s_at	TCF7L1	transcription factor 7-like 1 (T-cell specific, HMG-box)	-4.35633	-1.00573	-2.12311	2.11101	0	2.00734
213891_s_at	TCF4	transcription factor 4	100.883	2.93471	6.65654	2.26821	0	0.0867079
212387_at	TCF4	transcription factor 4	57.5586	2.49192	5.84696	2.34636	0	0.0210364
212386_at	TCF4	transcription factor 4	21.0584	1.87815	4.39632	2.34078	0	0
212382_at	TCF4	transcription factor 4	19.9611	1.86029	4.31912	2.32175	0	0
203753_at	TCF4	transcription factor 4	16.7611	1.83097	4.06704	2.22125	0	0
222146_s_at	TCF4	transcription factor 4	11.7345	1.63974	3.55269	2.16661	0	0
228837_at	TCF4	transcription factor 4	8.75427	1.3921	3.12999	2.24839	0	0
212385_at	TCF4	transcription factor 4	3.87396	0.88097	1.95381	2.21779	0.0107579	5.09126
213311_s_at	TCF25	transcription factor 25 (basic helix-loop-helix)	-2.91475	-0.67103	-1.54337	2.30001	0.0198957	15.487
221495_s_at	TCF25	transcription factor 25 (basic helix-loop-helix)	-3.04641	-0.751593	-1.60711	2.13827	0.0164284	11.1512
242522_at	TCF24	transcription factor 24	-2.89858	-0.714017	-1.53535	2.15029	0.0164284	13.0873
238041_at	TCF12	transcription factor 12	2.12289	0.507387	1.08603	2.14044	0.0951832	25.0138
229706_at	TCERG1	transcription elongation regulator 1	1.80165	0.391026	0.849321	2.17203	1.36156	33.4815
202819_s_at	TCEB3	transcription elongation factor B (SIII), polypeptide 3 (110kDa, elongin A)	1.81085	0.395402	0.856668	2.16657	1.36156	33.159
224819_at	TCEAL8	transcription elongation factor A (SII)-like 8	24.8342	2.12604	4.63426	2.17976	0	0
227279_at	TCEAL3	transcription elongation factor A (SII)-like 3	-43.3036	-2.49366	-5.43641	2.18009	0	0.0135656
226388_at	TCEA3	transcription elongation factor A (SII), 3	-3.16673	-0.722059	-1.66299	2.30313	0.0164284	12.66
203919_at	TCEA2	transcription elongation factor A (SII), 2	-3.35284	-0.81634	-1.74538	2.13806	0.0164284	8.18075
233320_at	TCAM1P	testicular cell adhesion molecule 1, pseudogene	12.5807	1.74006	3.65314	2.09944	0	0
1555906_s_at	TCAIM	T cell activation inhibitor, mitochondrial	-2.01949	-0.462126	-1.01399	2.19419	0.360469	29.507
1555905_a_at	TCAIM	T cell activation inhibitor, mitochondrial	-2.21336	-0.505982	-1.14624	2.26537	0.159253	26.3212
244272_s_at	TC2N	tandem C2 domains, nuclear	-2.18962	-0.488229	-1.13068	2.31588	0.159253	27.602
1553132_a_at	TC2N	tandem C2 domains, nuclear	-5.61788	-1.09183	-2.49003	2.28059	0	0.287508
336_at	TBXA2R	thromboxane A2 receptor	6.4749	1.18744	2.69486	2.26947	0	0
207554_x_at	TBXA2R	thromboxane A2 receptor	5.95347	1.08421	2.57373	2.37383	0	0.13995
240715_at	TBX5	T-box 5	-4.64438	-1.0289	-2.21549	2.15326	0	1.48518
219682_s_at	TBX3	T-box 3	4.83424	1.0402	2.27329	2.18543	0	0.914511
225544_at	TBX3	T-box 3	3.07034	0.75774	1.6184	2.13582	0.0107579	10.055
213417_at	TBX2	T-box 2	-8.15444	-1.32844	-3.02759	2.27906	0	0
40560_at	TBX2	T-box 2	-8.76774	-1.44987	-3.1322	2.16033	0	0
242107_x_at	TBX18	T-box 18	24.5306	2.15559	4.61651	2.14165	0	0
1559839_at	TBX18	T-box 18	3.13163	0.794386	1.64691	2.07319	0.0107579	8.40758
1559840_s_at	TBX18	T-box 18	2.67288	0.66279	1.41839	2.14003	0.018493	14.9948
233889_at	TBX18	T-box 18	1.71933	0.370284	0.781849	2.11148	2.10939	35.0061
230438_at	TBX15	T-box 15	2.39206	0.585269	1.25825	2.14987	0.0401429	19.7242
236926_at	TBX1	T-box 1	13.874	1.70658	3.79431	2.22334	0	0
230320_at	TBRG1	transforming growth factor beta regulator 1	3.8049	0.895786	1.92786	2.15214	0.0107579	4.60213
203135_at	TBP	TATA box binding protein	1.78482	0.381832	0.83578	2.18887	1.36156	34.1584
201869_s_at	TBL1X	transducin (beta)-like 1X-linked	-2.09901	-0.429967	-1.06971	2.4879	1.36156	31.8776
213401_s_at	TBL1X	transducin (beta)-like 1X-linked	-2.15216	-0.512071	-1.10579	2.15944	0.159253	25.8852
213400_s_at	TBL1X	transducin (beta)-like 1X-linked	-2.15246	-0.5263	-1.10598	2.10143	0.0951832	24.8742
201868_s_at	TBL1X	transducin (beta)-like 1X-linked	-2.27531	-0.420974	-1.18606	2.81742	1.36156	32.5429
205424_at	TBKBP1	TBK1 binding protein 1	3.19399	0.665709	1.67536	2.51665	0.018493	14.8287
218520_at	TBK1	TANK-binding kinase 1	-1.88622	-0.443045	-0.915497	2.06638	0.748734	30.9114
226126_at	TBCK	TBC1 domain containing kinase	-2.23715	-0.54073	-1.16166	2.14832	0.0687414	23.8609
227395_at	TBCEL	tubulin folding cofactor E-like	1.75191	0.371693	0.808927	2.17633	2.10939	34.9029
203715_at	TBCE	tubulin folding cofactor E	2.5653	0.634474	1.35913	2.14213	0.018493	16.6528
203714_s_at	TBCE	tubulin folding cofactor E	2.14955	0.518462	1.10403	2.12944	0.0687414	24.2355
212960_at	TBC1D9	TBC1 domain family, member 9 (with GRAM domain)	-2.40564	-0.499331	-1.26642	2.53624	0.159253	26.7994
212956_at	TBC1D9	TBC1 domain family, member 9 (with GRAM domain)	-2.94286	-0.698554	-1.55722	2.2292	0.0198957	13.9282
221592_at	TBC1D8	TBC1 domain family, member 8 (with GRAM domain)	-2.01054	-0.417437	-1.00758	2.41374	1.36156	32.8046
204526_s_at	TBC1D8	TBC1 domain family, member 8 (with GRAM domain)	-2.38022	-0.582869	-1.25109	2.14644	0.0593761	20.9863
201814_at	TBC1D5	TBC1 domain family, member 5	-1.95122	-0.450297	-0.964374	2.14164	0.748734	30.3767
203387_s_at	TBC1D4	TBC1 domain family, member 4	6.48249	1.16692	2.69655	2.31082	0	0
203386_at	TBC1D4	TBC1 domain family, member 4	4.05912	0.972885	2.02117	2.0775	0	2.40017
213912_at	TBC1D30	TBC1 domain family, member 30	-8.07928	-1.40145	-3.01423	2.15079	0	0
213913_s_at	TBC1D30	TBC1 domain family, member 30	-9.67473	-1.52894	-3.27422	2.1415	0	0
222173_s_at	TBC1D2	TBC1 domain family, member 2	-7.65453	-1.35165	-2.93631	2.1724	0	0
218466_at	TBC1D17	TBC1 domain family, member 17	-2.24932	-0.534758	-1.16949	2.18695	0.0951832	24.2787
230072_at	TBC1D15	TBC1 domain family, member 15	4.34297	0.980499	2.11868	2.16082	0	2.21262
226133_s_at	TBC1D10A	TBC1 domain family, member 10A	-1.9576	-0.431543	-0.969084	2.24562	1.36156	31.761
1569566_at	TBC1D1	TBC1 (tre-2/USP6, BUB2, cdc16) domain family, member 1	-4.65525	-1.04176	-2.21886	2.1299	0	1.21476
213786_at	TAX1BP1	Tax1 (human T-cell leukemia virus type I) binding protein 1	1.83756	0.418705	0.877792	2.09644	0.748734	31.4401
228867_at	TATDN3	TatD DNase domain containing 3	9.77634	1.48648	3.28929	2.21281	0	0
235069_at	TATDN3	TatD DNase domain containing 3	3.29075	0.764714	1.71842	2.24714	0.0107579	9.73031
223231_at	TATDN1	TatD DNase domain containing 1	-2.28477	-0.568127	-1.19205	2.09821	0.0687414	21.9763
235762_at	TAS2R14	taste receptor, type 2, member 14	2.81864	0.697588	1.495	2.1431	0.0107579	13.0728
227611_at	TARSL2	threonyl-tRNA synthetase-like 2	2.74372	0.69627	1.45613	2.09133	0.0107579	13.1433
201263_at	TARS	threonyl-tRNA synthetase	2.36305	0.57811	1.24065	2.14605	0.0401429	20.1902
211144_x_at	TARP /// TRGC2	TCR gamma alternate reading frame protein /// T cell receptor gamma constant 2	-18.3727	-1.89067	-4.19949	2.22117	0	0
215806_x_at	TARP /// TRGC2	TCR gamma alternate reading frame protein /// T cell receptor gamma constant 2	-27.9082	-2.26489	-4.80262	2.12046	0	0
216920_s_at	TARP /// TRGC2	TCR gamma alternate reading frame protein /// T cell receptor gamma constant 2	-41.6093	-2.51811	-5.37884	2.13606	0	0.0276344
209813_x_at	TARP	TCR gamma alternate reading frame protein	-24.0932	-2.15375	-4.59056	2.13142	0	0
221264_s_at	TARDBP	TAR DNA binding protein	3.54082	0.827606	1.82408	2.20405	0.0107579	7.04034
202813_at	TARBP1	TAR (HIV-1) RNA binding protein 1	4.02522	0.928168	2.00907	2.16455	0.0107579	3.60858
238798_at	TAPT1	transmembrane anterior posterior transformation 1	1.80521	0.374644	0.85217	2.27461	2.10939	34.6864
218746_at	TAPBPL	TAP binding protein-like	-3.91768	-0.888492	-1.97	2.21724	0.0164284	5.40548
218747_s_at	TAPBPL	TAP binding protein-like	-4.42103	-1.01915	-2.14438	2.10409	0	1.69939
208829_at	TAPBP	TAP binding protein (tapasin)	-5.36509	-1.09376	-2.4236	2.21585	0	0.255693
225973_at	TAP2	transporter 2, ATP-binding cassette, sub-family B (MDR/TAP)	6.45638	1.29226	2.69073	2.08219	0	0
208428_at	TAP2	transporter 2, ATP-binding cassette, sub-family B (MDR/TAP)	2.04988	0.475493	1.03554	2.17782	0.159253	27.2913
221508_at	TAOK3	TAO kinase 3	-2.18753	-0.519704	-1.1293	2.17297	0.0951832	25.3415
220761_s_at	TAOK3	TAO kinase 3	-2.70136	-0.645612	-1.43368	2.22066	0.0259627	16.9951
204878_s_at	TAOK2	TAO kinase 2	-2.33105	-0.534127	-1.22098	2.28594	0.0951832	24.323
243376_at	TANK	TRAF family member-associated NFKB activator	1.86966	0.417414	0.902779	2.16279	0.748734	31.5353
209451_at	TANK	TRAF family member-associated NFKB activator	-2.26819	-0.552219	-1.18154	2.13963	0.0687414	23.064
226467_at	TANGO6	transport and golgi organization 6 homolog (Drosophila)	2.12723	0.509496	1.08897	2.13735	0.0951832	24.865
208425_s_at	TANC2	tetratricopeptide repeat, ankyrin repeat and coiled-coil containing 2	-3.65317	-0.843841	-1.86915	2.21505	0.0164284	7.05781
224952_at	TANC2	tetratricopeptide repeat, ankyrin repeat and coiled-coil containing 2	-5.55231	-1.16292	-2.47309	2.12662	0	0
221618_s_at	TAF9B	TAF9B RNA polymerase II, TATA box binding protein (TBP)-associated factor, 31kDa	1.86653	0.410093	0.900358	2.1955	0.748734	32.0752
203572_s_at	TAF6	TAF6 RNA polymerase II, TATA box binding protein (TBP)-associated factor, 80kDa	-2.25486	-0.531203	-1.17304	2.20827	0.0951832	24.5285
1554415_at	TAF5L	TAF5-like RNA polymerase II, p300/CBP-associated factor (PCAF)-associated factor, 65kDa	2.8773	0.674764	1.52472	2.25963	0.018493	14.319
213654_at	TAF5L	TAF5-like RNA polymerase II, p300/CBP-associated factor (PCAF)-associated factor, 65kDa	1.81491	0.385167	0.859896	2.23253	1.36156	33.9131
1553528_a_at	TAF5	TAF5 RNA polymerase II, TATA box binding protein (TBP)-associated factor, 100kDa	2.11138	0.505667	1.07818	2.1322	0.0951832	25.1353
210053_at	TAF5	TAF5 RNA polymerase II, TATA box binding protein (TBP)-associated factor, 100kDa	2.09185	0.501744	1.06478	2.12215	0.0951832	25.413
235020_at	TAF4B	TAF4b RNA polymerase II, TATA box binding protein (TBP)-associated factor, 105kDa	3.56951	0.838091	1.83573	2.19037	0.0107579	6.6337
235119_at	TAF3	TAF3 RNA polymerase II, TATA box binding protein (TBP)-associated factor, 140kDa	-1.83802	-0.41456	-0.878155	2.11828	1.36156	33.0173
235154_at	TAF3	TAF3 RNA polymerase II, TATA box binding protein (TBP)-associated factor, 140kDa	-2.16932	-0.522769	-1.11724	2.13716	0.0951832	25.124
218750_at	TAF1D	TATA box binding protein (TBP)-associated factor, RNA polymerase I, D, 41kDa	2.96401	0.737257	1.56755	2.12619	0.0107579	11.0391
206613_s_at	TAF1A	TATA box binding protein (TBP)-associated factor, RNA polymerase I, A, 48kDa	2.08481	0.478144	1.05991	2.21673	0.159253	27.1002
227884_at	TAF15	TAF15 RNA polymerase II, TATA box binding protein (TBP)-associated factor, 68kDa	2.07871	0.450942	1.05569	2.34108	0.360469	29.0738
209463_s_at	TAF12	TAF12 RNA polymerase II, TATA box binding protein (TBP)-associated factor, 20kDa	-2.03098	-0.448238	-1.02217	2.28043	0.748734	30.5284
200055_at	TAF10	TAF10 RNA polymerase II, TATA box binding protein (TBP)-associated factor, 30kDa	2.02778	0.480489	1.0199	2.12264	0.159253	26.9314
215273_s_at	TADA3	transcriptional adaptor 3	-1.91554	-0.418582	-0.937754	2.24031	1.36156	32.7198
235268_at	TADA2A	transcriptional adaptor 2A	5.21817	1.07349	2.38354	2.22038	0	0.31532
210537_s_at	TADA2A	transcriptional adaptor 2A	1.99161	0.440269	0.993937	2.25757	0.360469	29.8546
202287_s_at	TACSTD2	tumor-associated calcium signal transducer 2	-2.99483	-0.735133	-1.58247	2.15264	0.0164284	11.9803
202286_s_at	TACSTD2	tumor-associated calcium signal transducer 2	-137.266	-3.3249	-7.10083	2.13565	0	0.0370066
221069_s_at	TACO1	translational activator of mitochondrially encoded cytochrome c oxidase I	-2.14077	-0.500941	-1.09813	2.19213	0.159253	26.6834
211382_s_at	TACC2	transforming, acidic coiled-coil containing protein 2	-2.19743	-0.524331	-1.13582	2.16623	0.0951832	25.0134
202289_s_at	TACC2	transforming, acidic coiled-coil containing protein 2	-2.25247	-0.54776	-1.1715	2.13872	0.0687414	23.3722
219992_at	TAC3	tachykinin 3	2.94383	0.720752	1.55769	2.16121	0.0107579	11.8648
206552_s_at	TAC1	tachykinin, precursor 1	2.02454	0.449237	1.0176	2.26517	0.360469	29.1983
242093_at	SYTL5	synaptotagmin-like 5	-38.036	-2.48691	-5.24929	2.11077	0	0.00937521
229991_s_at	SYTL4	synaptotagmin-like 4	-5.61589	-1.07852	-2.48951	2.30828	0	0.515326
227703_s_at	SYTL4	synaptotagmin-like 4	-15.3281	-1.66645	-3.93811	2.36318	0	0
220613_s_at	SYTL2	synaptotagmin-like 2	-7.32916	-1.28092	-2.87365	2.24342	0	0
225496_s_at	SYTL2	synaptotagmin-like 2	-48.9516	-2.6423	-5.61328	2.1244	0	0.0758747
232914_s_at	SYTL2	synaptotagmin-like 2	-58.038	-2.68577	-5.85893	2.18147	0	0.0851466
227134_at	SYTL1	synaptotagmin-like 1	-7.34647	-1.34801	-2.87705	2.1343	0	0
1563658_a_at	SYT9	synaptotagmin IX	8.4474	1.35146	3.07851	2.27792	0	0
223529_at	SYT4	synaptotagmin IV	1.91207	0.429868	0.935132	2.17539	0.360469	30.6182
214903_at	SYT2	synaptotagmin II	2.82746	0.700644	1.4995	2.14018	0.0107579	12.9102
205613_at	SYT17	synaptotagmin XVII	-2.50341	-0.609368	-1.32389	2.17257	0.0401429	19.2552
229053_at	SYT17	synaptotagmin XVII	-2.55802	-0.612968	-1.35503	2.2106	0.0401429	19.0251
1553654_at	SYT14	synaptotagmin XIV	4.34562	0.959348	2.11956	2.20938	0	2.74651
228072_at	SYT12	synaptotagmin XII	-7.91538	-1.39602	-2.98466	2.13798	0	0
203998_s_at	SYT1	synaptotagmin I	-2.25023	-0.47907	-1.17007	2.44238	0.360469	28.2679
203999_at	SYT1	synaptotagmin I	-3.56914	-0.854028	-1.83558	2.14932	0.0164284	6.66242
230611_at	SYPL2	synaptophysin-like 2	4.58321	0.945819	2.19636	2.32218	0	3.1094
201260_s_at	SYPL1	synaptophysin-like 1	-2.46041	-0.598607	-1.2989	2.16987	0.0401429	19.9503
201259_s_at	SYPL1	synaptophysin-like 1	-2.95988	-0.686391	-1.56554	2.28083	0.0198957	14.6074
213200_at	SYP	synaptophysin	6.96528	1.30525	2.80018	2.14533	0	0
225895_at	SYNPO2	synaptopodin 2	-2.19198	-0.499373	-1.13224	2.26731	0.159253	26.7963
225894_at	SYNPO2	synaptopodin 2	-2.34086	-0.564708	-1.22704	2.17287	0.0687414	22.2084
225720_at	SYNPO2	synaptopodin 2	-5.11263	-1.08145	-2.35406	2.17676	0	0.463948
227662_at	SYNPO2	synaptopodin 2	-5.57083	-1.15066	-2.47789	2.15346	0	0
212730_at	SYNM	synemin, intermediate filament protein	-2.09052	-0.473121	-1.06386	2.24861	0.360469	28.7019
205691_at	SYNGR3	synaptogyrin 3	-2.74024	-0.660751	-1.4543	2.20098	0.0198957	16.0891
201079_at	SYNGR2	synaptogyrin 2	-2.01519	-0.458301	-1.01091	2.20578	0.748734	29.7878
213854_at	SYNGR1	synaptogyrin 1	2.76215	0.618109	1.46579	2.37141	0.0259627	17.6482
204287_at	SYNGR1	synaptogyrin 1	1.91422	0.414762	0.936753	2.25853	0.748734	31.7308
210613_s_at	SYNGR1	synaptogyrin 1	1.86672	0.413735	0.900502	2.17652	0.748734	31.8065
235515_at	SYNE4	spectrin repeat containing, nuclear envelope family member 4	-18.6399	-1.94475	-4.22032	2.17011	0	0
243841_at	SYNE2	spectrin repeat containing, nuclear envelope 2	-1.94962	-0.442954	-0.963195	2.17448	0.748734	30.918
1558392_at	SYNE2	spectrin repeat containing, nuclear envelope 2	-2.32466	-0.50256	-1.21702	2.42164	0.159253	26.567
202761_s_at	SYNE2	spectrin repeat containing, nuclear envelope 2	-2.7283	-0.65417	-1.448	2.2135	0.0198957	16.4801
236146_at	SYNCRIP	synaptotagmin binding, cytoplasmic RNA interacting protein	3.04878	0.762773	1.60823	2.1084	0.0107579	9.82012
217833_at	SYNCRIP	synaptotagmin binding, cytoplasmic RNA interacting protein	2.6821	0.655627	1.42336	2.17099	0.018493	15.4064
221276_s_at	SYNC	syncoilin, intermediate filament protein	1.79259	0.369232	0.842046	2.28053	2.10939	35.0831
210247_at	SYN2	synapsin II	6.10861	1.22234	2.61084	2.13594	0	0
229039_at	SYN2	synapsin II	5.63323	1.16903	2.49396	2.13336	0	0
210315_at	SYN2	synapsin II	3.7315	0.876424	1.89976	2.16762	0.0107579	5.24578
240197_at	SYN2	synapsin II	1.96131	0.442715	0.971818	2.19513	0.360469	29.6754
44702_at	SYDE1	synapse defective 1, Rho GTPase, homolog 1 (C. elegans)	5.88791	1.08947	2.55776	2.34771	0	0.0569963
236337_at	SYCP2L	synaptonemal complex protein 2-like	9.91224	1.47481	3.30921	2.24383	0	0
206546_at	SYCP2	synaptonemal complex protein 2	-5.53614	-1.12654	-2.46888	2.19156	0	0
218692_at	SYBU	syntabulin (syntaxin-interacting)	1.81514	0.396248	0.860081	2.17056	1.36156	33.0966
225154_at	SYAP1	synapse associated protein 1	-1.83888	-0.408731	-0.878831	2.15015	2.10939	33.4484
223548_at	SWT1	SWT1 RNA endoribonuclease homolog (S. cerevisiae)	1.74657	0.370546	0.804524	2.17119	2.10939	34.9869
226027_at	SWI5	SWI5 recombination repair homolog (yeast)	-2.23763	-0.544124	-1.16197	2.13549	0.0687414	23.6246
209307_at	SWAP70	SWAP switching B-cell complex 70kDa subunit	2.33858	0.572174	1.22563	2.14206	0.0401429	20.58
226278_at	SVIP	small VCP/p97-interacting protein	-2.15098	-0.519311	-1.105	2.12781	0.0951832	25.3694
202565_s_at	SVIL	supervillin	-2.3112	-0.534235	-1.20864	2.26238	0.0951832	24.3154
203069_at	SV2A	synaptic vesicle glycoprotein 2A	5.21572	1.09417	2.38287	2.17778	0	0
213971_s_at	SUZ12 /// SUZ12P1	SUZ12 polycomb repressive complex 2 subunit /// suppressor of zeste 12 homolog pseudogene 1	2.68692	0.647339	1.42596	2.2028	0.018493	15.8892
212287_at	SUZ12	SUZ12 polycomb repressive complex 2 subunit	1.90927	0.397165	0.93302	2.3492	1.36156	33.0289
222759_at	SUV420H1	suppressor of variegation 4-20 homolog 1 (Drosophila)	-1.83574	-0.405482	-0.876364	2.16129	2.10939	33.6885
222566_at	SUV420H1	suppressor of variegation 4-20 homolog 1 (Drosophila)	-2.74622	-0.620183	-1.45745	2.35003	0.0401429	18.5676
218242_s_at	SUV420H1	suppressor of variegation 4-20 homolog 1 (Drosophila)	-3.46733	-0.82793	-1.79383	2.16664	0.0164284	7.69753
214954_at	SUSD5	sushi domain containing 5	51.6573	2.51608	5.6909	2.26181	0	0.0338765
223821_s_at	SUSD4	sushi domain containing 4	-2.61996	-0.632038	-1.38954	2.19851	0.0259627	17.8266
223822_at	SUSD4	sushi domain containing 4	-3.99945	-0.952607	-1.9998	2.09929	0	3.38535
219389_at	SUSD4	sushi domain containing 4	-4.3146	-0.953374	-2.10923	2.21238	0	3.36359
227182_at	SUSD3	sushi domain containing 3	-7.29436	-1.31728	-2.86678	2.17629	0	0
227480_at	SUSD2	sushi domain containing 2	-7.06646	-1.30082	-2.82099	2.16863	0	0
226264_at	SUSD1	sushi domain containing 1	-2.8112	-0.687495	-1.49119	2.16901	0.0198957	14.5451
204295_at	SURF1	surfeit 1	-2.1038	-0.498478	-1.073	2.15255	0.159253	26.8609
212894_at	SUPV3L1	suppressor of var1, 3-like 1 (S. cerevisiae)	2.28652	0.506934	1.19316	2.35367	0.0951832	25.0458
1554311_a_at	SUPT6H	suppressor of Ty 6 homolog (S. cerevisiae)	-2.10353	-0.50305	-1.07281	2.13262	0.159253	26.5317
201483_s_at	SUPT4H1	suppressor of Ty 4 homolog 1 (S. cerevisiae)	-2.15457	-0.531374	-1.1074	2.08403	0.0951832	24.5164
201484_at	SUPT4H1	suppressor of Ty 4 homolog 1 (S. cerevisiae)	-2.39147	-0.581219	-1.2579	2.16424	0.0593761	21.0961
211106_at	SUPT3H	suppressor of Ty 3 homolog (S. cerevisiae)	6.04884	1.24127	2.59666	2.09194	0	0
206506_s_at	SUPT3H	suppressor of Ty 3 homolog (S. cerevisiae)	2.79982	0.675771	1.48534	2.19799	0.018493	14.2629
216682_s_at	SUPT20H	suppressor of Ty 20 homolog (S. cerevisiae)	-2.16786	-0.469444	-1.11627	2.37785	0.360469	28.9707
204067_at	SUOX	sulfite oxidase	-1.99488	-0.472902	-0.996304	2.10679	0.360469	28.7179
214169_at	SUN1	Sad1 and UNC84 domain containing 1	-2.08828	-0.498072	-1.06232	2.13286	0.159253	26.8901
200740_s_at	SUMO3	small ubiquitin-like modifier 3	-4.50225	-0.987494	-2.17065	2.19814	0	2.45144
200739_s_at	SUMO3	small ubiquitin-like modifier 3	-4.89685	-1.07183	-2.29185	2.13827	0	0.634766
208762_at	SUMO1	small ubiquitin-like modifier 1	1.8321	0.407303	0.873496	2.14459	0.748734	32.2811
226850_at	SUMF1	sulfatase modifying factor 1	-3.07578	-0.712422	-1.62095	2.27527	0.0198957	13.1728
219425_at	SULT4A1	sulfotransferase family 4A, member 1	44.8905	2.52113	5.48834	2.17693	0	0.0363601
205759_s_at	SULT2B1	sulfotransferase family, cytosolic, 2B, member 1	-15.4041	-1.79632	-3.94525	2.19629	0	0
206293_at	SULT2A1	sulfotransferase family, cytosolic, 2A, dehydroepiandrosterone (DHEA)-preferring, member 1	3.28863	0.592547	1.71749	2.89848	0.0401429	19.2553
211470_s_at	SULT1C2	sulfotransferase family, cytosolic, 1C, member 2	2.38126	0.545734	1.25172	2.29365	0.0593761	22.3527
233555_s_at	SULF2	sulfatase 2	-8.65532	-1.37098	-3.11359	2.27106	0	0
224724_at	SULF2	sulfatase 2	-9.23605	-1.541	-3.20728	2.0813	0	0
212353_at	SULF1	sulfatase 1	-4.61942	-0.97593	-2.20771	2.26216	0	2.74854
212344_at	SULF1	sulfatase 1	-4.64421	-0.957511	-2.21543	2.31374	0	3.24721
212354_at	SULF1	sulfatase 1	-5.97173	-1.12976	-2.57815	2.28203	0	0
1555614_at	SUGT1P1	suppressor of G2 allele of SKP1 (S. cerevisiae) pseudogene 1	-1.97262	-0.436608	-0.980112	2.24484	0.748734	31.3867
221727_at	SUB1	SUB1 homolog (S. cerevisiae)	5.74884	1.08184	2.52327	2.33239	0	0.178035
224587_at	SUB1	SUB1 homolog (S. cerevisiae)	3.28323	0.786426	1.71512	2.1809	0.0107579	8.75301
232353_s_at	STYXL1	serine/threonine/tyrosine interacting-like 1	-2.03392	-0.488235	-1.02426	2.09789	0.159253	27.6016
222591_at	STYXL1	serine/threonine/tyrosine interacting-like 1	-2.04477	-0.410981	-1.03194	2.51092	1.36156	33.282
233982_x_at	STYXL1	serine/threonine/tyrosine interacting-like 1	-2.08828	-0.493733	-1.06231	2.15159	0.159253	27.2034
230370_x_at	STYXL1	serine/threonine/tyrosine interacting-like 1	-2.20118	-0.527659	-1.13828	2.15722	0.0951832	24.7782
218321_x_at	STYXL1	serine/threonine/tyrosine interacting-like 1	-2.22088	-0.541788	-1.15113	2.1247	0.0687414	23.7872
228853_at	STYX	serine/threonine/tyrosine interacting protein	-1.95508	-0.447694	-0.967228	2.16047	0.748734	30.5685
242408_at	STYX	serine/threonine/tyrosine interacting protein	-2.73457	-0.568977	-1.45131	2.55074	0.0593761	21.9187
235180_at	STYX	serine/threonine/tyrosine interacting protein	-2.83067	-0.69953	-1.50114	2.14593	0.0198957	13.8744
221696_s_at	STYK1	serine/threonine/tyrosine kinase 1	-2.0975	-0.483388	-1.06867	2.21079	0.360469	27.9535
220030_at	STYK1	serine/threonine/tyrosine kinase 1	-2.1977	-0.522548	-1.136	2.17396	0.0951832	25.1397
230560_at	STXBP6	syntaxin binding protein 6 (amisyn)	4.79756	1.07149	2.2623	2.11136	0	0.348921
220994_s_at	STXBP6	syntaxin binding protein 6 (amisyn)	2.50417	0.619117	1.32433	2.13906	0.0259627	17.5861
240236_at	STXBP5L	syntaxin binding protein 5-like	4.25355	0.986733	2.08867	2.11675	0	2.0629
215518_at	STXBP5L	syntaxin binding protein 5-like	2.00504	0.473342	1.00363	2.12031	0.159253	27.4466
226794_at	STXBP5	syntaxin binding protein 5 (tomosyn)	-1.94198	-0.44441	-0.957525	2.1546	0.748734	30.8107
209367_at	STXBP2	syntaxin binding protein 2	-1.93746	-0.420516	-0.954163	2.26903	1.36156	32.5767
204690_at	STX8	syntaxin 8	1.83154	0.400898	0.87306	2.17776	1.36156	32.7536
212631_at	STX7	syntaxin 7	2.32773	0.568421	1.21893	2.14441	0.0593761	20.8282
203457_at	STX7	syntaxin 7	1.82115	0.393337	0.864847	2.19874	1.36156	33.3112
1552618_at	STX6	syntaxin 6	-2.09961	-0.475933	-1.07012	2.24847	0.360469	28.4966
212799_at	STX6	syntaxin 6	-2.90867	-0.724077	-1.54036	2.12735	0.0164284	12.5539
212800_at	STX6	syntaxin 6	-3.49297	-0.85646	-1.80446	2.10688	0.0164284	6.56969
229395_at	STX4	syntaxin 4	1.82974	0.400053	0.871637	2.1788	1.36156	32.8159
203530_s_at	STX4	syntaxin 4	-2.47861	-0.588768	-1.30953	2.22419	0.0593761	20.5953
235483_at	STX3	syntaxin 3	1.89491	0.438862	0.922128	2.10118	0.360469	29.9578
213434_at	STX2	syntaxin 2	2.59898	0.652429	1.37795	2.11203	0.018493	15.5919
204729_s_at	STX1A	syntaxin 1A (brain)	-2.27643	-0.553574	-1.18678	2.14384	0.0687414	22.9706
221500_s_at	STX16	syntaxin 16	-2.08067	-0.493543	-1.05705	2.14176	0.159253	27.2172
212111_at	STX12	syntaxin 12	1.73808	0.37475	0.797496	2.12808	2.10939	34.6787
202223_at	STT3A	STT3A, subunit of the oligosaccharyltransferase complex (catalytic)	2.63128	0.57309	1.39576	2.4355	0.0401429	20.5197
215505_s_at	STRN3	striatin, calmodulin binding protein 3	3.15815	0.743814	1.65908	2.2305	0.0107579	10.7191
1555292_at	STRIP2	striatin interacting protein 2	3.46102	0.815029	1.7912	2.19771	0.0107579	7.54381
231880_at	STRIP2	striatin interacting protein 2	2.2058	0.520367	1.1413	2.19326	0.0687414	24.1024
240048_at	STRC	stereocilin	1.88195	0.42164	0.91223	2.16353	0.748734	31.2239
200870_at	STRAP	serine/threonine kinase receptor associated protein	1.87698	0.430767	0.908414	2.10883	0.360469	30.5521
1558002_at	STRAP	serine/threonine kinase receptor associated protein	1.75405	0.375938	0.810689	2.15644	2.10939	34.5915
223266_at	STRADB	STE20-related kinase adaptor beta	3.14252	0.793856	1.65192	2.08088	0.0107579	8.43034
221554_at	STRADA	STE20-related kinase adaptor alpha	-1.87513	-0.4062	-0.906989	2.23286	2.10939	33.6355
52169_at	STRADA	STE20-related kinase adaptor alpha	-1.90977	-0.408593	-0.933403	2.28443	2.10939	33.4586
1569334_at	STRA6	stimulated by retinoic acid 6	1.93404	0.436756	0.951614	2.17882	0.360469	30.1123
221701_s_at	STRA6	stimulated by retinoic acid 6	-4.58544	-0.997104	-2.19706	2.20344	0	2.21379
227694_at	STPG1	sperm-tail PG-rich repeat containing 1	2.4891	0.590824	1.31563	2.22676	0.0401429	19.3659
231969_at	STOX2	storkhead box 2	9.16943	1.45879	3.19683	2.19143	0	0
226822_at	STOX2	storkhead box 2	7.04904	1.1692	2.81743	2.4097	0	0
234317_s_at	STOX2	storkhead box 2	3.70236	0.82099	1.88845	2.30021	0.0107579	7.30301
213413_at	STON1	stonin 1	-4.72295	-1.03366	-2.23969	2.16675	0	1.38345
33736_at	STOML1	stomatin (EPB72)-like 1	2.04884	0.449807	1.03481	2.30055	0.360469	29.1566
202786_at	STK39	serine threonine kinase 39	2.00096	0.469845	1.00069	2.12984	0.159253	27.6995
212565_at	STK38L	serine/threonine kinase 38 like	8.84904	1.3503	3.14552	2.3295	0	0
212572_at	STK38L	serine/threonine kinase 38 like	1.8767	0.403586	0.908195	2.25031	1.36156	32.5553
202951_at	STK38	serine/threonine kinase 38	-2.10874	-0.511301	-1.07638	2.10518	0.159253	25.9403
228035_at	STK33	serine/threonine kinase 33	8.76987	1.46779	3.13256	2.13419	0	0
228086_at	STK33	serine/threonine kinase 33	1.78819	0.376899	0.838504	2.22474	2.10939	34.5209
230934_at	STK32C	serine/threonine kinase 32C	2.1425	0.499077	1.09929	2.20265	0.0951832	25.6023
227634_at	STK32C	serine/threonine kinase 32C	1.8621	0.373816	0.896932	2.39939	2.10939	34.7472
223883_s_at	STK31	serine/threonine kinase 31	2.26629	0.494065	1.18033	2.38902	0.0951832	25.959
202694_at	STK17A	serine/threonine kinase 17a	2.42265	0.565587	1.27659	2.2571	0.0593761	21.0163
202695_s_at	STK17A	serine/threonine kinase 17a	1.78451	0.375834	0.83553	2.22314	2.10939	34.5991
203047_at	STK10	serine/threonine kinase 10	-2.12285	-0.492753	-1.08601	2.20395	0.159253	27.2743
40420_at	STK10	serine/threonine kinase 10	-2.45486	-0.601732	-1.29564	2.15319	0.0401429	19.7474
234140_s_at	STIM2	stromal interaction molecule 2	-1.92975	-0.426171	-0.948413	2.22543	1.36156	32.1584
202764_at	STIM1	stromal interaction molecule 1	2.42107	0.603885	1.27565	2.1124	0.0259627	18.5347
225987_at	STEAP4	STEAP family member 4	-9.95733	-1.54363	-3.31576	2.14803	0	0
218424_s_at	STEAP3	STEAP family member 3, metalloreductase	1.99963	0.463598	0.999732	2.15646	0.159253	28.1523
225871_at	STEAP2	STEAP family member 2, metalloreductase	14.0189	1.64826	3.8093	2.31111	0	0
217553_at	STEAP1B	STEAP family member 1B	9.32889	1.50615	3.2217	2.13903	0	0
205542_at	STEAP1	six transmembrane epithelial antigen of the prostate 1	12.9912	1.7521	3.69946	2.11145	0	0
1554686_at	STAU2	staufen double-stranded RNA binding protein 2	1.84085	0.414594	0.880369	2.12345	0.748734	31.7432
208991_at	STAT3	signal transducer and activator of transcription 3 (acute-phase response factor)	-1.79327	-0.403206	-0.842589	2.08972	2.10939	33.8567
208992_s_at	STAT3	signal transducer and activator of transcription 3 (acute-phase response factor)	-2.85018	-0.609167	-1.51105	2.48052	0.0401429	19.2681
225289_at	STAT3	signal transducer and activator of transcription 3 (acute-phase response factor)	-3.08581	-0.607464	-1.62565	2.67612	0.0401429	19.3774
225636_at	STAT2	signal transducer and activator of transcription 2, 113kDa	-2.17665	-0.519507	-1.12211	2.15994	0.0951832	25.3554
AFFX-HUMISGF3A/M97935_3_at	STAT1	signal transducer and activator of transcription 1, 91kDa	-1.9566	-0.447496	-0.968348	2.16392	0.748734	30.5831
200887_s_at	STAT1	signal transducer and activator of transcription 1, 91kDa	-2.04168	-0.48052	-1.02976	2.14301	0.360469	28.1622
209969_s_at	STAT1	signal transducer and activator of transcription 1, 91kDa	-2.79826	-0.708482	-1.48453	2.09537	0.0198957	13.3854
227108_at	STARD9	StAR-related lipid transfer (START) domain containing 9	3.12146	0.758948	1.64222	2.16381	0.0107579	9.99841
226390_at	STARD4	StAR-related lipid transfer (START) domain containing 4	13.2314	1.65799	3.72589	2.24723	0	0
213103_at	STARD13	StAR-related lipid transfer (START) domain containing 13	-2.45876	-0.584768	-1.29793	2.21957	0.0593761	20.8601
223103_at	STARD10	StAR-related lipid transfer (START) domain containing 10	-19.6064	-1.9845	-4.29325	2.16339	0	0
232322_x_at	STARD10	StAR-related lipid transfer (START) domain containing 10	-21.9216	-1.98842	-4.45428	2.24011	0	0
221610_s_at	STAP2	signal transducing adaptor family member 2	-13.4904	-1.75545	-3.75386	2.1384	0	0
227607_at	STAMBPL1	STAM binding protein-like 1	5.5456	1.14662	2.47134	2.15534	0	0
227606_s_at	STAMBPL1	STAM binding protein-like 1	3.7131	0.848773	1.89262	2.22983	0.0107579	6.23145
220803_at	STAMBPL1	STAM binding protein-like 1	1.69793	0.366468	0.76378	2.08417	2.10939	35.2854
227515_at	STAMBP	STAM binding protein	3.62328	0.813972	1.85729	2.28177	0.0107579	7.58691
209649_at	STAM2	signal transducing adaptor molecule (SH3 domain and ITAM motif) 2	-2.12822	-0.502834	-1.08964	2.16701	0.159253	26.5473
208194_s_at	STAM2	signal transducing adaptor molecule (SH3 domain and ITAM motif) 2	-2.22979	-0.528944	-1.15691	2.18721	0.0951832	24.6875
215044_s_at	STAM2	signal transducing adaptor molecule (SH3 domain and ITAM motif) 2	-3.85517	-0.899047	-1.9468	2.1654	0.0164284	5.04492
218994_s_at	STAG3L4	stromal antigen 3-like 4	1.91126	0.431161	0.934522	2.16746	0.360469	30.5232
205743_at	STAC	SH3 and cysteine rich domain	9.01555	1.47376	3.17242	2.15261	0	0
230836_at	ST8SIA4	ST8 alpha-N-acetyl-neuraminide alpha-2,8-sialyltransferase 4	-11.3523	-1.59172	-3.50491	2.20196	0	0
242943_at	ST8SIA4	ST8 alpha-N-acetyl-neuraminide alpha-2,8-sialyltransferase 4	-11.5906	-1.59819	-3.53488	2.2118	0	0
230261_at	ST8SIA4	ST8 alpha-N-acetyl-neuraminide alpha-2,8-sialyltransferase 4	-12.1876	-1.57992	-3.60734	2.28325	0	0
1552738_a_at	ST7L	suppression of tumorigenicity 7 like	2.61205	0.593225	1.38518	2.335	0.0401429	19.2118
1552739_s_at	ST7L	suppression of tumorigenicity 7 like	2.5085	0.605941	1.32682	2.18969	0.0259627	18.4054
236123_at	ST7L	suppression of tumorigenicity 7 like	2.31245	0.55137	1.20942	2.19348	0.0593761	21.9701
230079_at	ST7L	suppression of tumorigenicity 7 like	2.10166	0.497086	1.07153	2.15563	0.0951832	25.7438
235334_at	ST6GALNAC3	ST6 (alpha-N-acetyl-neuraminyl-2,3-beta-galactosyl-1,3)-N-acetylgalactosaminide alpha-2,6-sialyltransferase 3	11.5948	1.67321	3.53541	2.11294	0	0
204542_at	ST6GALNAC2	ST6 (alpha-N-acetyl-neuraminyl-2,3-beta-galactosyl-1,3)-N-acetylgalactosaminide alpha-2,6-sialyltransferase 2	-26.3368	-1.98582	-4.71901	2.37635	0	0
201998_at	ST6GAL1	ST6 beta-galactosamide alpha-2,6-sialyltranferase 1	7.01222	1.24872	2.80987	2.25019	0	0
214970_s_at	ST6GAL1	ST6 beta-galactosamide alpha-2,6-sialyltranferase 1	-2.14505	-0.510856	-1.10101	2.15522	0.159253	25.9721
202440_s_at	ST5	suppression of tumorigenicity 5	2.6468	0.652698	1.40425	2.15145	0.018493	15.5762
213355_at	ST3GAL6	ST3 beta-galactoside alpha-2,3-sialyltransferase 6	39.2254	2.43445	5.29372	2.1745	0	0
210942_s_at	ST3GAL6	ST3 beta-galactoside alpha-2,3-sialyltransferase 6	20.2789	2.01376	4.34191	2.15612	0	0
213873_at	ST3GAL6	ST3 beta-galactoside alpha-2,3-sialyltransferase 6	2.26381	0.557231	1.17876	2.11538	0.0593761	21.5749
203217_s_at	ST3GAL5	ST3 beta-galactoside alpha-2,3-sialyltransferase 5	-3.21751	-0.787968	-1.68594	2.13961	0.0164284	9.42562
227925_at	ST3GAL4-AS1	ST3GAL4 antisense RNA 1 (head to head)	-3.68151	-0.858708	-1.8803	2.18968	0.0164284	6.4845
203759_at	ST3GAL4	ST3 beta-galactoside alpha-2,3-sialyltransferase 4	-4.05713	-0.926036	-2.02046	2.18184	0.0164284	4.17366
225905_s_at	ST3GAL3	ST3 beta-galactoside alpha-2,3-sialyltransferase 3	2.97824	0.722986	1.57446	2.17772	0.0107579	11.7513
231659_at	ST3GAL3	ST3 beta-galactoside alpha-2,3-sialyltransferase 3	1.97354	0.455434	0.980783	2.15351	0.360469	28.7461
217650_x_at	ST3GAL2	ST3 beta-galactoside alpha-2,3-sialyltransferase 2	6.31647	1.24176	2.65912	2.14141	0	0
229336_at	ST3GAL2	ST3 beta-galactoside alpha-2,3-sialyltransferase 2	3.67389	0.874577	1.87731	2.14653	0.0107579	5.30917
225033_at	ST3GAL1	ST3 beta-galactoside alpha-2,3-sialyltransferase 1	-2.00968	-0.473128	-1.00696	2.12831	0.360469	28.7014
210242_x_at	ST20	suppressor of tumorigenicity 20	-1.804	-0.408261	-0.851197	2.08494	2.10939	33.4832
216905_s_at	ST14	suppression of tumorigenicity 14 (colon carcinoma)	-10.9074	-1.56436	-3.44724	2.20361	0	0
202005_at	ST14	suppression of tumorigenicity 14 (colon carcinoma)	-14.6527	-1.73505	-3.87309	2.23227	0	0
208667_s_at	ST13	suppression of tumorigenicity 13 (colon carcinoma) (Hsp70 interacting protein)	2.17081	0.510844	1.11823	2.18899	0.0687414	24.7701
208666_s_at	ST13	suppression of tumorigenicity 13 (colon carcinoma) (Hsp70 interacting protein)	2.03706	0.455728	1.02649	2.25241	0.159253	28.7247
211425_x_at	SSX4 /// SSX4B	synovial sarcoma, X breakpoint 4 /// synovial sarcoma, X breakpoint 4B	-1.94069	-0.413372	-0.95657	2.31407	1.36156	33.1053
210394_x_at	SSX4 /// SSX4B	synovial sarcoma, X breakpoint 4 /// synovial sarcoma, X breakpoint 4B	-2.09426	-0.470946	-1.06644	2.26446	0.360469	28.8609
207666_x_at	SSX3	synovial sarcoma, X breakpoint 3	-1.87319	-0.400134	-0.905497	2.26299	2.10939	34.0835
203018_s_at	SSX2IP	synovial sarcoma, X breakpoint 2 interacting protein	2.16593	0.511681	1.11499	2.17907	0.0687414	24.7112
210871_x_at	SSX2IP	synovial sarcoma, X breakpoint 2 interacting protein	1.83017	0.404698	0.871979	2.15464	0.748734	32.4733
203019_x_at	SSX2IP	synovial sarcoma, X breakpoint 2 interacting protein	1.78305	0.388369	0.83435	2.14834	1.36156	33.6773
206626_x_at	SSX1	synovial sarcoma, X breakpoint 1	-1.95311	-0.42977	-0.965773	2.24719	1.36156	31.8922
1557146_a_at	SSTR5-AS1	SSTR5 antisense RNA 1	-2.65365	-0.663441	-1.40798	2.12224	0.0198957	15.9305
214597_at	SSTR2	somatostatin receptor 2	5.02903	0.722203	2.33028	3.22663	0.0107579	11.791
200957_s_at	SSRP1	structure specific recognition protein 1	2.37779	0.585092	1.24962	2.13577	0.0401429	19.7357
200956_s_at	SSRP1	structure specific recognition protein 1	2.0679	0.441125	1.04817	2.37613	0.360469	29.7919
217790_s_at	SSR3	signal sequence receptor, gamma (translocon-associated protein gamma)	2.32822	0.562911	1.21923	2.16593	0.0593761	21.1946
204964_s_at	SSPN	sarcospan	-1.88963	-0.399473	-0.918107	2.29829	2.10939	34.1322
204963_at	SSPN	sarcospan	-6.51976	-1.26602	-2.70482	2.13647	0	0
226932_at	SSPN	sarcospan	-10.7256	-1.51527	-3.42299	2.259	0	0
219919_s_at	SSH3	slingshot protein phosphatase 3	-6.30962	-1.1931	-2.65755	2.22744	0	0
219241_x_at	SSH3	slingshot protein phosphatase 3	-6.56459	-1.22353	-2.7147	2.21875	0	0
51192_at	SSH3	slingshot protein phosphatase 3	-6.63485	-1.2384	-2.73006	2.20451	0	0
236207_at	SSFA2	sperm specific antigen 2	-2.64643	-0.640984	-1.40405	2.19046	0.0259627	17.2765
202506_at	SSFA2	sperm specific antigen 2	-3.27129	-0.81548	-1.70986	2.09675	0.0164284	8.21721
238483_at	SSBP2	single-stranded DNA binding protein 2	3.10675	0.717494	1.63541	2.27933	0.0107579	12.0312
1558604_a_at	SSBP2	single-stranded DNA binding protein 2	2.84066	0.66402	1.50622	2.26834	0.018493	14.9247
238484_s_at	SSBP2	single-stranded DNA binding protein 2	2.76431	0.641876	1.46692	2.28536	0.018493	16.2114
238861_at	SSBP2	single-stranded DNA binding protein 2	2.03147	0.422818	1.02252	2.41835	0.748734	31.137
202591_s_at	SSBP1	single-stranded DNA binding protein 1, mitochondrial	2.15145	0.497476	1.10531	2.22184	0.0951832	25.7161
213140_s_at	SS18L1	synovial sarcoma translocation gene on chromosome 18-like 1	-1.88921	-0.413687	-0.917782	2.21854	1.36156	33.082
209954_x_at	SS18	synovial sarcoma translocation, chromosome 18	-2.77093	-0.672453	-1.47037	2.18658	0.0198957	15.4045
216684_s_at	SS18	synovial sarcoma translocation, chromosome 18	-2.96464	-0.673141	-1.56786	2.32917	0.0198957	15.3647
202816_s_at	SS18	synovial sarcoma translocation, chromosome 18	-3.08864	-0.75223	-1.62697	2.16287	0.0164284	11.1198
201129_at	SRSF7	serine/arginine-rich splicing factor 7	5.06104	1.0902	2.33943	2.14588	0	0.045613
201696_at	SRSF4	serine/arginine-rich splicing factor 4	1.89872	0.434726	0.925031	2.12785	0.360469	30.2613
235324_at	SRSF3	serine/arginine-rich splicing factor 3	4.81414	0.988324	2.26728	2.29406	0	2.02522
208673_s_at	SRSF3	serine/arginine-rich splicing factor 3	1.72212	0.370274	0.784185	2.11785	2.10939	35.0068
239295_at	SRSF12	serine/arginine-rich splicing factor 12	22.2941	2.04042	4.47859	2.19493	0	0
1552381_at	SRSF12	serine/arginine-rich splicing factor 12	13.1119	1.71582	3.71281	2.16387	0	0
200685_at	SRSF11	serine/arginine-rich splicing factor 11	3.44269	0.816556	1.78354	2.18422	0.0107579	7.48175
213742_at	SRSF11	serine/arginine-rich splicing factor 11	2.4836	0.549467	1.31244	2.38856	0.0593761	22.099
227164_at	SRSF1	serine/arginine-rich splicing factor 1	2.08258	0.489679	1.05837	2.16135	0.0951832	26.2722
219204_s_at	SRR	serine racemase	1.96786	0.443497	0.976631	2.20212	0.360469	29.6182
235677_at	SRR	serine racemase	1.9101	0.430102	0.933646	2.17076	0.360469	30.6011
219205_at	SRR	serine racemase	-2.42523	-0.601571	-1.27812	2.12464	0.0401429	19.7578
204955_at	SRPX	sushi-repeat containing protein, X-linked	1.90004	0.411763	0.926026	2.24893	0.748734	31.952
202200_s_at	SRPK1	SRSF protein kinase 1	3.02467	0.707945	1.59678	2.25551	0.0107579	12.5256
201516_at	SRM	spermidine synthase	2.11013	0.499817	1.07733	2.15545	0.0951832	25.5498
208920_at	SRI	sorcin	2.95064	0.722087	1.56103	2.16182	0.0107579	11.7969
227649_s_at	SRGAP2 /// SRGAP2D	SLIT-ROBO Rho GTPase activating protein 2 /// SLIT-ROBO Rho GTPase activating protein 2D	-2.05009	-0.494736	-1.03569	2.09342	0.159253	27.131
1555875_at	SRGAP1	SLIT-ROBO Rho GTPase activating protein 1	-2.19699	-0.536803	-1.13553	2.11535	0.0951832	24.1354
1554473_at	SRGAP1	SLIT-ROBO Rho GTPase activating protein 1	-2.74908	-0.64978	-1.45895	2.24529	0.0259627	16.7434
227484_at	SRGAP1	SLIT-ROBO Rho GTPase activating protein 1	-2.97671	-0.730755	-1.57372	2.15355	0.0164284	12.2058
233888_s_at	SRGAP1	SLIT-ROBO Rho GTPase activating protein 1	-3.60924	-0.79871	-1.8517	2.31836	0.0164284	8.94395
241734_at	SRFBP1	serum response factor binding protein 1	2.81736	0.681767	1.49434	2.19187	0.018493	13.9308
227288_at	SREK1IP1	SREK1-interacting protein 1	2.97625	0.718484	1.57349	2.19002	0.0107579	11.9805
235390_at	SREK1IP1	SREK1-interacting protein 1	2.0817	0.502826	1.05776	2.10363	0.0951832	25.3363
238781_at	SREK1	splicing regulatory glutamine/lysine-rich protein 1	2.37735	0.565572	1.24935	2.20901	0.0593761	21.0173
235611_at	SREK1	splicing regulatory glutamine/lysine-rich protein 1	1.95037	0.429842	0.963748	2.2421	0.360469	30.6201
1558875_at	SREBF1	sterol regulatory element binding transcription factor 1	-2.13411	-0.481239	-1.09363	2.27254	0.360469	28.1099
202308_at	SREBF1	sterol regulatory element binding transcription factor 1	-3.84937	-0.877613	-1.94462	2.21581	0.0164284	5.78898
222750_s_at	SRD5A3	steroid 5 alpha-reductase 3	2.20172	0.534075	1.13863	2.13197	0.0687414	23.1514
210959_s_at	SRD5A1	steroid-5-alpha-reductase, alpha polypeptide 1 (3-oxo-5 alpha-steroid delta 4-dehydrogenase alpha 1)	-2.1174	-0.477985	-1.0823	2.26429	0.360469	28.3469
204675_at	SRD5A1	steroid-5-alpha-reductase, alpha polypeptide 1 (3-oxo-5 alpha-steroid delta 4-dehydrogenase alpha 1)	-2.18315	-0.511192	-1.12641	2.2035	0.159253	25.948
211056_s_at	SRD5A1	steroid-5-alpha-reductase, alpha polypeptide 1 (3-oxo-5 alpha-steroid delta 4-dehydrogenase alpha 1)	-2.67697	-0.676459	-1.4206	2.10006	0.0198957	15.1734
232547_at	SRCIN1	SRC kinase signaling inhibitor 1	-2.57772	-0.611545	-1.3661	2.23384	0.0401429	19.1159
201471_s_at	SQSTM1	sequestosome 1	-2.35393	-0.56061	-1.23507	2.20308	0.0687414	22.4879
217995_at	SQRDL	sulfide quinone reductase-like (yeast)	-24.6304	-2.10653	-4.62237	2.19431	0	0
238702_at	SPTSSB	serine palmitoyltransferase, small subunit B	-178.355	-3.4149	-7.4786	2.18999	0	0.0238156
225095_at	SPTLC2	serine palmitoyltransferase, long chain base subunit 2	-2.00404	-0.427049	-1.00291	2.34848	1.36156	32.0934
216202_s_at	SPTLC2	serine palmitoyltransferase, long chain base subunit 2	-2.00898	-0.454605	-1.00646	2.21393	0.748734	30.0596
203127_s_at	SPTLC2	serine palmitoyltransferase, long chain base subunit 2	-2.25549	-0.537143	-1.17344	2.1846	0.0951832	24.1116
224144_at	SPTBN4	spectrin, beta, non-erythrocytic 4	2.52232	0.601063	1.33475	2.22065	0.0259627	18.7129
242220_at	SPTBN1	spectrin, beta, non-erythrocytic 1	8.98695	1.41438	3.16783	2.23974	0	0
226342_at	SPTBN1	spectrin, beta, non-erythrocytic 1	4.44	0.977441	2.15056	2.2002	0	2.28734
215918_s_at	SPTBN1	spectrin, beta, non-erythrocytic 1	-1.94047	-0.424019	-0.956408	2.25558	1.36156	32.3176
214856_at	SPTBN1	spectrin, beta, non-erythrocytic 1	-2.62657	-0.634939	-1.39318	2.1942	0.0259627	17.6474
208416_s_at	SPTB	spectrin, beta, erythrocytic	2.25699	0.526239	1.1744	2.23168	0.0687414	23.6935
214925_s_at	SPTAN1	spectrin, alpha, non-erythrocytic 1	-3.55118	-0.803127	-1.8283	2.27648	0.0164284	8.74955
229929_at	SPSB4	splA/ryanodine receptor domain and SOCS box containing 4	3.15796	0.765998	1.65899	2.16579	0.0107579	9.67109
46256_at	SPSB3	splA/ryanodine receptor domain and SOCS box containing 3	-2.17236	-0.487975	-1.11926	2.29369	0.159253	27.6204
226075_at	SPSB1	splA/ryanodine receptor domain and SOCS box containing 1	-2.5309	-0.572067	-1.33965	2.34177	0.0593761	21.7099
230151_at	SPRYD7	SPRY domain containing 7	2.59878	0.643262	1.37784	2.14195	0.018493	16.1294
225134_at	SPRYD3	SPRY domain containing 3	-3.67883	-0.890496	-1.87925	2.11034	0.0164284	5.33617
232157_at	SPRY3	sprouty homolog 3 (Drosophila)	-2.03829	-0.460163	-1.02736	2.23259	0.360469	29.6511
204011_at	SPRY2	sprouty homolog 2 (Drosophila)	15.5007	1.69345	3.95426	2.33503	0	0
212558_at	SPRY1	sprouty homolog 1, antagonist of FGF signaling (Drosophila)	4.14997	0.873413	2.0531	2.35067	0.0107579	5.3493
223511_at	SPRTN	SprT-like N-terminal domain	3.3572	0.822121	1.74726	2.12531	0.0107579	7.25777
213796_at	SPRR1A	small proline-rich protein 1A	-2.86262	-0.68494	-1.51734	2.21528	0.0198957	14.6894
230046_at	SPRED3	sprouty-related, EVH1 domain containing 3	1.98281	0.408679	0.987545	2.41643	0.748734	32.1795
212458_at	SPRED2	sprouty-related, EVH1 domain containing 2	-1.96355	-0.429589	-0.973462	2.26603	1.36156	31.9055
203458_at	SPR	sepiapterin reductase (7,8-dihydrobiopterin:NADP+ oxidoreductase)	-3.32168	-0.797591	-1.73191	2.17143	0.0164284	8.9935
226353_at	SPPL2A	signal peptide peptidase like 2A	-5.9077	-1.14406	-2.5626	2.23991	0	0
225658_at	SPOPL	speckle-type POZ protein-like	-3.55016	-0.830093	-1.82788	2.20202	0.0164284	7.60893
225659_at	SPOPL	speckle-type POZ protein-like	-4.94826	-1.02524	-2.30692	2.25013	0	1.56466
204640_s_at	SPOP	speckle-type POZ protein	-2.30286	-0.545096	-1.20342	2.20773	0.0687414	23.5571
213994_s_at	SPON1	spondin 1, extracellular matrix protein	45.6709	2.49735	5.5132	2.20762	0	0.0240609
213993_at	SPON1	spondin 1, extracellular matrix protein	22.1467	1.95189	4.46902	2.28959	0	0
209436_at	SPON1	spondin 1, extracellular matrix protein	16.8528	1.88628	4.07492	2.16029	0	0
209437_s_at	SPON1	spondin 1, extracellular matrix protein	2.29396	0.513184	1.19784	2.33413	0.0687414	24.6055
235417_at	SPOCD1	SPOC domain containing 1	-2.92563	-0.733131	-1.54875	2.11251	0.0164284	12.0832
225671_at	SPNS2	spinster homolog 2 (Drosophila)	1.81637	0.416479	0.861057	2.06747	0.748734	31.6042
1569723_a_at	SPIRE2	spire homolog 2 (Drosophila)	-3.68019	-0.883492	-1.87978	2.12767	0.0164284	5.58022
1568916_at	SPIRE2	spire homolog 2 (Drosophila)	-3.89317	-0.761378	-1.96094	2.57552	0.0164284	10.6726
210715_s_at	SPINT2	serine peptidase inhibitor, Kunitz type, 2	-7.42579	-1.37607	-2.89254	2.10203	0	0
235546_at	SPINT1	serine peptidase inhibitor, Kunitz type 1	-3.0761	-0.749385	-1.6211	2.16324	0.0164284	11.2607
202826_at	SPINT1	serine peptidase inhibitor, Kunitz type 1	-16.7857	-1.86668	-4.06916	2.17989	0	0
205185_at	SPINK5	serine peptidase inhibitor, Kazal type 5	6.40657	1.18949	2.67955	2.25268	0	0
206310_at	SPINK2	serine peptidase inhibitor, Kazal type 2 (acrosin-trypsin inhibitor)	2.04491	0.439012	1.03204	2.35081	0.360469	29.9468
206239_s_at	SPINK1	serine peptidase inhibitor, Kazal type 1	-5.41953	-1.10666	-2.43817	2.20317	0	0.0490687
1555882_at	SPIN3	spindlin family, member 3	-2.59365	-0.581662	-1.37498	2.36389	0.0593761	21.0667
1555883_s_at	SPIN3	spindlin family, member 3	-2.91595	-0.698882	-1.54397	2.20919	0.0198957	13.9101
211704_s_at	SPIN2A /// SPIN2B	spindlin family, member 2A /// spindlin family, member 2B	-2.35542	-0.584362	-1.23599	2.1151	0.0593761	20.887
217813_s_at	SPIN1	spindlin 1	-2.39199	-0.538599	-1.25821	2.33608	0.0951832	24.0098
215094_at	SPICE1	spindle and centriole associated protein 1	2.68964	0.612001	1.42742	2.33238	0.0259627	18.0265
219257_s_at	SPHK1	sphingosine kinase 1	-2.0461	-0.429628	-1.03288	2.40412	1.36156	31.9026
202104_s_at	SPG7	spastic paraplegia 7 (pure and complicated autosomal recessive)	-1.97056	-0.434796	-0.978603	2.25072	1.36156	31.5205
230885_at	SPG7	spastic paraplegia 7 (pure and complicated autosomal recessive)	-2.3458	-0.533146	-1.23008	2.30721	0.0951832	24.3919
236600_at	SPG20	spastic paraplegia 20 (Troyer syndrome)	11.9157	1.66149	3.5748	2.15157	0	0
212526_at	SPG20	spastic paraplegia 20 (Troyer syndrome)	4.50988	1.00124	2.17309	2.17039	0	1.72749
216965_x_at	SPG20	spastic paraplegia 20 (Troyer syndrome)	3.28809	0.795987	1.71725	2.15738	0.0107579	8.33891
229352_at	SPESP1	sperm equatorial segment protein 1	-9.75107	-1.49484	-3.28556	2.19794	0	0
1556059_s_at	SPEN	spen homolog, transcriptional regulator (Drosophila)	3.05396	0.729268	1.61068	2.20863	0.0107579	11.4351
201997_s_at	SPEN	spen homolog, transcriptional regulator (Drosophila)	2.75173	0.691453	1.46034	2.11199	0.0107579	13.4024
201996_s_at	SPEN	spen homolog, transcriptional regulator (Drosophila)	2.62425	0.647952	1.3919	2.14816	0.018493	15.8533
1552716_at	SPEF2	sperm flagellar 2	-2.18564	-0.5127	-1.12805	2.20022	0.0951832	25.8403
228900_at	SPECC1	sperm antigen with calponin homology and coiled-coil domains 1	-2.2156	-0.54262	-1.1477	2.11511	0.0687414	23.7292
221685_s_at	SPDL1	spindle apparatus coiled-coil protein 1	2.15831	0.50513	1.1099	2.19726	0.0951832	25.1732
213442_x_at	SPDEF	SAM pointed domain containing ets transcription factor	-4.52778	-0.997744	-2.1788	2.18373	0	2.19825
213441_x_at	SPDEF	SAM pointed domain containing ets transcription factor	-15.6794	-1.87374	-3.9708	2.11918	0	0
214403_x_at	SPDEF	SAM pointed domain containing ets transcription factor	-16.5741	-1.85381	-4.05086	2.18515	0	0
220192_x_at	SPDEF	SAM pointed domain containing ets transcription factor	-19.7283	-1.98392	-4.3022	2.16854	0	0
214404_x_at	SPDEF	SAM pointed domain containing ets transcription factor	-58.8401	-2.72413	-5.87873	2.15802	0	0.0906877
222154_s_at	SPATS2L	spermatogenesis associated, serine-rich 2-like	-2.64042	-0.665962	-1.40077	2.10338	0.0198957	15.7825
222593_s_at	SPATS2	spermatogenesis associated, serine-rich 2	-1.86993	-0.416758	-0.902986	2.16669	1.36156	32.8548
222594_s_at	SPATS2	spermatogenesis associated, serine-rich 2	-2.00257	-0.467924	-1.00185	2.14106	0.360469	29.082
223840_s_at	SPATA9	spermatogenesis associated 9	-3.2297	-0.717088	-1.6914	2.35871	0.0164284	12.9233
234929_s_at	SPATA7	spermatogenesis associated 7	-1.87313	-0.418174	-0.905449	2.16524	1.36156	32.75
219583_s_at	SPATA7	spermatogenesis associated 7	-1.94144	-0.435949	-0.95713	2.19551	0.748734	31.4353
1554708_s_at	SPATA6L	spermatogenesis associated 6-like	2.15762	0.47414	1.10944	2.3399	0.159253	27.389
237363_at	SPATA6L	spermatogenesis associated 6-like	2.00462	0.472424	1.00333	2.12379	0.159253	27.5129
242086_at	SPATA6	spermatogenesis associated 6	2.12479	0.465307	1.08732	2.33679	0.159253	28.0283
220299_at	SPATA6	spermatogenesis associated 6	1.86084	0.387562	0.895953	2.31177	1.36156	33.7367
218933_at	SPATA5L1	spermatogenesis associated 5-like 1	1.88045	0.436298	0.911077	2.0882	0.360469	30.1459
241546_at	SPATA5	spermatogenesis associated 5	-3.59952	-0.821222	-1.8478	2.25007	0.0164284	7.97543
214965_at	SPATA2L	spermatogenesis associated 2-like	-2.82015	-0.698507	-1.49577	2.14138	0.0198957	13.9308
238027_at	SPATA24	spermatogenesis associated 24	1.76713	0.380391	0.821409	2.15938	1.36156	34.2644
218164_at	SPATA20	spermatogenesis associated 20	-3.06986	-0.743566	-1.61817	2.17623	0.0164284	11.5518
204433_s_at	SPATA2	spermatogenesis associated 2	-2.42102	-0.584873	-1.27561	2.18101	0.0593761	20.8531
230763_at	SPATA17	spermatogenesis associated 17	1.83649	0.395954	0.876951	2.21478	1.36156	33.1182
225564_at	SPATA13	spermatogenesis associated 13	-3.22933	-0.759996	-1.69123	2.22532	0.0164284	10.7396
[truncated: 10,111 more rows]
