# Supplementary material for: Snail-induced epithelial-to-mesenchymal transition of MCF-7 breast cancer cells: systems analysis of molecular changes and their effect on radiation and drug sensitivity
Source: BMC Cancer. 2016 Mar 18;16:236. doi: 10.1186/s12885-016-2274-5 (PMC4797178; doi:10.1186/s12885-016-2274-5)
Supplement: Additional file 4: — List of 7602 unique annotated genes differentially expressed between MCF-7-Snail and MCF-7-Control cells. (XLSX 178 kb) [file 12885_2016_2274_MOESM4_ESM.xlsx]

## Sheet: up_down_discordant
Snail-induced epithelial-to-mesenchymal transition of MCF-7 breast cancer cells: systems analysis of molecular changes and their effect on radiation and drug sensitivity
Mezencev R et al.
Additional file 4
List of 7,602 unique annotated genes differentially expressed between MCF-7-Snail and MCF-7-Control cells
(Discordant genes show up-regulation and down-regulation for distinct probe sets).
UP-REGULATED	DOWN-REGULATED	DISCORDANT
AARS2	A1BG-AS1	AGO1
AASDHPPT	A2M-AS1	ALG13
AASS	AACS	AP1S2
AATK	ABAT	ATRNL1
ABCB1	ABCA1	ATXN1
ABCB10	ABCA2	ATXN3
ABCB7	ABCA3	B4GALT1
ABCB8	ABCA5	CARD8
ABCB8 /// ASIC3	ABCB9	CARS2
ABCC6	ABCC13	CAST
ABCF1	ABCC3	CEP70
ABCF2	ABCC5	CSNK1G3
ABHD10	ABCD1	CUL5
ABHD14A	ABCD1P2 /// ABCD1P2	DLEU2
ABHD17B	ABCG1	DYNC2LI1
ABHD3	ABCG2	EFCAB2
ABHD6	ABHD12	ERLIN2
ABLIM1	ABHD2	ERO1L
ABT1	ABHD4	ESYT2
AC005498.3 /// OTTHUMG00000181946	ABI1	FAM162A
AC005523.2 /// OTTHUMG00000182049	ABI2	FAM200B
AC005593.1 /// OTTHUMG00000162684	ABLIM2	FBXL17
AC006277.2 /// OTTHUMG00000164508	ABLIM3	FBXO44
AC006538.1 /// OTTHUMG00000175711	ABTB1	FN1
AC008088.4 /// OTTHUMG00000132845	AC003075.4 /// OTTHUMG00000152468	GFPT1
AC009948.5 /// OTTHUMG00000154423	AC003102.3 /// OTTHUMG00000132629	GOSR2
AC011330.13 /// OTTHUMG00000150036	AC005355.3 /// OTTHUMG00000163058	HIST1H4A /// HIST1H4B /// HIST1H4C /// HIST1H4D /// HIST1H4E /// HIST1H4F /// HIST1H4H /// HIST1H4I /// HIST1H4J /// HIST1H4K /// HIST1H4L /// HIST2H4A /// HIST2H4B /// HIST4H4
AC012065.7 /// OTTHUMG00000151782	AC006026.13 /// OTTHUMG00000152691	HNRNPC
AC083843.1 /// OTTHUMG00000164324	AC009336.24 /// OTTHUMG00000154176	HNRNPD
AC093375.1 /// OTTHUMG00000153834	AC011997.1 /// OTTHUMG00000154488	HNRNPLL
ACADM	AC079305.10 /// OTTHUMG00000154178	ICMT
ACADSB	AC091133.1 /// OTTHUMG00000132443	IFNAR2
ACAT1	AC092620.2 /// OTTHUMG00000153633	INADL
ACAT2	AC099850.1 /// OTTHUMG00000132079	KIAA0368
ACBD3	AC104135.4 /// OTTHUMG00000152931	LGALS8
ACN9	AC137932.5 /// OTTHUMG00000175558	LNPEP
ACOT7	AC145343.2 /// OTTHUMG00000179786 /// OTTHUMG00000181655	LOC101060235 /// TMSB15A /// TMSB15B
ACSL4	ACAD10	LOC401321
ACSL6	ACADVL	LRPAP1
ACSS1	ACAP2	MON2
ACTA1	ACOT11	NFYB
ACTA2	ACOT4	PCM1
ACTA2-AS1	ACOX1	PHF20L1
ACTG1P4 /// AMY1A /// AMY1B /// AMY1C /// AMY2A /// AMY2B	ACOX3	PPIL6
ACTG1P4 /// AMY2B /// RNPC3	ACP2	PURB
ACTL6B	ACP6	QKI
ACTN2	ACPP	RAB18
ACTR1A	ACSF2	RAB21
ACTR3	ACSS3	RBM33
ACTR3B	ACTL10	RNF207
ACVR1C	ACTN1	RPF1
ACVR2A	ACTR2	SCAMP2
ACVR2B	ADAM10	SEC22C
ADA	ADAM12 /// ADAM12-OT1	SLAIN2
ADAM11	ADAM2	SOGA1
ADAM19	ADAM32	SPTBN1
ADAM1A /// ADAM1A	ADAMTS19	SRR
ADAM21	ADAP1	ST6GAL1
ADAM22	ADARB1	STRA6
ADAM23	ADAT1	STX4
ADAM9	ADCY1	TANK
ADAMTS1	ADCY5	TCP11L1
ADAMTS13	ADI1	TPM3
ADAMTS15	ADIRF	TRIP11
ADAMTS17	ADIRF-AS1	TTLL7
ADAMTS2	ADNP	XBP1
ADAMTS3	ADPRH	YIF1B
ADAMTS5	ADPRHL1	ZNF148
ADAMTS8	ADRA2C	ZNF706
ADAMTS9	ADSSL1
ADAT2	AEBP1
ADC	AFAP1
ADCK2	AFAP1L2
ADCK3	AFF4
ADCY7	AFTPH
ADCYAP1R1	AGAP2-AS1
ADD2	AGBL2
ADD3	AGER
ADM	AGMAT
ADORA2B	AGPAT2
ADRB2	AGPAT3
ADRBK2	AGR2
ADSL	AGR3
ADSS	AGRN
AEBP2	AHCYL1
AEN	AHNAK
AFAP1L1	AHR
AFF2	AIF1L
AFF3	AIFM2
AGAP10 /// AGAP11 /// AGAP4 /// AGAP5 /// AGAP9 /// BMS1P4 /// BMS1P5 /// LOC101060581 /// LOC399753	AIFM3
AGAP11	AIM1
AGAP11 /// AGAP4 /// AGAP6 /// AGAP7 /// AGAP8 /// BMS1P5 /// LOC101060581 /// LOC399753	AJUBA
AGBL3	AK3
AGBL5	AK7
AGFG1	AKAP13
AGK	AKAP9
AGL	AKIP1 /// NUAK2
AGO4	AKNA
AGPAT1	AKR1B10
AGPAT4	AKR1C1
AGPAT4-IT1	AKR1C2 /// LOC101060798
AGPS	AKR1C3
AGTPBP1	AKR1E2
AGTR1	AKT1
AHCTF1	AKT1S1
AHRR	AKTIP
AIMP1	ALAD
AK2	ALDH1A3
AK4 /// LOC100507855	ALDH3B1
AK8	ALDH3B2
AKAP12	ALDH4A1
AKAP2 /// PALM2-AKAP2	ALDH6A1
AKAP7	ALDOA
AKIP1	ALOX12P2
AKIRIN1	ALOX15
AKR1B1	ALPK1
AKT3	AMER2
AL773604.8 /// OTTHUMG00000090255	AMIGO1
ALAS1	AMIGO2
ALDH18A1	AMN
ALDH1A2	AMOTL2
ALDH1L2	AMPD1
ALDH2	ANG
ALDH7A1	ANGPTL4
ALDH8A1	ANKDD1A
ALG10B	ANKEF1
ALG14	ANKIB1
ALG9	ANKRD11
ALKBH3	ANKRD12
ALKBH8	ANKRD20A5P
ALMS1-IT1 /// ALMS1-IT1	ANKRD22
ALX1	ANKRD23
AMBN	ANKRD28
AMD1	ANKRD35 /// LOC101060345
AMFR	ANKRD36 /// ANKRD36C /// LOC100134365
AMIGO3 /// GMPPB	ANKRD50
AMN1	ANO1
AMOT	ANO9
AMOTL1	ANP32E
AMT	ANXA2
ANAPC10	ANXA2P1
ANAPC5	ANXA2P2
ANAPC7	ANXA3
ANGEL2	ANXA4
ANK1	ANXA8 /// LOC100996760 /// LOC101060462
ANK2	ANXA9
ANKH	AOX1
ANKRD13B	AP001062.7 /// OTTHUMG00000086919
ANKRD13C	AP001258.4 /// OTTHUMG00000167435
ANKRD29	AP006222.2 /// OTTHUMG00000002553
ANKRD32	AP1G1
ANKRD33B	AP1G2
ANKRD37	AP1M2
ANKRD46	AP1S1
ANKRD49	AP2A1
ANKRD6	AP2M1
ANKRD7	AP4B1
ANKS6	AP4E1
ANO4	AP4S1
ANO5	APBB1IP
ANP32A	APBB2
ANTXR2	APCDD1
ANXA11	APH1B
ANXA2 /// NHP2L1	APOBEC3B
ANXA6	APOD
AOC2	APOL2
AOC3	APOPT1 /// KLC1
AP001347.6 /// OTTHUMG00000074260	APPBP2
AP006216.10 /// OTTHUMG00000150017	APPL2
AP2A2	AQP11
AP3B2	AQP3
AP3D1	AR
AP3M1	AREG /// AREGB
AP3M2	ARF3
APBA2	ARFGAP2
APIP	ARFGEF2
APOA1BP	ARG2
APOBEC2	ARHGAP1
APOBEC3F	ARHGAP12
APOBEC3G	ARHGAP24
APOC1	ARHGAP27
APOO	ARHGAP29
APPL1	ARHGAP35
AQP1	ARHGAP36
ARF1	ARHGAP4
ARFGAP3	ARHGEF10L
ARGLU1	ARHGEF16
ARHGAP18	ARHGEF17
ARHGAP19	ARHGEF19
ARHGAP19 /// SLIT1	ARHGEF28
ARHGAP20	ARHGEF5
ARHGAP21	ARHGEF5 /// LOC101060316
ARHGAP22	ARID4A
ARHGAP23	ARID5B
ARHGAP25	ARL3
ARHGAP28	ARL6IP1
ARHGAP42	ARL8B
ARHGAP5	ARMC10
ARHGEF25	ARMC8
ARHGEF3	ARMCX1
ARHGEF40	ARMCX2
ARHGEF6	ARMCX3
ARID3B	ARMCX5
ARIH2	ARMCX6
ARL1	ARNT
ARL10	ARNT2
ARL14EP	ARPC1B
ARL16	ARPC4
ARL17A /// ARL17B	ARPP19
ARL17A /// ARL17B /// LOC100294341 /// LOC100996709	ARRB1
ARL2	ARRDC1
ARL4C	ARRDC2
ARL4D	ARRDC3
ARL5A	ARSD
ARL5B	ARSJ
ARL6	ARTN
ARL6IP6	ARX
ARMC4	ASAH1
ARMCX5-GPRASP2 /// GPRASP2	ASAP2
ARRB2	ASB6
ARRDC3-AS1	ASB9
ARRDC4	ASCL1
ARSK	ASCL2
ARV1	ASL
AS3MT	ASMTL
ASB1	ASPHD1
ASCC3	ASTN2
ASIC1	ATAD2
ASNS	ATF1
ASNSD1	ATF5
ASPH	ATG16L2
ASPHD2	ATL2
ASS1	ATL3
ASTN1	ATMIN
ASXL1	ATP11B
ASXL3	ATP1A1OS
ASXL3 /// LOC284244	ATP1B1
ATAD1	ATP2A3
ATAD3A	ATP2C2
ATAD3B	ATP6AP1
ATAD5	ATP6V0D1
ATAT1	ATP6V0E1
ATE1	ATP6V1C1
ATF3	ATP8B1
ATF4	ATP9A
ATF6	ATXN1L
ATG4C	ATXN7
ATG5	ATXN7L1
ATHL1	AURKA
ATL1	AVIL
ATM	AVL9
ATP10D	AZIN1
ATP1A3	B3GALNT1
ATP2A1	B3GALT4
ATP2A2	B3GNT3
ATP5E	B4GALNT1
ATP5F1	BACE1
ATP5G3	BAG1
ATP5L	BAG3
ATP5S	BAG5
ATP6AP1L /// FLJ41309	BAGE
ATP6V0A2	BAIAP2-AS1
ATP6V0E2-AS1	BAMBI
ATP6V1G1	BANK1
ATP6V1G2-DDX39B /// DDX39B /// SNORD84	BASP1
ATP7A	BATF
ATP8B2	BAZ2B
ATPAF1	BCAM
ATPAF2	BCAP29
ATXN10	BCAR3
AUH	BCAS1
AUNIP	BCAS2
AURKAPS1 /// RAB3GAP2	BCAS3
AURKB	BCAS4
AUTS2	BCKDHA
AZI2	BCL10
B3GALNT2	BCL2L1
B3GALT6	BCL3
B3GALTL	BCL6
B3GAT1	BCL7B
B3GAT2	BCL9L
B3GNT1	BCMO1
B3GNT5	BDH1
B4GALNT3	BDKRB2
B4GALT2	BFSP1
B4GALT6	BID
B9D1	BIK
BACH1	BIN3
BACH2	BLVRB
BAG2	BMF
BAG4	BMP7
BAP1	BMPER
BATF3	BMPR2
BBS5	BNC1
BBS7	BNIP3L
BBX	BNIPL
BCAN	BOK
BCAT1	BOLA1
BCCIP	BPIFA2
BCHE	BPIFA4P
BCKDHB	BPIFB1
BCL11A	BPTF
BCL2L11	BRD3
BCLAF1	BRDT
BCOR	BRIP1
BCR	BRK1
BCS1L	BRWD1
BDH2	BRWD1-IT2
BDNF	BSCL2 /// HNRNPUL2-BSCL2
BEGAIN	BSPRY
BEND4	BTBD7
BEND5	BTC
BEND7	BTG1
BET1L	BTG2
BEX2	BZW1
BEX4	C10orf11
BGLAP /// PMF1-BGLAP	C10orf112
BHLHE40	C10orf68
BICC1	C11orf30
BICD1	C11orf35
BIN1	C11orf52 /// HSPB2 /// HSPB2-C11orf52
BIVM	C11orf68
BLM	C11orf80
BLMH	C11orf93
BLZF1	C12orf44
BMP2	C14orf132
BMP2K	C14orf166B
BMP6	C14orf182
BMP8A	C14orf28
BMPR1B	C14orf80
BMS1P2 /// BMS1P6	C14orf93
BNC2	C15orf57
BNIP3	C16orf45
BOC	C16orf46
BOLA3	C16orf52
BOLA3-AS1	C16orf55
BOP1	C16orf74
BPGM	C16orf92
BPNT1	C17orf61-PLSCR3 /// PLSCR3
BRAF	C17orf62
BRD2	C17orf76-AS1 /// SNORD49A /// SNORD49B /// SNORD65
BRD7	C17orf82
BRD8	C17orf97
BRIX1	C19orf33
BRSK1	C19orf66
BRSK2	C1GALT1C1
BRWD3	C1QTNF3
BSN	C1QTNF6
BST2	C1orf106
BTAF1	C1orf116
BTBD1	C1orf145
BTBD11	C1orf168
BTBD19	C1orf170
BTBD3	C1orf172
BTF3L4	C1orf194
BTG3	C1orf210
BTN2A1	C1orf226
BTN2A2	C1orf228
BTN3A1	C1orf233
BTN3A2	C1orf51
BTN3A2 /// BTN3A3	C1orf56
BTN3A3	C20orf112
BTNL9	C20orf197
BUB1B	C21orf15
BVES	C21orf2
BX571672.2 /// OTTHUMG00000013472	C21orf37
BYSL	C21orf58
C10orf114	C2CD2
C10orf137	C2orf15 /// MRPL30
C10orf2	C2orf27A
C10orf88	C2orf54
C11orf31	C2orf81
C11orf57	C3orf14
C11orf58	C4orf19
C11orf70	C4orf29
C11orf74	C4orf48
C11orf96	C4orf6
C12orf29	C5
C12orf39	C5AR1
C12orf4	C5orf46
C12orf5	C6orf141
C12orf56	C6orf147 /// KHDC1
C12orf60	C6orf165
C12orf73	C6orf211
C14orf159	C6orf226
C14orf23	C6orf52
C15orf27	C6orf99
C15orf38	C7orf13
C15orf39	C7orf13 /// LOC100506380
C15orf52	C7orf61
C15orf59	C9orf114
C15orf61	C9orf116
C16orf80	C9orf152
C16orf87	C9orf156
C17orf104	C9orf16
C17orf51	C9orf169
C17orf75	C9orf24
C17orf85	C9orf3 /// LOC100507319
C17orf96	C9orf66
C18orf21	C9orf78
C18orf54	C9orf89
C18orf8	CA12
C19orf10	CA4
C19orf12	CA5B
C19orf24	CA5BP1
C19orf54	CAB39L
C19orf70	CABLES2
C1GALT1	CACFD1
C1QBP	CACNA1H
C1RL	CACNA1I
C1orf109	CACNB3
C1orf131	CACNG4
C1orf132	CALB1
C1orf148	CALCOCO1
C1orf162	CALCR
C1orf198	CALHM2
C1orf213	CALM1
C1orf52	CALM1 /// CALM2 /// CALM3
C1orf54	CALML5
C1orf61	CAMK2N1
C1orf74	CAMKK2
C1orf86	CAMSAP1
C20orf26	CAMSAP2
C20orf96	CANT1
C21orf91	CAPG
C22orf23	CAPN1
C22orf29	CAPN12
C22orf39	CAPN13
C2CD5	CAPN5
C2orf44	CAPN8
C2orf72	CAPN9
C3orf52	CAPS
C3orf80	CARD14
C4A /// C4B /// C4B_2	CARF
C4orf27	CARHSP1
C4orf33	CARNS1
C4orf47	CASC2
C5orf22	CASC5
C5orf34	CASD1
C5orf42	CASKIN2
C5orf56	CASP6
C5orf58	CASZ1
C6orf170	CATSPERB
C6orf201	CATSPERG
C7orf10	CAV1
C7orf31	CAV2
C7orf41	CBFA2T3
C7orf49 /// LOC653739	CBFB
C7orf50	CBL
C7orf55-LUC7L2 /// LUC7L2	CBLL1
C7orf57	CBLN3
C7orf73 /// SLC13A4	CBLN4
C8orf34	CBR3
C8orf47	CBWD1 /// CBWD3 /// CBWD5 /// CBWD6 /// CBWD7 /// LOC100653334 /// LOC101060578
C8orf59	CBX1
C9orf123	CCDC114
C9orf40	CCDC115
C9orf41	CCDC120
C9orf72	CCDC125
C9orf9	CCDC132
CA13 /// LOC100507258	CCDC148
CA2	CCDC149
CA8	CCDC153
CABYR	CCDC170
CACHD1	CCDC47
CACNA1B	CCDC57
CACNA1C	CCDC63
CACNA1G	CCDC64
CACNA2D1	CCDC64B
CACNA2D2	CCDC7
CACNA2D3	CCDC74A /// CCDC74B
CACNA2D4	CCDC74B-AS1
CACNB2	CCDC83
CACNG8	CCDC85A
CACTIN	CCDC87
CACYBP	CCDC88C
CADM1	CCDC92
CALCB	CCL26
CALD1	CCL28
CALR	CCM2
CALU	CCM2L
CAMK1	CCND1
CAMK2D	CCNG2
CAMK4	CCNI
CAMKK1	CCNJL
CAMKMT	CCNL1
CAMKV	CCR1
CAND1	CD109
CAND2	CD163L1
CANX	CD164
CAPN2	CD24
CAPN3	CD44
CAPRIN1	CD47
CAPRIN2	CD55
CARD9	CD58
CASC3	CD63
CASK	CD9
CASP10	CDAN1
CASP3	CDC37L1
CASP8AP2	CDC42BPB
CATSPER2	CDC42BPG
CBLN1	CDC42EP4
CBR4	CDC42EP5
CBX3	CDC42SE1
CBY1	CDC42SE2
CCBE1	CDH1
CCDC110	CDH18
CCDC111	CDH24
CCDC112	CDH26
CCDC113	CDH3
CCDC136	CDK10
CCDC138	CDK19
CCDC140	CDK2AP2
CCDC144A /// CCDC144B /// CCDC144CP	CDK7
CCDC15	CDK9
CCDC150	CDKN1A
CCDC167	CDKN2B
CCDC18	CDS1
CCDC180 /// LOC100499484-C9ORF174	CDSN
CCDC181	CDYL2
CCDC28A	CEACAM1
CCDC28B	CEACAM5
CCDC3	CEACAM6
CCDC39	CEACAM7
CCDC41	CEBPD
CCDC50	CEL
CCDC51	CELSR1
CCDC66	CELSR2
CCDC77	CENPN
CCDC8	CERCAM
CCDC82	CERS2
CCDC86	CES4A
CCDC88A	CFL1
CCHCR1	CFLAR
CCKBR	CGN
CCNC	CGREF1
CCND2	CHCHD5
CCNE1	CHD2 /// LOC100507217
CCNG1	CHD6
CCNJ	CHKA
CCNL2	CHMP1A
CCNT2	CHMP1B
CCR10	CHMP3 /// RNF103-CHMP3
CCSAP	CHMP4C
CCT6A	CHST1
CCT8	CHST15
CD101	CHURC1
CD302 /// LY75-CD302	CIB1
CD320	CIB3
CD68 /// SNORA67	CIDEC
CD70	CISH
CD81	CITED4
CD83	CIZ1
CDADC1	CLCF1
CDC14A	CLDN1
CDC14B	CLDN23
CDC23	CLDN3
CDC25A	CLDN4 /// LOC100996451
CDC42	CLDN7
CDC42EP1	CLDN9
CDC42EP3	CLIC3
CDC5L	CLIP1
CDC6	CLIP3
CDC7	CLMN
CDC73	CLN3
CDCA7	CLN8
CDH11	CLOCK
CDH2	CLPTM1
CDH4	CLSTN2
CDH8	CLTC
CDHR1	CLU
CDIP1	CLUAP1
CDIPT-AS1	CMC2
CDK1	CNDP2
CDK12	CNGB3
CDK14	CNIH2
CDK5R1	CNKSR1
CDK5R2	CNN2
CDK6	CNNM4
CDKAL1	CNPPD1
CDKL1	COBLL1
CDKL2	COG1
CDKN2A	COG5
CDKN2AIP	COL11A2
CDKN2AIPNL	COL12A1
CDON	COL18A1
CDPF1	COL1A1
CDR1	COL5A1
CDS2	COL6A3
CDX2	COL8A1
CEBPA-AS1	COL9A3
CEBPG	COMMD10
CEBPZ	COMT
CECR2	COPZ2
CECR6	COQ10B
CELF2	COQ2
CELF4	COQ4
CELF5	CORO1A
CENPF	CORO1B
CENPH	CORO2A
CENPM	COX6CP1 /// COX6CP1
CENPV	CP
CENPW	CPAMD8
CEP104	CPNE4
CEP112	CPQ
CEP120	CPT1A
CEP128	CRABP1
CEP170	CRABP2
CEP290	CRB3
CEP41	CREB1
CEP44	CREB3
CEP57	CREB3L4
CEP57L1	CREBL2
CEP85	CREBRF
CEP85L	CRIP1
CEP89	CRIP2
CERK	CRISPLD2
CERS1 /// GDF1	CRLF1
CES2	CROT
CES3	CRY2
CFDP1	CRYL1
CFHR3	CSDE1
CFHR4	CSGALNACT1
CFL2	CSNK1G1
CGA	CSRNP1
CGNL1	CSRP1
CHAC1	CST3
CHAC2	CSTA
CHAF1A	CSTB
CHCHD10	CSTF1
CHCHD6	CSTL1
CHD1	CTA-292E10.6 /// OTTHUMG00000151093
CHD7	CTAGE15 /// CTAGE4 /// CTAGE6 /// CTAGE8 /// CTAGE9 /// LOC101060696
CHEK1	CTAGE4 /// CTAGE8 /// CTAGE9 /// LOC101060696
CHEK2	CTB-193M12.5 /// OTTHUMG00000184128
CHGA	CTB-89H12.4 /// OTTHUMG00000163462
CHGB	CTC-260E6.4 /// OTTHUMG00000175724
CHID1	CTC-504A5.1 /// OTTHUMG00000162885
CHKB-AS1	CTD-2033C11.1 /// OTTHUMG00000184016
CHKB-CPT1B /// CPT1B	CTD-2132N18.4 /// OTTHUMG00000184125
CHM	CTD-2184C24.2 /// OTTHUMG00000166150
CHML	CTD-2284J15.1 /// OTTHUMG00000163689
CHN1	CTD-2311B13.7 /// OTTHUMG00000170514
CHN2	CTD-2373N4.3 /// OTTHUMG00000163910
CHORDC1	CTD-2540F13.2 /// OTTHUMG00000182526
CHRM3	CTD-2541M15.1 /// OTTHUMG00000163619
CHRNA3	CTD-2621I17.6 /// OTTHUMG00000181876
CHST11	CTD-3014M21.1 /// OTTHUMG00000176042
CHST2	CTD-3074O7.5 /// OTTHUMG00000167095
CHST3	CTD-3193O13.1 /// OTTHUMG00000175718
CHST9	CTDSP1
CHSY3	CTDSP2
CHUK	CTGF
CIAPIN1	CTHRC1
CIB2	CTNNA1
CIRBP	CTNND2
CIRBP-AS1	CTPS2
CISD1	CTSA
CITED1	CTSB
CKAP4	CTSD
CKB	CTSH
CKLF /// CKLF-CMTM1	CTSK
CKMT1A /// CKMT1B	CTSZ
CLASP2	CTTN
CLCN4	CUEDC1
CLCN5	CUL4A
CLDN10	CUX1
CLDN15	CXCL12
CLDN22 /// WWC2	CXCL16
CLDND1	CXCR7
CLEC4A	CXXC5
CLGN	CXorf38
CLIP4	CXorf61
CLN5	CYB561
CLN6	CYB561A3
CLP1	CYB561D1
CLPP	CYBA
CLPTM1L	CYHR1
CLSPN	CYP1B1
CLYBL	CYP1B1-AS1
CMAS	CYP24A1
CMSS1	CYP27B1
CMTM3	CYP2B6 /// CYP2B7P1
CMTM7	CYP4B1
CMTM8	CYP4F11
CNBP	CYP4F22
CNIH3	CYTH2
CNIH4	DAAM1
CNKSR3	DAGLB
CNN3	DAPK2
CNOT1	DAZAP2
CNPY1	DBI
CNPY3	DBNDD1
CNRIP1	DCAF11
CNTLN	DCAF5
CNTN1	DCAF7
CNTNAP1	DCDC2
CNTNAP2	DCLRE1B
CNTNAP3 /// CNTNAP3B	DCTN2
COA6	DCTN5
COCH	DCUN1D1
COL13A1	DCUN1D3
COL14A1	DCUN1D4
COL25A1	DDAH2
COL4A1	DDR1 /// MIR4640
COL4A2	DDX3X
COL4A4	DDX43
COL4A6	DDX58
COL5A2	DDX6
COL6A1	DDX60L
COLEC12	DECR1
COLGALT1	DEGS2
COLGALT2	DENND1A
COMMD2	DENND2D
COPRS	DENND4C
COPS2	DENND6B
COPS3	DEPTOR
COPS7B	DERL1
COPS8	DFNB31
COQ3	DGAT2
CORO1C	DGKA
CORO6	DGKE
COX11	DGKH
COX15	DGKZ
COX20	DHCR7
COX5A	DHRS1
COX7B	DHRS12
CPD	DHRS2
CPE	DHRS4-AS1
CPEB4	DHRSX
CPLX1	DHTKD1
CPNE8	DHX40
CPOX	DIDO1
CPS1	DIO2
CPSF3L	DIO3
CPSF6	DIP2A
CPT1C	DIP2C
CPVL	DIRAS2
CR2	DIRC2
CREB3L2	DIRC3
CREB5 /// LOC401317	DKK1
CRELD2	DLG1
CREM	DLG1-AS1
CRHR1-IT1 /// MGC57346	DLG2
CRIP3	DLG3
CRISPLD1	DLGAP1-AS1
CRLF3	DLGAP4
CRLS1	DLX3
CRMP1	DMKN
CROCCP3	DMRTC1 /// DMRTC1B
CRTAP	DMTN
CRTAP /// LOC100653071	DNAAF1
CRY1	DNAH3
CRYBB2 /// CRYBB2P1	DNAH5
CRYBB2P1	DNAH9
CRYBG3	DNAJA4
CSF1	DNAJB14
CSMD2	DNAJC1
CSNK1E	DNAJC13
CSNK2A1	DNAJC15
CSNK2A2	DNAJC22
CSNK2B /// LY6G5B	DNAJC30
CSPG5	DNAJC5
CSRNP3	DNASE1
CSRP2	DNASE2
CSRP2BP /// PET117	DNLZ
CSTF3	DNM1
CTA-250D10.23 /// OTTHUMG00000172730	DNM2
CTA-445C9.15 /// OTTHUMG00000172741	DNMT3A
CTB-12O2.1 /// OTTHUMG00000163523	DNPEP
CTB-58E17.7 /// OTTHUMG00000178506	DOCK10
CTB-92J24.2 /// OTTHUMG00000183390	DOCK5
CTBP2	DOCK6
CTC-205M6.1 /// OTTHUMG00000162253	DOCK8
CTC-428G20.3 /// OTTHUMG00000162912	DOCK9-AS2
CTC-439O9.2 /// OTTHUMG00000182321	DOK3
CTC-444N24.11 /// OTTHUMG00000183241	DOK7
CTC-459F4.3 /// OTTHUMG00000180738	DOLK
CTC-471F3.6 /// OTTHUMG00000182658	DOLPP1
CTD-2006C1.2 /// OTTHUMG00000156428	DOPEY2
CTD-2086O20.3 /// OTTHUMG00000181980	DPP3
CTD-2147F2.2 /// OTTHUMG00000172036	DPP7
CTD-2267D19.2 /// OTTHUMG00000179631	DPY19L1
CTD-2292M16.8 /// OTTHUMG00000178843	DPY19L2
CTD-2373J6.1 /// OTTHUMG00000174459	DPY19L4
CTDSPL	DPY30 /// MEMO1
CTDSPL2	DPYD
CTH	DRAM1
CTNNAL1	DSC2
CTNS	DSCAM
CTPS1	DSCAM-AS1
CTR9	DSTNP1 /// DSTNP1
CTSC	DSTYK
CTTNBP2	DTD1
CUL2	DTWD1
CUL3	DTX3L
CUL4B	DTX4
CUTC	DUSP18
CUX2	DUSP23
CWC15	DUSP4
CWC27	DYNLL2
CWF19L2	DYNLRB2
CXADR	DYNLT3
CXCL2	EAPP
CXCL3	ECE1
CXorf57	ECH1
CYB5B	ECHDC2
CYB5D1	ECHDC3
CYB5R3	ECT2
CYB5RL	EDN1
CYCS	EEF1A2
CYFIP2	EFCAB11
CYLD	EFCAB14
CYP27C1	EFCAB4A
CYP2E1	EFCAB4B
CYP39A1	EFEMP1
CYP4V2	EFEMP2
CYP4X1	EFHD1
DAAM2	EFNA1
DAB1	EFNA4
DAB2	EFNB2
DACH1	EFNB3
DACT1	EFR3A
DACT3	EFS
DAPK1	EGFL7
DAPK1-IT1	EGR1
DBF4B	EGR3
DBN1	EHD1
DBNDD2 /// SYS1 /// SYS1-DBNDD2	EHD2
DBT	EHF
DCAF16	EHMT1
DCAF17	EIF3J-AS1
DCAF8	EIF4E2
DCBLD1	EIF5
DCHS1	ELF1
DCLK1	ELF2
DCLK2	ELF3
DCLRE1A	ELF4
DCP1A	ELF5
DCP1B	ELFN1
DCP2	ELFN2
DCTD	ELK4
DCTN4	ELMO3
DCUN1D5	ELMSAN1
DDA1	ELOVL2-AS1
DDHD2	ELOVL7
DDI2 /// RSC1A1	EMCN
DDIT3	EML3
DDN	EMP2
DDR2	EMR1
DDRGK1	EMR2
DDT	ENC1
DDX10	ENDOG
DDX11	ENDOV
DDX11 /// DDX12P /// LOC642846	ENDOV /// LOC100507440
DDX17	ENKD1
DDX20	ENOX2
DDX21	ENPP5
DDX31	ENSA
DDX46	ENTPD2
DDX49	ENY2
DDX5	EP400NL
DDX50	EPAS1
DDX51	EPB41L1
DDX52	EPB41L4B
DDX55	EPB41L5
DDX60	EPC1
DEAF1	EPCAM
DEDD2	EPDR1
DEGS1	EPG5
DENND3	EPHA1
DENND5A	EPHA4
DENND5B	EPHB4
DENND6A	EPN3
DENR	EPPK1
DEPDC1	EPS15L1
DEPDC7	EPS8L1
DERL2	EPS8L2
DERL3	ERBB2
DESI1	ERBB2IP
DESI2	ERBB3
DET1	ERBB4
DFFA	ERCC1
DFFB	ERCC6-PGBD3 /// PGBD3
DFNA5	ERCC8
DFNB59	EREG
DGCR5 /// LOC100287576 /// LOC100506454	ERMAP
DGCR8 /// MIR1306	ERMP1
DHFR	ERN1
DHRS11	ERP27
DHX30	ERVMER34-1
DHX57	ESPN
DIEXF	ESR1
DIRAS1	ESRP1
DIRAS3	ESRP2
DIS3	ESYT3
DIS3L2	ETV6
DISC1 /// TSNAX-DISC1	EVA1C
DIXDC1	EVL
DKFZP434L187	EVPL
DLAT	EVPLL
DLD	EXD3
DLEU2 /// DLEU2L	EXOC3
DLGAP1	EYA2
DLL3	F11R
DLX1	F12
DLX2	F7
DLX5	F8A1 /// F8A2 /// F8A3
DLX6	FA2H
DLX6-AS1	FAAH
DMD	FADS3
DNA2	FAHD2CP
DNAH1	FAIM3
DNAH14	FAM102A
DNAH7	FAM102B
DNAJA1	FAM110A
DNAJA2	FAM110C
DNAJB11	FAM111A
DNAJB4	FAM111B
DNAJC10	FAM114A1
DNAJC11	FAM120A
DNAJC12	FAM120AOS
DNAJC18	FAM120C
DNAJC19	FAM122B
DNAJC21	FAM122C
DNAJC24	FAM127B
DNAJC25 /// DNAJC25-GNG10	FAM129B
DNAJC6	FAM133A
DNAJC8	FAM134A
DNAJC9	FAM13A-AS1
DNER	FAM153B /// LOC100507387
DNHD1	FAM155A
DNM1L	FAM160A1
DNM1P41	FAM161B
DNPH1	FAM168A
DNTTIP2	FAM174B
DOCK1	FAM175A
DOCK11	FAM178B
DOCK3	FAM186A
DOCK4	FAM189A2
DOCK7	FAM198B
DOHH	FAM19A5
DOM3Z	FAM201A
DONSON	FAM208B
DOPEY1	FAM212B
DOT1L	FAM213B
DPCD	FAM214A
DPF1	FAM218A
DPF3	FAM221A
DPH1 /// OVCA2	FAM226A /// FAM226B
DPH2	FAM26F
DPH5	FAM43A
DPP8	FAM46A
DPY19L3	FAM46B
DPYSL3	FAM47E /// FAM47E-STBD1 /// STBD1
DPYSL4	FAM5B
DPYSL5	FAM63A
DR1	FAM65C
DRAXIN /// LOC100996614	FAM66C /// FAM66D
DRG1	FAM73B
DSC3	FAM83B
DSCC1	FAM83G
DSE	FAM83H
DSEL	FAM84A
DST	FAM84A /// LOC653602
DTL	FAM89B
DTNA	FANCF
DUS3L	FANCG
DUSP1	FANK1
DUSP12	FARP1 /// FARP1-IT1
DUSP14	FBLN7
DUSP19	FBP1
DUSP22	FBXO15
DUSP22 /// LOC100653247	FBXO2
DUSP5P1	FBXO32
DUSP7	FBXO36
DUT	FBXO4
DVL1	FBXO43
DVL2	FBXO6
DYNC1I1	FBXW2
DYNC2H1	FCHO1
DYRK4	FCHSD1
DZIP1	FCHSD2
DZIP1L	FER1L4
E2F1	FGD2
E2F2	FGD3
EAF2	FGD4
EBF1	FGD5-AS1
EBF2	FGF12
EBF3	FGF18
ECD	FHDC1
ECHDC1	FIBCD1
ECI2	FIBP
EDA	FIGN
EDIL3	FILIP1L
EDNRA	FIS1
EDNRB	FITM2
EEF1A1	FKBP11
EEF1E1	FKBP15
EEPD1	FLJ10038
EFCAB13	FLJ14082
EFCAB7	FLJ20021
EFNB1	FLJ22184
EGFL8 /// PPT2	FLJ23867 /// QSOX1
EGFLAM	FLJ33630
EGFR	FLJ39739 /// LINC00623 /// LINC00869 /// LINC00875 /// LOC728875
EGLN1	FLNA
EHD3	FLNB
EHHADH	FLT3LG
EI24	FLVCR2
EID2	FMN1
EID2B	FMNL1
EIF1	FMO4
EIF1AX /// LOC101060318	FMO5 /// LOC101060372
EIF1B	FNBP1
EIF2AK2	FNBP1L
EIF2B3	FNDC3B
EIF2S2	FOS
EIF3A	FOSL2
EIF3D	FOXA1
EIF3F	FOXH1
EIF3H	FOXO6 /// FOXO6
EIF3K	FOXP1
EIF3M	FOXP4
EIF4E	FPGS
EIF4E3	FREM2
EIF4EBP1	FRK
EIF5A2	FRMD3
ELAC1	FRMD4A
ELAVL1	FRYL
ELAVL2	FST
ELAVL4	FSTL3
ELL2	FTCD
ELMO1	FTH1P5
ELMOD1 /// LOC643923	FTSJD1
ELMOD2	FUT1
ELOVL4	FUT8
ELOVL5	FUT8-AS1
ELP2	FUT9
ELP5	FXYD3
ELP6	FZD6
EMC1	G6PD
EME1	GAB2
EME2	GABPB1-AS1
EMG1	GABRP
EMILIN2	GADD45B
EML5	GADD45G
EMP3	GAK
EMX2	GALC
EMX2OS	GALK1
EN1	GALNS
EN2	GALNT10
ENAH	GALNT14
ENGASE	GALNT3
ENO1	GALNT4 /// POC1B-GALNT4
ENOX1	GALNT6
ENPP1	GAN
ENPP2	GAS2L1
ENPP4	GAS8
ENTPD1	GATA3
ENTPD1-AS1	GATA3-AS1
ENTPD7	GATS
EPB41	GBA /// GBAP1
EPB41L2	GBAP1
EPB41L3	GBP2
EPHA3	GCOM1 /// MYZAP
EPHA5	GDF15
EPHA7	GDPD3
EPHA8	GET4
EPHB1	GET4 /// SUN1
EPM2AIP1	GFM1
EPRS	GFRA1
EPT1	GFRA2
ERAP2	GFRA3
ERC2	GGCX
ERCC4	GID8
ERLEC1	GIPC1
ERO1LB	GIT2
ERP44	GJB3
ESF1	GJD3
ESRRG	GLDN
ETF1	GLE1
ETNK1	GLG1
ETS1	GLIS2
ETV1	GLRA3
EVC	GLS2
EVI5	GLTSCR2 /// SNORD23
EXO1	GLUD2
EXO5	GMIP
EXOC2	GNA13
EXOC4	GNA14
EXOC7	GNAI2
EXOC8	GNAI3
EXOG	GNAS
EXOSC7	GNB5
EXOSC9	GNG13
EXT1	GNS
EXT2	GOLGA1
EXTL2	GOLGA2
EYA1	GOLGA2P5
EYA3	GOLT1A
EYA4	GPATCH2
F2R	GPATCH2L
FABP5 /// LOC101060453	GPC1
FAH	GPD1L
FAHD2A /// FAHD2B /// FAHD2CP	GPD2
FAIM	GPER
FAM101B	GPR107
FAM104B /// LOC101060846	GPR126
FAM110B	GPR133
FAM114A2	GPR137C
FAM118A	GPR143
FAM118B	GPR146
FAM122A	GPR160
FAM124A	GPR173
FAM126A	GPR19
FAM129A	GPR39
FAM132B	GPR56
FAM135A	GPR65
FAM13A	GPR68
FAM13C	GPR87
FAM149A	GPR89A /// GPR89B /// GPR89C /// LOC101060247 /// LOC101060636
FAM155B	GPRASP1
FAM161A	GPRC5A
FAM169A	GPRC5C
FAM171A1	GPSM2
FAM181B	GPX2
FAM184A	GPX3
FAM184B	GRAMD3
FAM188A	GRB2
FAM188B /// INMT-FAM188B	GRB7
FAM189A1	GREB1
FAM189B	GRHL1
FAM204A	GRHL2
FAM208A	GRHL3
FAM210A	GRIK2
FAM216A	GRN
FAM219B	GRTP1
FAM227B	GSAP
FAM229B	GSE1
FAM27A /// FAM27B /// FAM27C	GSKIP
FAM27E3	GSN
FAM35A	GSTM3
FAM3C	GSTM4
FAM43B	GSTO2
FAM45A /// FAM45B	GSTT1
FAM49B	GSTZ1
FAM50B	GTF2H1
FAM57A	GTF2IRD2
FAM60A	GUCY1B2
FAM63B	GUSBP3 /// GUSBP9 /// SMA4 /// SMA5
FAM69A	GUSBP4
FAM69B	GUSBP5
FAM73A	GVQW1
FAM76A	GYLTL1B
FAM76B	H19 /// MIR675
FAM78B	H1F0
FAM89A /// MIR1182	H2AFJ
FAM8A1	H2AFV
FAM90A1	H2BFS
FAM92A1	H2BFXP
FAM95A	H3F3A /// H3F3B /// MIR4738
FAN1	HAUS4 /// MIR4707
FANCB	HBA1 /// HBA2
FANCD2	HBP1
FANCE	HCAR3
FANCI	HCFC1R1
FAR1	HCG4
FAR2	HCK
FARSA	HCRP1
FARSB	HDAC11
FAS	HDAC7
FASTKD1	HDHD3
FASTKD3	HEATR6
FASTKD5	HECTD1
FAT1	HEIH
FAT3	HELQ
FAXC	HELZ
FBF1	HELZ2
FBL	HENMT1
FBLN1	HERC3
FBLN5	HERC6
FBN2	HES5
FBXL12	HEY2
FBXL16	HID1
FBXL2	HIF1AN
FBXL20	HINFP
FBXL21	HINT2
FBXL7	HIP1
FBXO11	HIP1R
FBXO17	HIPK1
FBXO22	HIST1H1C
FBXO28	HIST1H2AB
FBXO3	HIST1H2AB /// HIST1H2AE
FBXO30	HIST1H2AC
FBXO42	HIST1H2AG /// HIST1H2AH /// HIST1H2AI /// HIST1H2AJ /// HIST1H2AK /// HIST1H2AL /// HIST1H2AM /// HIST1H3F
FBXO5	HIST1H2AG /// HIST1H2AH /// HIST1H2AI /// HIST1H2AK /// HIST1H2AL /// HIST1H2AM
FBXO9	HIST1H2AM
FCGRT	HIST1H2APS4 /// HIST1H2APS4
FDX1	HIST1H2BC
FDXACB1	HIST1H2BC /// HIST1H2BE /// HIST1H2BF /// HIST1H2BG /// HIST1H2BI
FEM1A	HIST1H2BC /// HIST1H2BE /// HIST1H2BF /// HIST1H2BG /// HIST1H2BI /// NCALD
FENDRR	HIST1H2BD
FEZ1	HIST1H2BH
FGD1	HIST1H2BK
FGF2	HIST1H2BM
FGF9	HIST1H3A /// HIST1H3B /// HIST1H3C /// HIST1H3D /// HIST1H3E /// HIST1H3F /// HIST1H3G /// HIST1H3H /// HIST1H3I /// HIST1H3J
FGFBP1	HIST1H3F
FGFBP3	HIST1H3H
FGFR1	HIST2H2AA3 /// HIST2H2AA4
FGFR1OP	HIST2H2BE
FGFR2	HIST3H2A
FGFR3	HIVEP3
FHAD1	HLA-DMA
FHIT	HLA-DRB1 /// HLA-DRB3 /// HLA-DRB4 /// LOC100507709 /// LOC100507714
FHL1	HLA-DRB1 /// HLA-DRB4 /// HLA-DRB5 /// LOC100507709 /// LOC100507714
FHL2	HLA-DRB1 /// HLA-DRB4 /// LOC100507709 /// LOC100507714
FHL3	HLA-DRB6 /// LOC100996809
FHOD3	HLA-E
FIGNL1	HMBOX1
FJX1	HMCN1
FKBP10	HMGB3
FKBP14	HMGCLL1
FKBP1A	HMGCS2
FKBP1B	HMGN1
FKBP5	HMHA1
FKBP7	HN1
FKRP	HNMT
FKTN	HNRNPH2 /// RPL36A-HNRNPH2
FLG-AS1	HOMER3
FLI1	HOOK2
FLJ14186 /// LOC100996903 /// LOC101059947 /// LOC441124 /// LOC729021 /// LOC729218	HOXC-AS3 /// HOXC-AS3
FLJ30901	HOXC13
FLJ31715	HPCAL1
FLJ35934	HPDL
FLJ37644	HPGD
FLJ39632 /// LOC100506303 /// LOC100653149 /// LOC101060483 /// LOC400879 /// LOC440157	HPS3
FLJ43489	HPSE
FLJ44896	HR
FLJ45513	HS6ST3
FLNC	HSBP1L1
FLRT2 /// LOC100506718	HSD3B7
FLT1	HSH2D
FLT4	HSPB1
FLVCR1	HSPB8
FLVCR1-AS1	HSPE1-MOB4 /// MOB4
FMN2	HTATIP2
FMNL2	HTR1E
FNDC1	HTR2C
FNDC4	HTR7P1
FNIP1	HYLS1
FNIP2	IAH1
FNTA	IBSP
FOXA2	ICA1
FOXC1	ICAM1
FOXC2	ICAM3
FOXD1	ICOSLG
FOXD2	ID1
FOXD2-AS1	IDH2
FOXD3	IDH3G
FOXE1	IDI1
FOXF1	IDNK
FOXF2	IDS
FOXG1	IDUA
FOXN3-AS1	IER2
FOXN4	IER3
FOXO1	IER5L
FOXP2	IFI30 /// PIK3R2
FOXQ1	IFIH1
FOXRED2	IFIT2
FPGT	IFITM10
FRA10AC1	IFITM2
FRG1 /// LOC100289097 /// LOC100996779	IFITM3
FRMD4B	IFNAR1
FRMD5	IFT122
FRMPD4	IFT140
FRS3	IFT43
FSD1L	IGDCC3
FSTL1	IGF1R
FTO	IGFBP3
FTSJD2	IGFBP4
FUBP1	IGFBP5
FUNDC2	IGFBP6
FUOM	IGFBPL1
FUS	IGHE /// IGHE
FUT11	IGSF1
FUT5 /// NDUFA11	IGSF3
FXN	IGSF5
FXR1	IGSF9
FXYD5	IKBKE
FXYD6	IKBKG
FYN	IKZF2
FZD10	IL10RB
FZD10-AS1	IL11
FZD7	IL13RA1
FZD8	IL17RA
G3BP1	IL17RC
GABARAPL1	IL18BP
GABARAPL1 /// GABARAPL3	IL1R1
GABBR1	IL1RN
GABPA	IL37
GABRB3	IL4R
GABRD	ILDR1
GABRG2	INF2
GABRR1	ING1
GAD1	INHBB
GADD45A	INIP
GAL	INO80B /// INO80B-WBP1 /// WBP1
GALNT1	INPP4B
GALNT11	INPPL1
GALNT13	INTS2
GALNT18	INTS6
GALNT2	IQCE
GALT	IQCH
GAMT	IQCH-AS1
GANC	IQCK
GAP43	IQSEC2
GAREML	IRF3
GART	IRF5
GAS1	IRF6
GAS5 /// SNORD44 /// SNORD47 /// SNORD76 /// SNORD77 /// SNORD79 /// SNORD80 /// SNORD81	IRF9
GAS6	IRS1
GAS7	IRX2
GATA4	IRX4
GATA6	IRX5
GATAD2B	ISG15
GATC	ISG20
GBAS	ISOC2
GCAT	ISY1-RAB43 /// RAB43
GCFC2	ITCH
GCLM	ITFG1
GCNT2	ITFG3
GDAP1L1	ITGA10 /// LOC101060422
GEMIN2	ITGA11
GEMIN4	ITGA2
GFOD1	ITGA2B
GFPT2	ITGA3
GGPS1	ITGB1BP1
GGT1 /// GGT2 /// GGTLC2	ITGB2-AS1
GGT7	ITGB4
GHR	ITGB5
GHRH	ITGB6
GHRLOS	ITGB7
GID4	ITGB8
GIGYF2	ITPK1
GINS3	ITPR3
GINS4	IVNS1ABP
GIP	JAK1
GJA1	JAK2
GJA3	JMJD7 /// JMJD7-PLA2G4B /// PLA2G4B
GJB2	JOSD2
GJC1	JUNB
GK	JUP
GK-AS1 /// GK-AS1	KALRN
GK3P	KANK2
GLA	KANSL1-AS1
GLB1L2	KARS
GLB1L3	KAZALD1
GLDC	KBTBD2
GLI1	KBTBD4
GLI2	KBTBD4 /// PTPMT1
GLMN	KCND1
GLO1	KCNJ3
GLRB	KCNK1
GLRX	KCNK15
GLRX3	KCNK6
GLS	KCNMB3
GLT8D2	KCNN4
GLUL	KCNQ1-AS1
GLYCTK	KCNS3
GLYR1 /// SEPT6	KCNU1
GM2A	KCNV1
GMDS	KCTD11
GMNN	KCTD13
GNAI1	KCTD21
GNAL	KDELR2
GNAO1	KDELR3
GNAS-AS1	KDM2A
GNAZ	KDM4C
GNB3	KDM5B
GNB4	KHK
GNE	KHNYN
GNG2	KIAA0040
GNG4	KIAA0141
GNG7	KIAA0226
GNL2	KIAA0226L
GNL3	KIAA0513
GNL3 /// SNORD19B	KIAA0556
GNL3L	KIAA1161
GNPAT	KIAA1211L
GNPDA1	KIAA1217
GNPDA2	KIAA1244
GOLGA6L1 /// GOLGA6L6 /// LOC100996599 /// LOC100996625 /// LOC100996644 /// LOC101060115 /// LOC440243	KIAA1257
GOLGA6L10 /// GOLGA6L3 /// GOLGA6L4 /// GOLGA6L5 /// GOLGA6L9	KIAA1324
GOLGA7	KIAA1429
GOLGA8A	KIAA1432
GOLGA8A /// GOLGA8B	KIAA1522
GOLGA8CP /// GOLGA8DP /// GOLGA8EP /// GOLGA8F /// GOLGA8G	KIAA1683
GOLGA8I /// GOLGA8O	KIAA1958
GOLIM4	KIAA2026
GOLT1B	KIF13B
GOPC	KIF3B
GOSR1	KIF3C
GPAM	KIF5C
GPANK1	KIFC2
GPATCH4	KLB
GPC3	KLF10
GPC4	KLF4
GPCPD1	KLF5
GPLD1	KLF8
GPM6A	KLHDC1
GPM6B	KLHDC4
GPN3	KLHDC9
GPNMB	KLHL13
GPR155	KLHL24
GPR161	KLHL28
GPR180	KLHL35
GPR37	KLHL36
GPR63	KLK10
GPR83	KLK11
GPRIN3	KLK6
GPSM1	KMT2A
GPX1	KMT2E
GPX8	KPNA4
GRAMD1B	KRCC1
GRASP	KRT18
GRB10	KRT19
GRID1	KRT19P2
GRIK1-AS1	KRT4
GRK5	KRT7
GRM8	KRT8
GRPEL2	KRT80
GRSF1	KRT81
GS1-111G14.1 /// OTTHUMG00000156670	KRT82
GS1-465N13.1 /// OTTHUMG00000173376	KRT86 /// LOC100509764
GSK3A	KRT8P11 /// KRT8P11 /// KRT8P11
GSPT2	KRT8P12
GSTA4	KRTAP4-1
GSTO1	KRTAP5-AS1
GSTP1	KRTCAP3
GTDC2	KSR2
GTF2F1	KYNU
GTF2H2B	L1CAM
GTF2H3	LACC1
GTF2H5	LACTB
GTF3C3	LAD1
GTF3C6	LAMA5
GTPBP1	LAMB2
GTPBP10	LAMB3
GTPBP3	LAMP2
GTPBP8	LAMTOR1
GUCA1B	LAMTOR5-AS1
GUCY1A2	LARGE
GUCY1A3	LARP4B
GUCY1B3	LASP1
GUCY2D	LAT
GUF1	LATS2
GXYLT2	LDHD
GYPC	LDLRAD4
HACE1	LDOC1
HAL	LEKR1
HAND1	LEO1
HAUS2	LEPROT
HAUS5	LFNG
HAUS6	LGALS1
HBQ1	LGALS3
HBS1L	LGALS8-AS1
HCG18	LGR6
HCLS1	LIMA1
HDAC2	LIMCH1
HDAC3	LINC00052
HDAC6	LINC00116
HDDC2	LINC00152 /// LOC541471
HDDC3	LINC00271
HEATR1	LINC00284
HEATR3	LINC00304
HEATR8-TTC4 /// MROH7 /// TTC4	LINC00475
HECTD2	LINC00476
HEG1	LINC00494
HELLS	LINC00511 /// LINC00673
HERC4	LINC00537
HERC5	LINC00565
HERPUD1	LINC00592
HEY1	LINC00661
HFM1	LINC00674
HGSNAT	LINC00689
HHAT	LINC00862
HHIP	LINC00865
HIAT1	LINC00869
HIATL2	LINC00886
HIC2	LINC00936
HIGD1A	LINC00938
HINT1	LINC00959
HIPK2	LINC00960
HIRA	LINC00963
HIST1H2BO	LINC00969
HK2	LINC00969 /// LOC220729 /// SDHA /// SDHAP1 /// SDHAP2
HKR1 /// LOC100507342	LIPH
HLA-DMB	LITAF
HLA-DOA	LLGL2
HLA-DOB	LMBR1
HLA-DPA1	LMBRD2
HLA-DPB1	LMCD1
HLA-DQA1 /// LOC100509457	LMNA
HMG20A	LMO2
HMGA1	LMTK3
HMGA2	LNX1
HMGCS1	LOC100049716
HMGN5	LOC100127983
HMGXB3	LOC100128988
HMGXB4	LOC100129129
HMOX1	LOC100130370
HNRNPA0	LOC100130872
HNRNPA1	LOC100131262
HNRNPA3	LOC100131691
HNRNPA3 /// HNRNPA3P1	LOC100132999 /// LOC100996473 /// LOC100996720 /// LOC100996740 /// LOC101060404 /// LOC101060562 /// LOC101060645 /// LOC101060698 /// LOC642441 /// LOC730256
HNRNPA3P1	LOC100134445 /// LOC100288778 /// WASH1 /// WASH2P /// WASH3P /// WASH5P /// WASH7P
HNRNPDL	LOC100216479 /// LOC100996884
HNRNPH3	LOC100216545
HNRNPM	LOC100271840
HNRNPR	LOC100287525
HNRNPU	LOC100287590
HNRNPU-AS1	LOC100287896
HOGA1	LOC100288142
HOMER2	LOC100288675
HOOK3	LOC100288798
HOTAIRM1	LOC100288893
HOTTIP	LOC100310756
HOXA-AS2	LOC100499489
HOXA1	LOC100505478
HOXA10	LOC100505794
HOXA10-HOXA9 /// HOXA9 /// MIR196B	LOC100505806
HOXA11	LOC100505938
HOXA11-AS	LOC100505983
HOXA13	LOC100506098
HOXA2	LOC100506100
HOXA3	LOC100506119
HOXA4	LOC100506128
HOXA5	LOC100506295
HOXA6	LOC100506299
HOXA7	LOC100506314
HOXB-AS3	LOC100506325
HOXB-AS5	LOC100506351
HOXB13	LOC100506365
HOXB2	LOC100506403 /// RUNX1
HOXB3	LOC100506411
HOXB4	LOC100506418
HOXB5	LOC100506476
HOXB6	LOC100506558 /// MATN2
HOXB7	LOC100506710
HOXB8	LOC100506714
HOXB9	LOC100506813
HOXC10	LOC100506870 /// LOC101060432
HOXC4	LOC100506903 /// LOC100652783 /// LOC441081 /// LOC728093
HOXC5	LOC100506922
HOXC6	LOC100507053
HOXD-AS1	LOC100507054
HOXD-AS2	LOC100507077
HOXD10	LOC100507291
HOXD11	LOC100507303
HOXD13	LOC100507376
HOXD3	LOC100507425
HOXD4	LOC100507487
HOXD8	LOC100507501
HOXD9	LOC100507516
HPCAL4	LOC100507584
HPRT1	LOC100507594
HPS4	LOC100509484 /// PLIN2
HRASLS	LOC100509635
HRK	LOC100652777 /// PLA2G10
HRK /// LOC283454	LOC100652930 /// NPEPL1 /// STX16-NPEPL1
HS3ST3A1	LOC100653206
HS3ST3B1	LOC100996298
HS6ST2	LOC100996363
HSD17B11	LOC100996402
HSD17B12	LOC100996430 /// MIR4720
HSD17B6	LOC100996457
HSF2	LOC100996467
HSP90B1	LOC100996537
HSP90B1 /// MIR3652	LOC100996578
HSPA12A	LOC100996579
HSPA14	LOC100996615
HSPA1A /// HSPA1B	LOC100996628 /// SHROOM3
HSPA4L	LOC100996724 /// LOC100996761 /// LOC101060291 /// LOC101060344 /// LOC101060353 /// LOC101060463 /// LOC101060582 /// LOC728802 /// PDE4DIP
HSPA5	LOC100996756
HSPA9	LOC100996870
HSPBAP1	LOC101059911 /// MUC5AC
HSPD1	LOC101059961 /// LOC101060202 /// LOC101060362 /// LOC101060684 /// NBPF10 /// NBPF12 /// NBPF9
HTR6	LOC101060315 /// LOC101060683 /// NOTCH2 /// NOTCH2NL
HUNK	LOC101060353 /// PDE4DIP
HUS1	LOC101060372
HUS1B	LOC101060378
HUWE1	LOC101060406
HYMAI	LOC101060409 /// NUDT17
HYPK	LOC101060431 /// PIAS3
HYPK /// MIR1282 /// SERF2 /// SERF2-C15ORF63	LOC101060478 /// RNF115
IARS	LOC101060503 /// TXNIP
IBA57	LOC101060527 /// NAIP
ICAM4	LOC101060567 /// PEX11B
ID3	LOC101060714 /// LOC101060729 /// SLX1A /// SLX1A-SULT1A3 /// SLX1B /// SLX1B-SULT1A4 /// SULT1A3 /// SULT1A4
ID4	LOC101060729 /// SLX1A /// SLX1B
IDH3A	LOC113230
IDH3B	LOC145757
IFFO1	LOC145783
IFI16	LOC148709
IFNGR1	LOC153684
IFNLR1	LOC154761
IFRD1	LOC158402
IFT172	LOC158960
IFT27	LOC254099
IFT57	LOC257152
IFT81	LOC283278
IGDCC4	LOC284379
IGF2BP1	LOC284454
IGF2BP2	LOC284570
IGF2BP3	LOC284757 /// LOC729296
IGSF11	LOC284930
IGSF21	LOC286071
IKBIP	LOC338620
IKBKAP	LOC339988
IKBKB	LOC374443
IKZF5	LOC377711 /// MROH1
IL10RA	LOC388780
IL17RD	LOC400768
IL26	LOC401052
IL32	LOC439911
ILDR2	LOC440149
ILF3	LOC440335
IMPA1	LOC642236
IMPACT	LOC642533
IMPAD1	LOC642852
ING2	LOC643072
ING3	LOC643085
INHBE	LOC643355
INO80C	LOC646014
INPP1	LOC646214
INPP5B	LOC654433
INPP5F	LOC692247
INSM1	LOC727820
INSM2	LOC728012
INSR	LOC728061
INTS7	LOC728431
IPO11 /// IPO11-LRRC70	LOC728613
IPO5	LOC728613 /// PDCD6
IPO7	LOC728769
IPO9	LOC729020 /// RPE
IQCB1	LOC729870
IQCJ-SCHIP1 /// SCHIP1	LOC729887
IQGAP2	LOC79015
IRAK1BP1	LONP2
IRAK2	LOXL1
IREB2	LOXL1-AS1
IRF2BP2	LPAR2
IRGQ	LPAR5
IRS4	LPP
ISL1	LPP-AS2
ISL2	LPPR5
ISM1	LRCH1
ITFG2	LRCH4 /// SAP25
ITGA1	LRFN5
ITGA4	LRP10
ITGA5	LRRC10B
ITGA6	LRRC37A16P /// LRRC37A16P
ITGA8	LRRC37A3
ITGA9	LRRC56
ITGB3BP	LRRC8A
ITIH4	LRRFIP1
ITIH4 /// MUSTN1	LRRK1
ITIH5	LSM14B
ITM2C	LSR
ITPR1	LSS
ITPRIPL1	LTBP3
ITSN2	LTBR
JAG1	LURAP1L
JAKMIP1	LUZP2
JAKMIP2	LXN
JAM2	LY6E
JAM3	LY6G5C
JAZF1	LYPD1
JHDM1D	LYPD3
JMJD4	LYPD6
JPH3	LYPD6B
JRKL	LYSMD2
JUN	MAB21L2
KAL1	MACC1
KANK3	MACROD1
KANSL1L	MACROD2
KAT2A	MADD
KAT6A	MAF1
KATNA1	MAFB
KATNAL1	MAGIX
KATNB1	MAL2
KATNBL1	MALAT1
KBTBD6	MALL
KBTBD8	MAMLD1
KCMF1	MAN1A1
KCNAB1	MAN1A2
KCNB2	MAN1B1
KCNC1	MAN1C1
KCNC4	MAN2B2
KCNG1	MANBA
KCNG3	MANSC1
KCNIP2-AS1	MAP10
KCNIP4	MAP2
KCNJ2	MAP3K1
KCNK2	MAP3K11
KCNMB4	MAP3K12
KCNQ2	MAP3K2
KCNQ4	MAP3K3
KCNQ5	MAP3K6
KCTD12	MAP3K9
KCTD15	MAP6
KCTD20	MAPK1
KCTD6	MAPK10
KCTD7 /// RABGEF1	MAPK13
KDELC2	MAPK3
KDM1A	MAPK6
KDM1B	MAPKAPK2
KDM4D	MAPT
KDM5A	2014-03-01
KDM6A	MARVELD2
KDSR	MARVELD3
KGFLP2	MAST3
KHDRBS3	MAST4
KHSRP	MATN3
KIAA0020	MAVS
KIAA0355	MB
KIAA0485	MB21D1
KIAA0907	MB21D2
KIAA0930	MBD4
KIAA0947	MBD5
KIAA1024	MBD6
KIAA1143	MBNL2
KIAA1211	MBOAT7
KIAA1328 /// LOC100506821	MBP
KIAA1377	MBTD1
KIAA1430	MCCC1
KIAA1456	MCCC2
KIAA1462	MCF2L
KIAA1468	MCL1
KIAA1524	MCM3AP-AS1
KIAA1549	MDK
KIAA1549L	ME3
KIAA1586	MED13
KIAA1644	MED13L
KIAA1715	MED14
KIAA1804	MEF2D
KIAA1841	MEGF6
KIAA1919	MEGF9
KIF16B	MEIG1
KIF1A	MEIS3P1
KIF1B	MEPCE
KIF21B	MEST
KIF26A	METRN
KIF26B	METRNL
KIF3A	METTL7B
KIF5A	METTL9
KIF6	MFAP2
KIF7	MFSD1
KIFAP3	MFSD10
KIRREL	MFSD6
KISS1R	MFSD9
KIT	MGAT4A
KLF11	MGAT4B
KLF12	MGC16275
KLF15	MGLL
KLF9	MGP
KLHDC8B	MIB2
KLHL14	MICA
KLHL15	MICA /// MICB
KLHL17	MICAL1
KLHL18	MICALL2
KLHL21	MICB
KLHL23 /// PHOSPHO2-KLHL23	MID2
KLHL29	MINOS1-NBL1 /// NBL1
KLHL3	MIPEPP3
KLHL41	MIR1204 /// PVT1
KLHL7	MIR21 /// VMP1
KLRAP1	MIR22 /// MIR22HG
KNDC1	MIR3180-1 /// MIR3180-2 /// MIR3180-3
KPNA5	MIR4315-1 /// MIR4315-2 /// PLEKHM1 /// PLEKHM1P
KRAS	MIR612 /// NEAT1
KRBA1	MIR622
KREMEN1	MIS18BP1
KRIT1	MISP
KRR1	MKL2
KRT222	MLF1
KRTAP19-1	MLH3
L3MBTL1	MLKL
L3MBTL2	MLLT10
L3MBTL3	MLPH
LACTB2	MLYCD
LAMA1	MME
LAMA4	MMEL1
LAMC3	MMP13
LAMP3	MMP15
LAMTOR3	MMP16
LANCL1	MMP19
LARP1B	MOB1A
LARP6	MOB3C
LARS	MON1B
LARS2	MOSPD3
LAS1L	MPHOSPH8
LATS1	MPL
LAYN	MPPED2
LBH	MPZL2
LBR	MPZL3
LBX1-AS1	MR1
LCP1	MRC2
LDHB	MREG
LDHC	MROH6
LDLRAD3	MRP63
LEF1	MSI2
LEF1-AS1	MSMB
LEPR	MSRA
LEPRE1	MSRB2
LEPREL1	MT1E
LEPREL2	MT1F
LEPREL4	MT1G
LETM2	MT1H
LGALS3BP	MT1HL1
LGALSL	MT1P3
LGI2	MT1X
LGR5	MT2A
LHFP	MTCP1
LHX4	MTHFSD
LHX8	MTL5
LIFR	MTM1
LIG3	MTMR11
LIMD1	MTMR9LP
LIN28B	MTSS1
LIN52	MTUS1
LIN9	MUC1
LINC00086 /// LINC00087	MUC20
LINC00115	MUC3A
LINC00202-1	MUC5B
LINC00338 /// SCARNA16	MUCL1
LINC00339	MUM1L1
LINC00341	MXD1
LINC00478	MXD3
LINC00491	MYADM
LINC00515	MYB
LINC00526	MYD88
LINC00621	MYEF2
LINC00622	MYEOV
LINC00632	MYH14
LINC00645	MYL12A
LINC00648	MYL12A /// MYL12B
LINC00662	MYL12B
LINC00665	MYLK-AS1
LINC00667	MYLK4
LINC00669	MYNN
LINC00839	MYO15B
LINC00849	MYO16
LINC00894	MYO1B
LINC00910	MYO1C
LINC00958	MYO1F
LINGO1	MYO5A
LIPE-AS1	MYO5B
LIPT1	MYO5C
LIX1L /// LOC101060547	MYO7A
LL22NC03-N27C7.1 /// OTTHUMG00000184100	MYOF
LMAN1	MYPN
LMNB2	N4BP2L1
LMO4	N4BP3
LMOD1	NAA60
LNP1	NAAA
LOC100128108	NAB2
LOC100128893	NADSYN1
LOC100129195	NAGK
LOC100129455	NANOG
LOC100129502	NAP1L2
LOC100129518 /// SOD2	NAP1L5
LOC100129858	NAPEPLD
LOC100129884	NAPG
LOC100130051	NAT1
LOC100130093 /// SNAP47	NBEA
LOC100130275	NBL1
LOC100130691	NBN
LOC100130856 /// PSPN	NBPF1
LOC100130987 /// RAD9A	NBPF4
LOC100131053	NBPF8
LOC100134317 /// LOC284412	NBPF8P /// OTTHUMG00000182425 /// RP11-640M9.2
LOC100134361	NBR1
LOC100144602	NBR2
LOC100287163 /// ZNF717	NCALD
LOC100287177	NCAM2
LOC100287497	NCBP2-AS2
LOC100287515 /// ZNF26	NCEH1
LOC100287576 /// LOC100506454	NCOA1
LOC100288310	NCOA3
LOC100288974 /// MBL1P	NCS1
LOC100289092	NDRG4
LOC100289097	NDUFV3
LOC100289098	NEBL
LOC100289187	NEBL-AS1
LOC100379224	NECAB1
LOC100505498	NEDD9
LOC100505498 /// TEX41	NEK11
LOC100505501	NELFCD
LOC100505519 /// TIAM2	NES
LOC100505573	NET1
LOC100505666	NEURL1B
LOC100505679	NFATC2
LOC100505715	NFATC2IP
LOC100505738	NFATC3
LOC100505761	NFIC
LOC100505828 /// MGST3	NFKB1
LOC100505912	NFKBIA
LOC100505946	NFKBIZ
LOC100506014	NHLH2
LOC100506071	NINJ1
LOC100506105	NIPAL2
LOC100506282	NKAIN1
LOC100506302	NLK
LOC100506303 /// LOC100653149 /// LOC101060483 /// LOC400879 /// LOC440157	NMB
LOC100506373	NMD3
LOC100506392	NME7
LOC100506421	NMI
LOC100506453 /// LOC389906 /// LOC441528	NMNAT1
LOC100506465	NMRAL1
LOC100506469	NOL3
LOC100506472 /// TAB1	NOP9
LOC100506473	NOTCH3
LOC100506538 /// NDUFAF6	NPAS3
LOC100506548 /// RPL37	NPEPL1
LOC100506606	NPHP3
LOC100506651	NPIPB3
LOC100506691	NPIPB3 /// PDXDC2P
LOC100506695 /// PHF21B	NPNT
LOC100506797	NPR2
LOC100506844	NPR3
LOC100506934	NPTXR
LOC100506963	NPY1R
LOC100506990	NQO1
LOC100507032	NR1H2
LOC100507250	NR2F2
LOC100507266	NR5A2
LOC100507312	NRAS
LOC100507336	NRBP1
LOC100507462	NRCAM
LOC100507468	NRG3
LOC100507472 /// PCSK6	NRIP1
LOC100507486	NRK
LOC100507535	NRP1
LOC100507580	NSMAF
LOC100507634	NSUN3
LOC100509445 /// LOC728715 /// OVOS2	NSUN7
LOC100510707 /// LOC101060303 /// LOC101060321 /// LOC101060351 /// LOC101060367 /// LOC101060376 /// LOC101060389 /// LOC101060403 /// LOC101060421 /// LOC101060440 /// LOC101060471 /// LOC101060489 /// LOC101060506 /// LOC101060522 /// LOC440434 /// NPE	NT5C2
LOC100652791	NT5E
LOC100653217 /// NTM	NTAN1
LOC100996353	NTN4
LOC100996400 /// NOL4	NTRK3
LOC100996481 /// PRIM2	NUAK1
LOC100996496 /// SFPQ	NUBP1
LOC100996511	NUCKS1
LOC100996551	NUDT14
LOC100996620 /// ZNF644	NUDT16P1
LOC100996643 /// MTHFD1L	NUDT2
LOC100996657 /// SRSF10	NUDT22
LOC100996668 /// ZEB1	NUDT6
LOC100996752 /// LOC101060261 /// NUDT4 /// NUDT4P1	NUDT7
LOC100996904 /// ZDHHC11 /// ZDHHC11B	NUMA1
LOC101060091	NUMB
LOC101060264	NUP210
LOC101060391	NUP210L
LOC101060414	NUP210P1
LOC101060440 /// LOC101060471 /// LOC101060522 /// LOC440434 /// NPEPPS /// TBC1D3	NXNL2
LOC101060521 /// POLR3E	NXPH1
LOC101060691 /// NUTM2A-AS1	OAS1
LOC101060712	OAS3
LOC128322 /// NUTF2	OASL
LOC149351	OAZ3
LOC150381	OCIAD2
LOC151009 /// LOC440894	OCLN
LOC200609	ODF2
LOC202781	OGDH
LOC253842 /// NR6A1	OGFR
LOC254057	OLFM1
LOC254128	OLFML2A
LOC254896 /// TNFRSF10C	OOEP
LOC283454	OPA3
LOC283658 /// PYGO1	OPLAH
LOC283683 /// LOC646278	OPN3
LOC283713	OPTN
LOC283788	OR2A20P /// OR2A9P
LOC284009	OR7E14P
LOC284023	OR8G2
LOC284242	ORAI2
LOC284513	ORAI3
LOC284926	OS9
LOC284939 /// MAPK8IP2	OSBPL10
LOC285074	OSBPL2
LOC285147	OSBPL5
[truncated: 2,248 more rows]
