# Supplementary material for: Snail-induced epithelial-to-mesenchymal transition of MCF-7 breast cancer cells: systems analysis of molecular changes and their effect on radiation and drug sensitivity
Source: BMC Cancer. 2016 Mar 18;16:236. doi: 10.1186/s12885-016-2274-5 (PMC4797178; doi:10.1186/s12885-016-2274-5)
Supplement: Additional file 5: — List of 164 network objects from the MetaCore human protein interactome that are statistically significantly over-connected to the genes differentially expressed between MCF-7-Snail and MCF-7-Control cells. (XLS 71 kb) [file 12885_2016_2274_MOESM5_ESM.xls]

## Sheet: Overconnected
Snail-induced epithelial-to-mesenchymal transition of MCF-7 breast cancer cells: systems analysis of molecular changes and their effect on radiation and drug sensitivity
Mezencev R et al.
Additional file 5
List of 164 network objects from the Metacore human protein interactome that are statistically significantly over-connected to the genes differentially expressed between MCF-7-Snail and MCF-7-Control cells
Actual: Number of network objects among differentially expressed genes between MCF-7-Snail and MCF-7-Control cells that interact with this network object
n: Number of network objects identified by Metacore among genes differentially expressed between MCF-7-Snail and MCF-7-Control cells
R: Number of network objects in the complete Metacore database that interact with this network object
N: Number of network objects in the complete Metacore protein interactome database
Expected: Mean number of network objects expected to be connected to this network object from hypergeometric distribution
Ratio: Connectivity ratio (Observed/Expected)
p-value: Probability of reaching "Actual" value or higher (or lower for negative z-score) by chance
z-score: (Actual - Expected)/SD
Input IDs: Affymetrix probe set ID if network object is also detected as differentially expressed between MCF-7-Snail and MCF-7-Control cells
Signal: Fold change if the network object corresponds to a differentially expressed gene; blue=downregulated in MCF-7-Snail cells; red=up-regulated in MCF-7-Snail cells
Object Type	Network Object name	Actual	n	R	N	Expected	Ratio	p-value	z-score	Input IDs	Signal
Other	PCDHB15	15	7231	15	19220	5.643	2.658	4.244e-07	4.989
Kinases	SPHK2	15	7231	19	19220	7.148	2.098	0.0002916	3.72
Transcription factors	ZNF423	18	7231	23	19220	8.653	2.08	8.47e-05	4.025	214761_at	3.56977
Transcription factors	TBX1	20	7231	26	19220	9.782	2.045	5.189e-05	4.139	236926_at	13.874
Receptors	TSH receptor	21	7231	29	19220	10.91	1.925	0.0001497	3.87
Receptors	Neuropilin-2	28	7231	39	19220	14.67	1.908	1.522e-05	4.41	214632_at	3.99903
Kinases	GLK(MAP4K3)	20	7231	28	19220	10.53	1.899	0.0002919	3.695
Transcription factors	HAND2	28	7231	42	19220	15.8	1.772	0.0001264	3.89
Transcription factors	MEIS2	28	7231	42	19220	15.8	1.772	0.0001264	3.89
Kinases	CaMKK2	25	7231	38	19220	14.3	1.749	0.0003961	3.588	213812_s_at	-2.45679
Kinases	WNK1	30	7231	46	19220	17.31	1.733	0.0001341	3.868
Other	MSI1	49	7231	77	19220	28.97	1.691	3.202e-06	4.721
Other	RalA	45	7231	71	19220	26.71	1.685	9.352e-06	4.488
Enzymes	TDG	43	7231	68	19220	25.58	1.681	1.599e-05	4.368
Other	miR-19a-3p	41	7231	65	19220	24.45	1.677	2.734e-05	4.243	232291_at	22.6844
Transcription factors	FKHL1	29	7231	46	19220	17.31	1.676	0.0004098	3.563	206018_at	111.278
Kinases	MEK4(MAP2K4)	39	7231	62	19220	23.33	1.672	4.675e-05	4.116
Receptors	RYK	50	7231	81	19220	30.47	1.641	9.05e-06	4.488
Kinases	RYK	50	7231	81	19220	30.47	1.641	9.05e-06	4.488
Kinases	LATS2	37	7231	60	19220	22.57	1.639	0.0001333	3.851	223380_s_at	-3.06037
Kinases	Ephrin-A receptor 3	35	7231	57	19220	21.44	1.632	0.0002268	3.712	206070_s_at	5.5778
Kinases	Tyk2	31	7231	51	19220	19.19	1.616	0.0006562	3.419
Other	GADD45 gamma	46	7231	76	19220	28.59	1.609	4.179e-05	4.13	204121_at	-4.66359
Transcription factors	SMAD5	94	7231	156	19220	58.69	1.602	7.499e-09	5.859	225223_at	1.79403
Ligands	Osteocalcin	57	7231	95	19220	35.74	1.595	7.74e-06	4.513	206956_at	1.93955
Kinases	MEK3(MAP2K3)	33	7231	55	19220	20.69	1.595	0.0006183	3.431
Receptors	Ephrin-A receptor 4	64	7231	107	19220	40.26	1.59	2.547e-06	4.751	229374_at	-5.19782
Other	DVL-3	59	7231	99	19220	37.25	1.584	7.278e-06	4.525
Kinases	HGK(MAP4K4)	36	7231	62	19220	23.33	1.543	0.0008465	3.328	218181_s_at	2.38937
Other	CtBP2	69	7231	119	19220	44.77	1.541	4.962e-06	4.599	201219_at	1.79412
Enzymes	Itch	82	7231	143	19220	53.8	1.524	1.245e-06	4.886	217094_s_at	-2.01004
Enzymes	PLU-1	105	7231	185	19220	69.6	1.509	8.852e-08	5.398	201548_s_at	-3.42037
Other	BMI-1	109	7231	194	19220	72.99	1.493	1.042e-07	5.364
Other	CDC37	73	7231	130	19220	48.91	1.493	1.291e-05	4.376
Kinases	Csk	110	7231	197	19220	74.12	1.484	1.414e-07	5.305
Transcription factors	SNAIL1	101	7231	182	19220	68.47	1.475	6.676e-07	5.001
Kinases	Casein kinase I alpha	62	7231	112	19220	42.14	1.471	9.907e-05	3.886	1556006_s_at	-3.27382
Ligands	Osteopontin	102	7231	185	19220	69.6	1.465	8.892e-07	4.941
Transcription factors	HEY1	49	7231	89	19220	33.48	1.463	0.0006029	3.403	218839_at	56.4962
Transcription factors	TBX3	55	7231	100	19220	37.62	1.462	0.0002982	3.596	219682_s_at	4.83424
Enzymes	PIAS1	106	7231	193	19220	72.61	1.46	7.046e-07	4.986
Enzymes	SMURF2	78	7231	142	19220	53.42	1.46	1.957e-05	4.273
Other	HuD (ELAVL-4)	74	7231	135	19220	50.79	1.457	3.472e-05	4.138	206051_at	1.79122
Transcription factors	SLUG	58	7231	106	19220	39.88	1.454	0.0002486	3.643	213139_at	10.9674
Transcription factors	Evi-1	88	7231	162	19220	60.95	1.444	1.072e-05	4.406	226420_at	3.73334
Kinases	MARK2	52	7231	96	19220	36.12	1.44	0.0006981	3.354
Kinases	TAK1(MAP3K7)	105	7231	195	19220	73.36	1.431	2.727e-06	4.7	206853_s_at	2.89524
Receptors	HGF receptor (Met)	79	7231	147	19220	55.3	1.428	4.861e-05	4.05	213816_s_at	2.782
Kinases	HGF receptor (Met)	79	7231	147	19220	55.3	1.428	4.861e-05	4.05	213816_s_at	2.782
Kinases	B-Raf	67	7231	125	19220	47.03	1.425	0.0001946	3.699	236402_at	3.36746
Other	miR-21-5p	94	7231	177	19220	66.59	1.412	1.856e-05	4.272	224917_at	-39.3521
Other	Tubulin beta 1	129	7231	244	19220	91.8	1.405	7.955e-07	4.948
Transcription factors	SMAD1	168	7231	318	19220	119.6	1.404	1.981e-08	5.645
Other	SUZ12	229	7231	434	19220	163.3	1.402	6.541e-11	6.587	213971_s_at	2.68692
Enzymes	JMJD3	110	7231	209	19220	78.63	1.399	6.532e-06	4.504
Transcription factors	MEIS1	69	7231	132	19220	49.66	1.389	0.0004136	3.486	1559477_s_at	2.09922
Transcription factors	PBX1	84	7231	161	19220	60.57	1.387	0.0001136	3.827	212151_at	-1.85148
Other	Bcl-2	171	7231	328	19220	123.4	1.386	5.019e-08	5.472
Receptors	Insulin receptor	112	7231	215	19220	80.89	1.385	1.003e-05	4.405	226212_s_at	2.17063
Kinases	Insulin receptor	112	7231	215	19220	80.89	1.385	1.003e-05	4.405	226212_s_at	2.17063
Transcription factors	p63	319	7231	614	19220	231	1.381	1.576e-13	7.451
Transcription factors	SOX4	72	7231	139	19220	52.29	1.377	0.0004448	3.463
Enzymes	PLC-gamma 1	106	7231	205	19220	77.13	1.374	2.58e-05	4.185
Receptors	IGF-1 receptor	111	7231	215	19220	80.89	1.372	1.841e-05	4.263	203627_at	-3.13524
Kinases	IGF-1 receptor	111	7231	215	19220	80.89	1.372	1.841e-05	4.263	203627_at	-3.13524
Other	AUF1	109	7231	212	19220	79.76	1.367	2.744e-05	4.169	221480_at	7.37836
Kinases	AKT1	205	7231	399	19220	150.1	1.366	1.138e-08	5.732	207163_s_at	-2.47007
Transcription factors	PR (nuclear)	194	7231	379	19220	142.6	1.361	4.009e-08	5.506	228554_at	-15.4147
Transcription factors	SMAD9 (SMAD8)	84	7231	164	19220	61.7	1.361	0.0002545	3.61	227719_at	27.1949
Transcription factors	PML	126	7231	247	19220	92.93	1.356	1.117e-05	4.372
Kinases	Pyk2(FAK2)	93	7231	183	19220	68.85	1.351	0.0001767	3.703
Transcription factors	NANOG	434	7231	856	19220	322	1.348	1.169e-15	8.081	220184_at	-1.91256
Kinases	PAK2	73	7231	144	19220	54.18	1.347	0.0009081	3.25	208875_s_at	-4.88618
Receptors	TGF-beta receptor type I	117	7231	231	19220	86.91	1.346	3.399e-05	4.112
Kinases	TGF-beta receptor type I	117	7231	231	19220	86.91	1.346	3.399e-05	4.112
Transcription factors	TWIST1	83	7231	164	19220	61.7	1.345	0.0004526	3.448	213943_at	53.6656
Receptors	ErbB2	124	7231	246	19220	92.55	1.34	2.683e-05	4.166	216836_s_at	-2.29808
Kinases	ErbB2	124	7231	246	19220	92.55	1.34	2.683e-05	4.166	216836_s_at	-2.29808
Other	FUS	120	7231	238	19220	89.54	1.34	3.53e-05	4.101	215744_at	2.01792
Transcription factors	TCF7L2 (TCF4)	205	7231	407	19220	153.1	1.339	8.313e-08	5.365	212761_at	2.04267
Receptors	ITGB1	152	7231	302	19220	113.6	1.338	3.948e-06	4.595
Other	E-cadherin	165	7231	328	19220	123.4	1.337	1.624e-06	4.782	201131_s_at	-92.7961
Kinases	PKC-mu	80	7231	159	19220	59.82	1.337	0.0007123	3.317	205880_at	3.99482
Enzymes	TGM2	121	7231	241	19220	90.67	1.335	4.186e-05	4.058	201042_at	-3.80197
Other	CIN85	120	7231	239	19220	89.92	1.335	4.483e-05	4.042	235692_at	1.82088
Transcription factors	SMAD4	212	7231	423	19220	159.1	1.332	8.253e-08	5.364	235725_at	1.82874
Kinases	CDK4	104	7231	208	19220	78.25	1.329	0.0001708	3.705
Enzymes	RING2	186	7231	373	19220	140.3	1.325	7.766e-07	4.929	205215_at	1.9191
Enzymes	EZH2	387	7231	778	19220	292.7	1.322	1.437e-12	7.124
Other	NCOA3 (pCIP/SRC3)	196	7231	394	19220	148.2	1.322	4.918e-07	5.019	207700_s_at	-23.0326
Transcription factors	ESR1 (nuclear)	935	7231	1881	19220	707.7	1.321	1.79e-29	11.39	205225_at	-187.885
Transcription factors	ZNF145	86	7231	173	19220	65.09	1.321	0.0007509	3.297
Kinases	c-Raf-1	135	7231	272	19220	102.3	1.319	3.199e-05	4.118
Kinases	IKK-beta	122	7231	246	19220	92.55	1.318	7.81e-05	3.901	209341_s_at	2.16683
Kinases	ERK3	113	7231	228	19220	85.78	1.317	0.0001451	3.744	207121_s_at	-1.87985
Transcription factors	N-Myc	150	7231	303	19220	114	1.316	1.431e-05	4.304
Other	14-3-3 theta	213	7231	431	19220	162.2	1.314	3e-07	5.113
Other	Rac1	202	7231	410	19220	154.3	1.31	7.912e-07	4.92	1567457_at	-2.05014
Kinases	PKC-delta	183	7231	372	19220	140	1.308	2.893e-06	4.652	202545_at	-3.01943
Other	ELAVL1 (HuR)	993	7231	2020	19220	760	1.307	3.914e-29	11.31	244660_at	19.7131
Transcription factors	SOX2	318	7231	648	19220	243.8	1.304	1.015e-09	6.122	228038_at	-1.8371
Receptors	EGFR	379	7231	773	19220	290.8	1.303	2.83e-11	6.683	201984_s_at	2.67333
Kinases	EGFR	379	7231	773	19220	290.8	1.303	2.83e-11	6.683	201984_s_at	2.67333
Transcription factors	PAX6	99	7231	202	19220	76	1.303	0.0005926	3.359	235795_at	60.3664
Transcription factors	Oct-3/4	709	7231	1447	19220	544.4	1.302	3.235e-20	9.289
Transcription factors	YB-1	186	7231	380	19220	143	1.301	3.612e-06	4.603
Transcription factors	EGR1	264	7231	542	19220	203.9	1.295	6.233e-08	5.404	201694_s_at	-5.36794
Transcription factors	SMAD2	251	7231	515	19220	193.8	1.295	1.229e-07	5.278	203076_s_at	-1.87468
Receptors	A2M receptor	133	7231	273	19220	102.7	1.295	0.0001082	3.811
Kinases	p38alpha (MAPK14)	174	7231	359	19220	135.1	1.288	1.514e-05	4.282	211561_x_at	2.03497
Other	ACTB	279	7231	577	19220	217.1	1.285	6.184e-08	5.403
Other	CFTR	176	7231	364	19220	136.9	1.285	1.617e-05	4.266
Transcription factors	Androgen receptor	638	7231	1322	19220	497.4	1.283	2.009e-16	8.274	226197_at	-67.9461
Kinases	c-Src	351	7231	728	19220	273.9	1.282	1.854e-09	6.014
Kinases	IKK-alpha	106	7231	220	19220	82.77	1.281	0.0008379	3.252	209666_s_at	2.2479
Transcription factors	AHR	153	7231	320	19220	120.4	1.271	0.0001121	3.795	202820_at	-2.30602
Kinases	PAK1	110	7231	230	19220	86.53	1.271	0.0009439	3.214	230100_x_at	5.47606
Transcription factors	STAT3	404	7231	847	19220	318.7	1.268	6.125e-10	6.191	225289_at	-3.08581
Kinases	JNK1(MAPK8)	128	7231	269	19220	101.2	1.265	0.0004954	3.396
Kinases	ERK2 (MAPK1)	259	7231	545	19220	205	1.263	1.091e-06	4.84	212271_at	-2.38125
Transcription factors	AML1 (RUNX1)	162	7231	341	19220	128.3	1.263	0.0001078	3.802	209360_s_at	-8.9951
Kinases	GSK3 beta	205	7231	432	19220	162.5	1.261	1.561e-05	4.266
Other	14-3-3 beta/alpha	447	7231	944	19220	355.2	1.259	2.542e-10	6.328
Other	Beta-catenin	440	7231	929	19220	349.5	1.259	3.398e-10	6.282
Transcription factors	SMAD3	287	7231	607	19220	228.4	1.257	5.067e-07	4.992	205398_s_at	-2.98327
Kinases	DNA-PK	148	7231	313	19220	117.8	1.257	0.0002725	3.558	210543_s_at	2.32025
Transcription factors	RUNX2	137	7231	291	19220	109.5	1.251	0.0005635	3.355	232231_at	-2.49722
Transcription factors	KLF4	148	7231	315	19220	118.5	1.249	0.0003887	3.458	221841_s_at	-3.20396
Kinases	FAK1	142	7231	303	19220	114	1.246	0.0005757	3.347
Other	p21	224	7231	479	19220	180.2	1.243	2.185e-05	4.182	202284_s_at	-1.99936
Transcription factors	c-Fos	277	7231	593	19220	223.1	1.242	2.749e-06	4.641	209189_at	-10.1835
Kinases	CDK5	153	7231	328	19220	123.4	1.24	0.0004695	3.403
Other	14-3-3 zeta/delta	454	7231	975	19220	366.8	1.238	3.043e-09	5.915	200638_s_at	-2.7521
Kinases	PKC-alpha	211	7231	453	19220	170.4	1.238	5.043e-05	3.982	213093_at	2.2666
Kinases	c-Abl	150	7231	323	19220	121.5	1.234	0.0006731	3.299
Transcription factors	E2F1	396	7231	855	19220	321.7	1.231	6.735e-08	5.368	204947_at	2.08528
Transcription factors	HSF1	176	7231	380	19220	143	1.231	0.0002886	3.533
Transcription factors	c-Myc	1311	7231	2833	19220	1066	1.23	1.287e-24	10.3
Other	14-3-3 gamma	239	7231	517	19220	194.5	1.229	3.111e-05	4.095
Kinases	PKC-zeta	159	7231	344	19220	129.4	1.229	0.0006167	3.322
Transcription factors	IRF4	225	7231	490	19220	184.3	1.221	8.747e-05	3.84
Enzymes	BRG1	253	7231	551	19220	207.3	1.22	3.3e-05	4.078
Enzymes	Sirtuin7	302	7231	659	19220	247.9	1.218	7.226e-06	4.424	218797_s_at	-2.17292
Transcription factors	ATF-2	172	7231	376	19220	141.5	1.216	0.0006945	3.283
Kinases	IKK-epsilon	190	7231	417	19220	156.9	1.211	0.0004836	3.384	204549_at	-5.05968
Transcription factors	HIF1A	354	7231	781	19220	293.8	1.205	4.202e-06	4.537
Enzymes	p300	442	7231	977	19220	367.6	1.202	3.497e-07	5.045
Transcription factors	p53	762	7231	1686	19220	634.3	1.201	1.68e-11	6.721
Kinases	PLK1	471	7231	1044	19220	392.8	1.199	2.14e-07	5.139
Other	SUMO-1	491	7231	1090	19220	410.1	1.197	1.475e-07	5.209	208762_at	1.8321
Transcription factors	ESR2	270	7231	608	19220	228.7	1.18	0.0002944	3.51
Other	CNOT3	532	7231	1199	19220	451.1	1.179	4.638e-07	4.981
Transcription factors	GCR-alpha	600	7231	1362	19220	512.4	1.171	2.715e-07	5.082
Transcription factors	SP1	735	7231	1673	19220	629.4	1.168	1.851e-08	5.576
Other	SUMO-2	585	7231	1331	19220	500.8	1.168	5.563e-07	4.941
Enzymes	HDAC1	442	7231	1007	19220	378.9	1.167	1.653e-05	4.219
Transcription factors	RelA (p65 NF-kB subunit)	507	7231	1156	19220	434.9	1.166	4.373e-06	4.514
Kinases	CDK1 (p34)	293	7231	668	19220	251.3	1.166	0.000449	3.388	203213_at	1.95742
Transcription factors	c-Jun	507	7231	1160	19220	436.4	1.162	6.919e-06	4.413	201466_s_at	5.43664
Transcription factors	CUX1 (p110)	614	7231	1413	19220	531.6	1.155	1.773e-06	4.701	202367_at	-3.86526
Other	Cullin 3	465	7231	1072	19220	403.3	1.153	4.079e-05	4.002	201372_s_at	2.77908
Other	TIF1-beta	720	7231	1664	19220	626	1.15	4.507e-07	4.975
Transcription factors	CREB1	2167	7231	5224	19220	1965	1.103	9.989e-12	6.747	204313_s_at	-1.82394
Transcription factors	YY1	1182	7231	2867	19220	1079	1.096	9.337e-06	4.32

## Sheet: Help
Columns meaning
Input IDs	original probe/gene IDs in the activated dataset(s)
Network object name	Network object name network object name in MetaBase
Actual	number of network objects in the activated dataset(s) which interact with the chosen object
n	number of network objects in the activated dataset(s)
R	number of network objects in the complete database or background list which interact with the chosen object
N	total number of gene-based objects in the complete database or background list
Expected	mean value for hypergeometric distribution (n*R/N)
Ratio	connectivity ratio (Actual/Expected)
z-score	z-score ((Actual-Expected)/sqrt(variance))
p-value	probability to have the given value of Actual or higher (or lower for negative z-score)

## Sheet: Info
Info
General
Date	2014.07.14
Server	https://portal.genego.com
Version	MetaCore+MetaDrug® version 6.18 build 65505 scripts 65804.
Name	Georgia Inst of Tech - McDonald named seat
Login	gatech13
Export Settings
Active Data
Names	Type	Size
SN-NE-PLIER16-PM-MM-12104_GeneGO	General Experiment	11675		Threshold	0
				P-value	1
