# Supplementary material for: Snail-induced epithelial-to-mesenchymal transition of MCF-7 breast cancer cells: systems analysis of molecular changes and their effect on radiation and drug sensitivity
Source: BMC Cancer. 2016 Mar 18;16:236. doi: 10.1186/s12885-016-2274-5 (PMC4797178; doi:10.1186/s12885-016-2274-5)
Supplement: Additional file 6: — List of 31 significant networks centered on transcription factors built from genes differentially expressed between MCF-7-Snail and MCF-7-Control cells. (XLS 39 kb) [file 12885_2016_2274_MOESM6_ESM.xls]

## Sheet: Network list
Snail-induced epithelial-to-mesenchymal transition of MCF-7 breast cancer cells: systems analysis of molecular changes and their effect on radiation and drug sensitivity
Mezencev R et al.
Additional file 6
List of 31 significant networks centered on transcription factors built from genes differentially expressed between MCF-7-Snail and MCF-7-Control cells
Network: Transcription factor central to this network
GO processes: GO processes significantly enriched for the list of genes comprising this network
Total nodes: Number of nodes in this transcriptional network in full database
Seed nodes: Number of nodes in this transcriptional network identified among genes differentially expressed between MCF-7-Snail and MCF-7-Control cells
p-Value: Hypergeometric probability for a mapping of differentially expressed genes to this network by chance
zScore: Measure that ranks the networks according to their saturation with differentially expressed genes between MCF-7-Snail and MCF-7-Control cells
gScore: Modified z-score that reflects the number of canonical pathways enriched in this network
Network List
#	Network	GO processes	Total nodes	Seed nodes	Pathways	p-Value	zScore	gScore
1	CREB1	cellular metabolic process (64.1%; 5.725e-50), cellular macromolecule metabolic process (50.4%; 1.357e-44), organic substance metabolic process (65.5%; 4.152e-44), primary metabolic process (63.9%; 4.594e-43), metabolic process (69.7%; 4.337e-39)	2155	2155	5	0	58.77	65.02
2	c-Myc	cellular metabolic process (71.5%; 7.730e-60), organic substance metabolic process (73.3%; 2.914e-57), primary metabolic process (71.7%; 8.748e-56), metabolic process (76.6%; 6.197e-50), cellular macromolecule metabolic process (54.9%; 4.154e-42)	1164	1162	2	0	41.82	44.32
3	Oct-3/4	regulation of transcription from RNA polymerase II promoter (26.6%; 2.374e-36), regulation of cellular macromolecule biosynthetic process (42.9%; 9.477e-35), regulation of transcription, DNA-templated (40.7%; 1.358e-34), regulation of RNA metabolic process (41.3%; 1.976e-34), regulation of RNA biosynthetic process (40.8%; 2.511e-34)	617	616	4	1.11e-240	29.98	34.98
4	ESR1 (nuclear)	negative regulation of biological process (43.0%; 1.143e-30), negative regulation of cellular process (40.4%; 1.688e-30), response to endogenous stimulus (26.0%; 5.090e-30), developmental process (52.2%; 5.409e-30), response to organic cyclic compound (20.5%; 1.091e-29)	650	650	3	4.84e-257	30.88	34.63
5	SP1	developmental process (63.0%; 2.680e-72), response to organic substance (45.4%; 3.107e-71), positive regulation of biological process (55.4%; 2.337e-67), multicellular organismal development (58.5%; 2.341e-67), single-organism developmental process (53.6%; 5.431e-67)	693	692	0	1.66e-271	31.85	31.85
6	GCR-alpha	anatomical structure development (53.5%; 1.952e-40), single-organism developmental process (48.7%; 5.326e-39), developmental process (56.6%; 1.524e-38), system development (48.7%; 2.695e-38), response to organic substance (38.6%; 9.278e-36)	572	571	0	1.55e-222	28.82	28.82
7	Androgen receptor	developmental process (54.6%; 8.470e-27), negative regulation of cellular process (42.4%; 1.371e-26), negative regulation of biological process (44.7%; 3.354e-26), positive regulation of biological process (47.0%; 2.173e-24), anatomical structure development (49.1%; 1.924e-23)	461	461	1	5.92e-181	25.87	27.12
8	p53	positive regulation of cellular process (52.5%; 2.152e-45), negative regulation of cellular process (50.0%; 4.602e-45), positive regulation of biological process (55.2%; 2.693e-43), negative regulation of biological process (51.6%; 1.933e-42), system development (51.6%; 1.077e-37)	458	457	1	6.44e-177	25.69	26.94
9	YY1	cellular macromolecule metabolic process (65.8%; 9.194e-38), cellular metabolic process (77.3%; 6.702e-36), macromolecule metabolic process (68.9%; 3.508e-35), nucleobase-containing compound metabolic process (54.3%; 1.092e-34), cellular aromatic compound metabolic process (55.7%; 1.593e-34)	471	470	0	4.28e-182	26.06	26.06
10	ZNF143	cellular macromolecule metabolic process (63.0%; 1.688e-29), heterocycle metabolic process (52.8%; 9.497e-27), cellular metabolic process (74.0%; 1.215e-26), nucleobase-containing compound metabolic process (51.2%; 2.437e-26), nucleic acid metabolic process (44.8%; 1.767e-25)	457	456	0	1.61e-176	25.66	25.66
11	NANOG	negative regulation of cellular process (51.4%; 9.719e-41), negative regulation of biological process (52.5%; 2.430e-37), negative regulation of macromolecule metabolic process (32.5%; 2.208e-33), negative regulation of metabolic process (33.3%; 3.429e-32), negative regulation of cellular metabolic process (31.1%; 6.434e-31)	392	392	1	1.67e-153	23.81	25.06
12	c-Jun	single-organism developmental process (58.2%; 4.943e-43), response to organic substance (48.7%; 1.291e-42), organ development (49.6%; 1.512e-42), developmental process (65.4%; 7.587e-41), system development (57.3%; 1.826e-40)	346	346	2	2.69e-135	22.34	24.84
13	E2F1	cellular macromolecule metabolic process (66.4%; 3.574e-33), negative regulation of cellular process (47.8%; 2.848e-32), nucleic acid metabolic process (49.4%; 6.884e-32), nucleobase-containing compound metabolic process (55.0%; 1.061e-30), cell cycle (27.8%; 1.099e-30)	382	382	1	1.54e-149	23.5	24.75
14	HIF1A	response to organic cyclic compound (28.2%; 1.398e-30), negative regulation of biological process (52.0%; 1.783e-29), negative regulation of cellular process (49.3%; 3.222e-29), response to organic substance (43.5%; 8.982e-28), regulation of cell death (31.3%; 1.627e-27)	304	303	3	4.35e-116	20.8	24.55
15	RelA (p65 NF-kB subunit)	positive regulation of biological process (59.7%; 2.504e-41), response to organic substance (48.6%; 2.824e-41), positive regulation of cellular process (55.7%; 2.343e-40), negative regulation of biological process (55.4%; 3.003e-39), response to oxygen-containing compound (36.6%; 5.870e-39)	343	341	1	5.32e-129	22.02	23.27
16	SP3	response to lipid (32.9%; 7.965e-36), single-organism developmental process (60.4%; 8.470e-35), response to organic substance (50.4%; 8.197e-34), developmental process (67.9%; 1.028e-33), response to oxygen-containing compound (39.2%; 1.051e-33)	241	240	3	1.79e-91	18.46	22.21
17	STAT3	system development (66.7%; 2.456e-55), developmental process (74.2%; 1.001e-54), multicellular organismal development (70.8%; 2.124e-54), single-organism developmental process (66.0%; 2.543e-54), organ development (57.0%; 1.522e-53)	294	294	1	8.3e-115	20.57	21.82
18	GATA-3	positive regulation of cellular process (47.9%; 4.579e-21), positive regulation of biological process (51.3%; 6.142e-21), regulation of transcription from RNA polymerase II promoter (28.8%; 6.650e-21), regulation of macromolecule metabolic process (54.7%; 1.734e-19), positive regulation of macromolecule metabolic process (33.3%; 1.352e-17)	281	281	1	1.06e-109	20.1	21.35
19	SOX2	negative regulation of macromolecule metabolic process (42.7%; 3.001e-42), negative regulation of cellular metabolic process (41.9%; 2.325e-41), negative regulation of cellular process (58.5%; 3.310e-40), negative regulation of metabolic process (43.1%; 5.003e-40), negative regulation of macromolecule biosynthetic process (34.3%; 7.831e-38)	257	257	1	2.76e-100	19.21	20.46
20	p63	regulation of apoptotic process (30.8%; 2.360e-25), regulation of programmed cell death (30.8%; 4.340e-25), positive regulation of cellular process (50.6%; 1.455e-24), regulation of cell death (31.2%; 1.560e-24), positive regulation of biological process (54.0%; 1.885e-24)	273	272	0	5.9e-104	19.68	19.68
21	C/EBPbeta	response to organic substance (55.4%; 3.614e-46), response to organic cyclic compound (36.0%; 4.868e-44), response to endogenous stimulus (42.6%; 3.366e-43), response to oxygen-containing compound (42.2%; 1.206e-42), negative regulation of biological process (59.3%; 2.482e-38)	262	261	0	1.16e-99	19.27	19.27
22	EGR1	response to organic substance (48.8%; 1.618e-31), response to endogenous stimulus (37.3%; 1.671e-30), single-organism developmental process (57.0%; 1.198e-29), positive regulation of biological process (58.6%; 1.412e-29), positive regulation of cellular process (54.5%; 1.059e-28)	246	246	0	5.6e-96	18.79	18.79
23	IRF4	cellular macromolecule metabolic process (65.4%; 3.563e-20), nucleic acid metabolic process (46.1%; 1.481e-16), nucleobase-containing compound metabolic process (51.8%; 3.841e-16), cellular metabolic process (73.7%; 2.070e-15), macromolecule metabolic process (65.4%; 2.273e-15)	248	247	0	3.36e-94	18.73	18.73
24	HNF4-alpha	response to organic substance (42.8%; 1.635e-18), cellular response to chemical stimulus (38.8%; 5.211e-18), response to endogenous stimulus (30.8%; 1.751e-16), response to organic cyclic compound (24.4%; 1.013e-15), positive regulation of transcription, DNA-templated (24.9%; 1.628e-15)	205	204	1	1.75e-77	16.99	18.24
25	LHX2	system development (52.2%; 8.261e-17), anatomical structure development (55.6%; 3.922e-16), multicellular organismal development (55.6%; 1.078e-15), developmental process (58.9%; 1.124e-15), single-organism developmental process (49.4%; 2.237e-14)	192	191	1	1.91e-72	16.43	17.68
26	DBP	regulation of metabolic process (57.3%; 4.977e-10), regulation of transferase activity (16.9%; 1.395e-09), regulation of primary metabolic process (51.7%; 1.736e-09), regulation of cellular metabolic process (51.7%; 2.482e-09), regulation of molecular function (32.0%; 6.621e-09)	191	190	1	4.66e-72	16.38	17.63
27	SRF	tissue development (42.1%; 1.708e-31), anatomical structure morphogenesis (45.4%; 4.939e-28), single-organism developmental process (61.2%; 7.222e-28), developmental process (68.9%; 3.137e-27), anatomical structure development (65.0%; 3.347e-27)	191	190	1	4.66e-72	16.38	17.63
28	NF-kB1 (p50)	positive regulation of biological process (59.0%; 1.293e-25), response to stress (52.7%; 3.104e-25), negative regulation of cellular process (52.7%; 4.434e-25), negative regulation of biological process (54.6%; 3.224e-24), positive regulation of cellular process (53.7%; 3.161e-23)	211	211	0	2.67e-82	17.38	17.38
29	NRSF	multicellular organismal process (79.5%; 5.207e-29), single-multicellular organism process (77.4%; 5.158e-28), nervous system development (44.7%; 1.837e-27), system development (59.5%; 3.197e-26), developmental process (66.3%; 6.903e-25)	199	199	0	1.28e-77	16.88	16.88
30	ETS1	positive regulation of biological process (67.2%; 5.656e-36), positive regulation of cellular process (63.6%; 6.024e-36), positive regulation of metabolic process (49.7%; 2.664e-32), anatomical structure morphogenesis (46.7%; 8.426e-32), developmental process (70.8%; 1.112e-31)	199	199	0	1.28e-77	16.88	16.88
31	TCF7L2 (TCF4)	positive regulation of biological process (69.4%; 1.004e-39), positive regulation of macromolecule metabolic process (51.0%; 2.301e-37), positive regulation of cellular process (64.3%; 3.149e-37), positive regulation of gene expression (40.3%; 4.114e-37), positive regulation of metabolic process (52.0%; 4.151e-36)	198	198	0	3.14e-77	16.83	16.83

## Sheet: Info
Info
General
Date	2014.07.17
Server	https://portal.genego.com
Version	MetaCore+MetaDrug® version 6.18 build 65505 scripts 65804.
Name	Georgia Inst of Tech - McDonald named seat
Login	gatech13
Export Settings
Active Data
Names	Type	Size
SN-NE-PLIER16-PM-MM-12104_GeneGO	General Experiment	11675		Threshold	0
				P-value	1
