# Supplementary material for: Snail-induced epithelial-to-mesenchymal transition of MCF-7 breast cancer cells: systems analysis of molecular changes and their effect on radiation and drug sensitivity
Source: BMC Cancer. 2016 Mar 18;16:236. doi: 10.1186/s12885-016-2274-5 (PMC4797178; doi:10.1186/s12885-016-2274-5)
Supplement: Additional file 7: — List of differentially expressed genes between MCF-7-Snail and MCF-7-Control cells known to MetaCore knowledgebase to be directly transcriptionally regulated by c-Myc. (XLS 610 kb) [file 12885_2016_2274_MOESM7_ESM.xls]

## Sheet: Interactions Report
Snail-induced epithelial-to-mesenchymal transition of MCF-7 breast cancer cells: systems analysis of molecular changes and their effect on radiation and drug sensitivity
Mezencev R et al.
Additional file 7
List of differentially expressed genes between MCF-7-Snail and MCF-7-Control cells known to Metacore knowledgbase to be directly transcriptionally regulated by c-Myc.
Effect: Direction of transcriptional regulation of this gene by MYC as known to MetaCore: green=transcriptional activation; red=transcriptional repression
Link info: Additional details
Reference: List of references (PubMed PMIDs) supporting the transcriptional regulation
Input IDs: Affymetrix probe sets corresponding to the differentially expressed genes in MCF-7-Snail/MCF-7-Control dataset and known to be transcriptionally regulated by MYC
FC: Fold changes in expression of genes differentially expressed between MCF-7-Snail and MCF-7-Control cells; red=genes up-regulated in MCF-7-Snail; blue=genes down-regulated in MCF-7-Snail
#	Network Object "FROM"	Object Type	Network Object "TO"	Object Type	Effect	Mechanism	Homo sapiens	Link Info	References	Input IDs	FC
1	c-Myc	Transcription factor	Aurora-B	Protein kinase	Activation	Transcription regulation	x	c-Myc probably regulates transcription of Aurora-B in human B-cell lymphoma.	18277385;23153537	209464_at;239219_at	2.49391
2	c-Myc	Transcription factor	BCS1L	Generic enzyme	Activation	Transcription regulation	x	BCS1L promoter has a putative c-Myc-binding site.	17411336;20300622	207618_s_at	2.2173
3	c-Myc	Transcription factor	CTE2	Generic enzyme	Activation	Transcription regulation	x	CTE2 promoter has a putative c-Myc-binding site.	17093053;17411336;19736564;19915707;22039435	208002_s_at	2.28054
4	c-Myc	Transcription factor	LIN-28B	Generic binding protein	Activation	Transcription regulation	x	Chromatin immunoprecipitation and reporter assays reveal direct association of Myc with the Lin-28B promoter resulting in transcriptional transactivation.	19167336;19211792;19483683;19557079;23318446	229349_at	138.903
5	c-Myc	Transcription factor	HAUS6	Protein	Activation	Transcription regulation	x	Using gene expression profiles with ChIP-PET it was shown that FAM29A is direct c-Myc-regulated target.	17093053;19030024	222685_at;218602_s_at	2.72211
6	c-Myc	Transcription factor	NOL7	Protein	Activation	Transcription regulation	x	c-Myc binds to the NOL7 promoter region and positively regulates NOL7 expression	18277385;19796622;20206243	210097_s_at;202882_x_at;213838_at	3.05327
7	c-Myc	Transcription factor	ZDHHC11	Generic enzyme	Activation	Transcription regulation	x	Using gene expression profiles with ChIP-PET it was shown that ZDHHC11 is direct c-Myc-regulated target.	17093053	232417_x_at;221646_s_at;1552283_s_at	4.72196
8	c-Myc	Transcription factor	POLR3G	Generic enzyme	Activation	Transcription regulation	x	c-Myc activates transcription of POLR3G .	12808131;17093053;17411336	231544_s_at;206653_at	4.64321
9	c-Myc	Transcription factor	NP14	Generic binding protein	Activation	Transcription regulation	x	NP14 promoter has a putative c-Myc-binding site.	11139609;12529326;17093053;17411336;19030024;19079543;19796622;22102868	211951_at	2.03377
10	c-Myc	Transcription factor	DDR2	Receptor with enzyme activity	Activation	Transcription regulation	x	Hypoxia induced DDR2 expression. Gel shifting assays showed that hypoxia increased the Myc-Max-DNA binding activity in the promoter region of DDR2; inhibition of p38 MAPK activation by SB203580 and p38-specific siRNA blocked hypoxia-induced DDR2 promoter activity.	18664364	205168_at;235631_at;227561_at;225442_at	37.2185
11	c-Myc	Transcription factor	PIGL	Generic enzyme	Activation	Transcription regulation	x	Using gene expression profiles with ChIP-PET it was shown that PIGL is direct c-Myc-regulated target.	17093053;19079543	213889_at;239943_x_at	2.04521
12	c-Myc	Transcription factor	REA	Generic binding protein	Activation	Transcription regulation	x	c-Myc activates transcription of REA .	11302691;12808131	201600_at	1.81286
13	c-Myc	Transcription factor	GPATCH4	Generic binding protein	Activation	Transcription regulation	x	c-Myc probably regulates transcription of GPATCH4.	18555785;19030024;19915707;21860422	221733_s_at;224632_at;224633_s_at;224634_at	2.59332
14	c-Myc	Transcription factor	GASC1	Generic enzyme	Activation	Transcription regulation	x	c-Myc probably regulates transcription of GASC1 in human B-cell lymphoma.	18277385;19796622;19915707;23159369	244385_at	-8.8586
15	c-Myc	Transcription factor	ENO1	Transcription factor	Activation	Transcription regulation	x	Using a Bayesian model, it was integrated genome sequence data and epigenetic information to identify c-Myc recognition sites in the human genome.	12695333;14519204;15199147;17093053;17411336;19030024;19079543;19736564;20364083;22039435	201231_s_at;216554_s_at	1.95347
16	c-Myc	Transcription factor	MRPL23	Generic binding protein	Activation	Transcription regulation	x	MRPL23 promoter has a putative c-Myc-binding site.	17093053;17411336	213897_s_at;1562392_at	2.91169
17	c-Myc	Transcription factor	ARL5	RAS - superfamily	Activation	Transcription regulation	x	Using gene expression profiles with ChIP-PET it was shown that ARL5 is direct c-Myc-regulated target.	17093053	243176_at	1.77783
18	c-Myc	Transcription factor	RPL23	Generic binding protein	Activation	Transcription regulation	x	RPL23 promoter has a putative c-Myc-binding site in Burkitt's lymphoma cells.	12808131;14519204;17411336;18535662;19030024;19079543;19796622;20332779;23217706	215224_at;214744_s_at	4.0997
19	c-Myc	Transcription factor	ZNF74	Generic binding protein	Activation	Transcription regulation	x	Using gene expression profiles with ChIP-PET it was shown that ZNF74 is direct c-Myc-regulated target.	14980218;17093053	205881_at	1.7696
20	c-Myc	Transcription factor	IRP2	Generic binding protein	Activation	Transcription regulation	x	c-Myc activates transcription of IRP2 .	9924025;16064138	1555476_at	1.78708
21	c-Myc	Transcription factor	CEACAM1	Generic binding protein	Activation	Transcription regulation	x	By using microarray technology, alterations in the expression of genes were captured based on a female transgenic mouse model in which c-Myc overexpression in alveolar epithelium results in the development of bronchiolo-alveolar carcinoma and papillary adenocarcinoma.The promoters of 361 transcriptionally induced genes were analysed with respect to c-Myc binding sites and found 110 putative bindi…	18498649	210610_at	-3.14368
22	c-Myc	Transcription factor	IGF-1 receptor	Receptor with enzyme activity	Activation	Transcription regulation	x	Using gene expression profiles with ChIP-PET it was shown that IGF-1 receptor is direct c-Myc-regulated target.	17093053;17411336;19030024;19915707;22484818;23101584	203628_at;225330_at;203627_at	-3.13524
23	c-Myc	Transcription factor	NUP153	Generic channel	Activation	Transcription regulation	x	Association of c-Myc with NUP153 was identified by tandem affinity purification (TAP) and the mass spectral multidimensional protein identification technology (MudPIT).	12808131;17093053;17314511;17411336;19915707	239948_at;202097_at	2.39238
24	c-Myc	Transcription factor	MCM6	Generic enzyme	Activation	Transcription regulation	x	MCM6 promoter has a putative c-Myc-binding site.	17411336;19030024;19796622;21860422	238977_at	3.39017
25	c-Myc	Transcription factor	GCSP	Generic enzyme	Activation	Transcription regulation	x	Using gene expression profiles with ChIP-PET it was shown that GCSP is direct c-Myc-regulated target.	17093053	204836_at	9.65129
26	c-Myc	Transcription factor	PDK1	Protein kinase	Activation	Transcription regulation	x	c-Myc enhances transcription of key switche of glucose metabolism such as PDK1, which stimulate glycolysis.	12808131;17411336;17785433	206686_at;226452_at	6.18593
27	c-Myc	Transcription factor	BXDC2	Generic binding protein	Activation	Transcription regulation	x	c-Myc probably regulates transcription of BXDC2.	18555785;19079543;19796622;21969377	219177_at	2.41958
28	c-Myc	Transcription factor	NPM3	Generic binding protein	Activation	Transcription regulation	x	NPM3 promoter has a putative c-Myc-binding site. Using gene expression profiles with ChIP-PET it was shown that NPM3 is direct c-Myc-regulated target.	17093053;17411336;19915707	205129_at	2.04587
29	c-Myc	Transcription factor	p56 KKIAMRE	Protein kinase	Activation	Transcription regulation	x	c-Myc activates transcription of p56 KKIAMRE .	24586446	236331_at	5.36715
30	c-Myc	Transcription factor	ALOX15	Generic enzyme	Activation	Transcription regulation	x	c-Myc probably regulates transcription of ALOX15 in human B-cell lymphoma.	18277385;22067385;22378047	207328_at	-18.728
31	c-Myc	Transcription factor	MRPL37	Generic binding protein	Activation	Transcription regulation	x	Using gene expression profiles with ChIP-PET it was shown that MRPL37 is direct c-Myc-regulated target.	17093053	222993_at	1.83366
32	c-Myc	Transcription factor	Sideroflexin-4	Transporter	Activation	Transcription regulation	x	Using gene expression profiles with ChIP-PET it was shown that Sideroflexin-4 is direct c-Myc-regulated target.	17093053;19796622	231505_s_at;229236_s_at;230637_at;225143_at	2.74239
33	c-Myc	Transcription factor	Chk1	Protein kinase	Activation	Transcription regulation	x	c-Myc associates with Chk1 gene promoter.	14504477;19030024;19118200;23269272	238075_at	2.54689
34	c-Myc	Transcription factor	SCO2	Generic binding protein	Activation	Transcription regulation	x	Using gene expression profiles with ChIP-PET it was shown that SCO2 is direct c-Myc-regulated target.	17093053;18277385;21150319	205241_at	2.52562
35	c-Myc	Transcription factor	CGI-30	Generic enzyme	Activation	Transcription regulation	x	Using gene expression profiles with ChIP-PET it was shown that CGI-30 is direct c-Myc-regulated target.	17093053;19030024;19079543;19796622;22039435	219590_x_at;224060_s_at;224196_x_at;223671_x_at;222360_at	5.17013
36	c-Myc	Transcription factor	Ninein	Generic binding protein	Activation	Transcription regulation	x	Using gene expression profiles with ChIP-PET it was shown that NIN is direct c-Myc-regulated target.	17093053;19736564;19915707	225921_at;223981_at	2.44057
37	c-Myc	Transcription factor	TBCD4	Regulators (GDI, GAP, GEF)	Activation	Transcription regulation	x	Using gene expression profiles with ChIP-PET it was shown that TBCD4 is direct c-Myc-regulated target.	17093053	203386_at;203387_s_at	6.48249
38	c-Myc	Transcription factor	TBDN100	Generic binding protein	Activation	Transcription regulation	x	By using microarray technology, alterations in the expression of genes were captured based on a female transgenic mouse model in which c-Myc overexpression in alveolar epithelium results in the development of bronchiolo-alveolar carcinoma and papillary adenocarcinoma.The promoters of 361 transcriptionally induced genes were analysed with respect to c-Myc binding sites and found 110 putative bindi…	18498649;19796622;20081848	226998_at	1.92497
39	c-Myc	Transcription factor	OPRT	Generic enzyme	Activation	Transcription regulation	x	c-Myc can bind to gene PYR5 promoter.	18628958;19079543;19796622;21860422	239800_at	1.77722
40	c-Myc	Transcription factor	SAB	Generic binding protein	Activation	Transcription regulation	x	SAB promoter has a putative c-Myc-binding site.	17411336;19915707;20618946	201810_s_at;201811_x_at	-3.82728
41	c-Myc	Transcription factor	LRRC59	Generic binding protein	Activation	Transcription regulation	x	Using gene expression profiles with ChIP-PET it was shown that PRO1855 is direct c-Myc-regulated target.	17093053;20848231	234812_at	1.80262
42	c-Myc	Transcription factor	PTEN	Lipid phosphatase	Activation	Transcription regulation	x	C-Myc binds to PTEN promoter and activates it.	12695333;17411336;17873882;17998413;19030024;19563662;19736564;22210892;22484818;23135913	217492_s_at;204054_at;225363_at;211711_s_at	-2.23092
43	c-Myc	Transcription factor	Exportin 5	Generic binding protein	Activation	Transcription regulation	x	Association of c-Myc with Exportin 5 was identified by tandem affinity purification (TAP) and the mass spectral multidimensional protein identification technology. Using gene expression profiles with ChIP-PET it was shown that XPO5 is direct c-Myc-regulated target.	17093053;17314511;17353931;19796622	223056_s_at;223057_s_at;223055_s_at	3.93178
44	c-Myc	Transcription factor	TIP120A	Generic binding protein	Activation	Transcription regulation	x	Using gene expression profiles with ChIP-PET it was shown that TIP120A is direct c-Myc-regulated target.	17093053;17411336	208838_at;235224_s_at;242089_at	2.93988
45	c-Myc	Transcription factor	Kallikrein 11	Generic protease	Activation	Transcription regulation	x	c-Myc binds to gene Kallikrein 11 promoter and promotes Kallikrein 11 expression.	18515984;19915707	205470_s_at	-53.9104
46	c-Myc	Transcription factor	GC1QBP	Generic binding protein	Activation	Transcription regulation	x	Association of c-Myc with GC1QBP was identified by tandem affinity purification (TAP) and the mass spectral multidimensional protein identification technology (MudPIT).	17314511;19030024;19796622;21860422	214214_s_at;208910_s_at	2.12216
47	c-Myc	Transcription factor	CRP2BP	Generic binding protein	Activation	Transcription regulation	x	Using gene expression profiles with ChIP-PET it was shown that CSRP2BP is direct c-Myc-regulated target.	17093053;19030024;19079543;19736564	228544_s_at	1.80113
48	c-Myc	Transcription factor	ACN9	Protein	Activation	Transcription regulation	x	Using gene expression profiles with ChIP-PET it was shown that ACN9 is direct c-Myc-regulated target.	17093053;19915707	218981_at	32.9541
49	c-Myc	Transcription factor	ARL6IP6	Generic binding protein	Activation	Transcription regulation	x	Using gene expression profiles with ChIP-PET it was shown that ARL6IP6 is direct c-Myc-regulated target.	17093053;19796622	225711_at	2.96888
50	c-Myc	Transcription factor	ANAPC5	Generic enzyme	Activation	Transcription regulation	x	c-Myc binds to gene ANAPC5 promoter and activates ANAPC5 expression.	17093053;17411336;19030024	208721_s_at	2.99049
51	c-Myc	Transcription factor	IDH3B	Generic enzyme	Activation	Transcription regulation	x	Association of c-Myc with IDH3B was identified by tandem affinity purification (TAP) and the mass spectral multidimensional protein identification technology (MudPIT).	12808131;17093053;17314511;19915707	201509_at;210418_s_at;210014_x_at	1.8955
52	c-Myc	Transcription factor	TIP	Generic enzyme	Activation	Transcription regulation	x	Using gene expression profiles with ChIP-PET it was shown that TIP is direct c-Myc-regulated target.	17093053	220007_at;232533_at	3.40003
53	c-Myc	Transcription factor	Androgen receptor	Transcription factor	Activation	Transcription regulation	x	Chromatin immunoprecipitation assays confirmed that ET-1 increased interaction between c-myc and c-myc binding sites in AR enhancer, suggesting that ET-1-induced AR transcription occurs via c-myc-mediated AR transcription.	10551783;15861399;17093053;18623111;22128178	211110_s_at;226192_at;211621_at;226197_at	-67.9461
54	c-Myc	Transcription factor	PRDX4	Generic enzyme	Activation	Transcription regulation	x	c-Myc probably regulates transcription of PRDX4 in human B-cell lymphoma.	18277385;21969377	201923_at	2.35844
55	c-Myc	Transcription factor	Rhophilin 1	Generic binding protein	Activation	Transcription regulation	x	c-Myc associates with Rhophilin 1 gene promoter.	19079543;19118200;21969377	235998_at;228405_at	-4.5946
56	c-Myc	Transcription factor	DP1	Transcription factor	Activation	Transcription regulation	x	DP1 promoter has a putative c-Myc-binding site.	11139609;17411336;19030024;19079543;19796622;19915707;22653869	242538_at	1.95947
57	c-Myc	Transcription factor	NIP3	Generic binding protein	Activation	Transcription regulation	x	NIP3 promoter has a putative c-Myc-binding site.	17093053;17411336	201849_at	2.1433
58	c-Myc	Transcription factor	SLC39A3 (ZIP3)	Transporter	Activation	Transcription regulation	x	Using gene expression profiles with ChIP-PET it was shown that SLC39A3 is direct c-Myc-regulated target.	17093053	223917_s_at	3.78878
59	c-Myc	Transcription factor	GRPE2	Generic binding protein	Activation	Transcription regulation	x	Using gene expression profiles with ChIP-PET it was shown that GRPEL2 is direct c-Myc-regulated target.	17093053;19736564	226881_at	2.43843
60	c-Myc	Transcription factor	KARS	Generic enzyme	Activation	Transcription regulation	x	Using gene expression profiles with ChIP-PET it was shown that KARS is direct c-Myc-regulated target.	17093053;19796622;21150319	200079_s_at	-1.93239
61	c-Myc	Transcription factor	GADD45 gamma	Generic binding protein	Activation	Transcription regulation	x	c-Myc probably regulates transcription of GADD45 gamma.	18555785;19736564;21969377	204121_at	-4.66359
62	c-Myc	Transcription factor	GLI-1	Transcription factor	Activation	Transcription regulation	x	c-Myc associates with GLI-1 gene promoter and upregulates GLI-1 expression	19030024;19118200;19563662;20941789;22623531;23525267	206646_at	2.33512
63	c-Myc	Transcription factor	NSUN2	Generic enzyme	Activation	Transcription regulation	x	c-Myc upregulates transcription of NSUN2.	16713953;18555785;19596847;19796622	223076_s_at	1.78232
64	c-Myc	Transcription factor	Rififylin (RFFL)	Generic enzyme	Activation	Transcription regulation	x	c-Myc activates transcription of Rififylin (RFFL) .	24114843	242155_x_at;1554599_x_at;1554597_at	3.84258
65	c-Myc	Transcription factor	ABC50	Generic channel	Activation	Transcription regulation	x	c-Myc associates with ABC50 gene promoter.	19118200;21693596	200045_at	1.73515
66	c-Myc	Transcription factor	TdIF2	Generic binding protein	Activation	Transcription regulation	x	Using gene expression profiles with ChIP-PET it was shown that ERBP is direct c-Myc-regulated target.	17093053;20936779	202776_at	1.94168
67	c-Myc	Transcription factor	GMIP	Regulators (GDI, GAP, GEF)	Activation	Transcription regulation	x	c-Myc can bind to gene GMIP promoter and promotes GMIP expression.	16651409	218913_s_at	-4.61635
68	c-Myc	Transcription factor	MYO1B	Generic binding protein	Activation	Transcription regulation	x	c-Myc activates transcription of MYO1B .	17093053;17353931	212364_at;212365_at	-3.83041
69	c-Myc	Transcription factor	SET8	Generic enzyme	Activation	Transcription regulation	x	c-Myc probably regulates transcription of SET8.	18555785;19030024;19079543;19796622;22117221	225094_at	1.77774
70	c-Myc	Transcription factor	GRP78	Generic binding protein	Activation	Transcription regulation	x	GRP78 promoter has a putative c-Myc-binding site.	17093053;17411336;19736564;24469058	211936_at;230031_at	2.64095
71	c-Myc	Transcription factor	SHMT2	Generic enzyme	Activation	Transcription regulation	x	C-Myc binds to gene SHMT2 promoter and activates SHMT2 expression.	15988031;19030024;19796622	214095_at	1.80397
72	c-Myc	Transcription factor	DDX31	Generic enzyme	Activation	Transcription regulation	x	Using gene expression profiles with ChIP-PET it was shown that DDX31 is direct c-Myc-regulated target.	17093053	235436_at	1.74462
73	c-Myc	Transcription factor	HXK2	Generic kinase	Activation	Transcription regulation	x	C-Myc binds to gene HXK2 promoter and activates HXK2 expression.	15199147;17093053;17785433;19079543;20364083;22186139;22484818	222305_at	6.4704
74	c-Myc	Transcription factor	Karyopherin alpha 4	Transporter	Activation	Transcription regulation	x	Association of c-Myc with Karyopherin alpha 4 was identified by tandem affinity purification (TAP) and the mass spectral multidimensional protein identification technology (MudPIT).	17093053;17314511;19030024	209653_at;213567_at	-2.58526
75	c-Myc	Transcription factor	VAM-1	Generic binding protein	Activation	Transcription regulation	x	Using gene expression profiles with ChIP-PET it was shown that MPP6 is direct c-Myc-regulated target.	17093053;19030024	205429_s_at	2.59072
76	c-Myc	Transcription factor	MBNL1	Generic binding protein	Activation	Transcription regulation	x	MBNL1 promoter has a putative c-Myc-binding site in Burkitt's lymphoma cells.	12808131;15778709;17093053;17411336	215663_at	2.04377
77	c-Myc	Transcription factor	NCS-1	Generic binding protein	Activation	Transcription regulation	x	Using gene expression profiles with ChIP-PET it was shown that FREQ is direct c-Myc-regulated target.	17093053;19915707	218266_s_at	-1.84711
78	c-Myc	Transcription factor	PUR2	Generic enzyme	Activation	Transcription regulation	x	c-Myc activates transcription of PUR2 .	14980218;17264126;18628958;19079543;21860422	230766_at;236969_at;212379_at;230097_at;210005_at;212378_at	2.61931
79	c-Myc	Transcription factor	MBLAC2	Generic enzyme	Activation	Transcription regulation	x	LOC153364 was identificated as c-Myc target gene by chromatin immunoprecipitation analysis, luciferase reporter assay RT-PCR.	16455494	230298_at;1554619_at	2.29095
80	c-Myc	Transcription factor	SBNO1	Generic binding protein	Activation	Transcription regulation	x	C14orf169 and MYC interact at the promoter region of SBNO1 and increase it's expression.	17308053	218737_at	-2.11887
81	c-Myc	Transcription factor	microRNA 18a	RNA	Activation	Transcription regulation	x	mir-17-92 cluster is directly regulated by c-myc in pluripotent cells.	15944709;16557279;16878133;20804970;21664042;23438603;23930820;24145479	232291_at	22.6844
82	c-Myc	Transcription factor	CDK1 (p34)	Protein kinase	Activation	Transcription regulation	x	c-Myc transcription factor-binding site was identified in Cdc2a promoter.	1748630;14562020;16449500;17314511;23657834;24502923	210559_s_at;203213_at	1.95742
83	c-Myc	Transcription factor	FAM152A	Protein	Activation	Transcription regulation	x	FAM152A promoter has a putative c-Myc-binding site.	17093053;17411336;19915707	1558914_at;222158_s_at;222936_s_at;212371_at	3.87285
84	c-Myc	Transcription factor	RUVBL1	Generic binding protein	Activation	Transcription regulation	x	Association of c-Myc with RUVBL1 was identified by tandem affinity purification (TAP) and the mass spectral multidimensional protein identification technology (MudPIT).	11509179;11839798;12529326;15998811;17093053;17242204;17314511;17411336;18851746;19030024	201614_s_at	2.10673
85	c-Myc	Transcription factor	CG4853	Regulators (GDI, GAP, GEF)	Activation	Transcription regulation	x	C14orf169 and MYC interact at the promoter region CG4853 and increase it's expression.	17093053;17308053;19915707	230563_at;242917_at	6.51976
86	c-Myc	Transcription factor	microRNA 17	RNA	Activation	Transcription regulation	x	c-Myc binds directly to the mir-17 cluster genomic locus	15944709;16557279;16878133;17438130;19197161;19603121;19706389;20804970;21159814;21664042;21806958;22362744;23096114;23300087;23438603;23735886;23930820;24145479	232291_at	22.6844
87	c-Myc	Transcription factor	LSS	Generic enzyme	Activation	Transcription regulation	x	Using gene expression profiles with ChIP-PET it was shown that LSS is direct c-Myc-regulated target.	14583781;14980218;17093053	211018_at;202245_at	-2.82153
88	c-Myc	Transcription factor	RRP42	Generic enzyme	Activation	Transcription regulation	x	RRP42 promoter has a putative c-Myc-binding site.	17093053;17411336	213648_at	1.97327
89	c-Myc	Transcription factor	POLR3E	Generic enzyme	Activation	Transcription regulation	x	Using gene expression profiles with ChIP-PET it was shown that POLR3E is direct c-Myc-regulated target.	17093053;19736564;19796622	222490_at	2.46089
90	c-Myc	Transcription factor	hnRNP A3	Generic binding protein	Activation	Transcription regulation	x	Using gene expression profiles with ChIP-PET it was shown that HNRPA3 is direct c-Myc-regulated target.	17093053;19030024;19079543	211930_at;211932_at;206809_s_at;211933_s_at;211929_at	3.39577
91	c-Myc	Transcription factor	Casein kinase II, alpha chain (CSNK2A1)	Protein kinase	Activation	Transcription regulation	x	c-Myc binds to and activates the Casein kinase II, alpha chain (CSNK2A1) promoter.	21860422	212073_at;212075_s_at	2.14626
92	c-Myc	Transcription factor	Cytochrome c	Generic enzyme	Activation	Transcription regulation	x	C-Myc binds to gene Cytochrome c promoter and activates Cytochrome c expression.	12533512;15988031;17093053;17411336;19915707	208905_at;229415_at	4.15889
93	c-Myc	Transcription factor	BTF	Generic binding protein	Activation	Transcription regulation	x	BTF promoter has a putative c-Myc-binding site.	17093053;17411336;19796622	239897_at;229454_at	6.00403
94	c-Myc	Transcription factor	PKA-cat beta	Protein kinase	Activation	Transcription regulation	x	C-Myc can bind to gene PKA-cat beta promoter and activates PKA-cat beta expression.	12420224;17093053;19118200;19915707	202742_s_at	-2.3635
95	c-Myc	Transcription factor	NEP1	Generic binding protein	Activation	Transcription regulation	x	Using gene expression profiles with ChIP-PET it was shown that C2F is direct c-Myc-regulated target.	17093053;19079543;19796622	209233_at	2.12529
96	c-Myc	Transcription factor	NASP	Generic binding protein	Activation	Transcription regulation	x	NASP promoter has a putative c-Myc-binding site.	17093053;17411336;19030024;19079543	201970_s_at;242918_at;201969_at	3.75433
97	c-Myc	Transcription factor	EXO1	Generic enzyme	Activation	Transcription regulation	x	EXO1 promoter has a putative c-Myc-binding site in Burkitt's lymphoma cells.	12808131;17093053;19030024	204603_at	3.15675
98	c-Myc	Transcription factor	HDBP1	Transcription factor	Activation	Transcription regulation	x	Using gene expression profiles with ChIP-PET it was shown that SLC2A4RG is direct c-Myc-regulated target.	17093053	218494_s_at;1555500_s_at;227362_at	-2.74898
99	c-Myc	Transcription factor	SDF2L1	Generic enzyme	Activation	Transcription regulation	x	SDF2L1 has binding sites in promoter region for c-Myc identificated by chromatin immunoprecipitation analysis.	17093053;17264126;19030024;21150319	218681_s_at	3.27671
100	c-Myc	Transcription factor	PELP1	Generic binding protein	Activation	Transcription regulation	x	Using gene expression profiles with ChIP-PET it was shown that PELP1 is direct c-Myc-regulated target.	17093053;19030024;19079543;19736564	215354_s_at	1.83255
101	c-Myc	Transcription factor	PUR1	Generic enzyme	Activation	Transcription regulation	x	Binding of c-Myc to PUR1 was identified by sequence analysis and quantitative chromatin immunoprecipitation in vivo.	11511539;12119103;12695333;14519204;17114293;18628958	209434_s_at	2.08236
102	c-Myc	Transcription factor	Hn1	Protein	Activation	Transcription regulation	x	Using gene expression profiles with ChIP-PET it was shown that HN1 is direct c-Myc-regulated target.	17093053	217755_at	-1.87053
103	c-Myc	Transcription factor	4E-BP1	Generic binding protein	Activation	Transcription regulation	x	c-Myc can bind to gene 4E-BP1 promoter and promotes 4E-BP1 expression.	16651409;19079543	221539_at	2.83303
104	c-Myc	Transcription factor	Adrenomedullin	Receptor ligand	Activation	Transcription regulation	x	Adrenomedullin promoter has a putative c-Myc-binding site.	9973255;15192039;15735755;17411336;18190704;19407242;19736564;19915707	202912_at	5.13499
105	c-Myc	Transcription factor	FIGC	Generic channel	Activation	Transcription regulation	x	Using gene expression profiles with ChIP-PET it was shown that KCMF1 is direct c-Myc-regulated target.	17093053;19030024;19079543	222471_s_at;242887_at	3.06231
106	c-Myc	Transcription factor	PWP1	Protein	Activation	Transcription regulation	x	Using gene expression profiles with ChIP-PET it was shown that PWP1 is direct c-Myc-regulated target.	12808131;17093053;19796622	201607_at	2.25328
107	c-Myc	Transcription factor	PRMT3	Generic enzyme	Activation	Transcription regulation	x	PRMT3 promoter has a putative c-Myc-binding site.	17411336;19030024;19079543;21860422	213320_at	2.64465
108	c-Myc	Transcription factor	PGAP1	Generic enzyme	Activation	Transcription regulation	x	Using gene expression profiles with ChIP-PET it was shown that PGAP1 is direct c-Myc-regulated target.	17093053;17353931	244321_at;220576_at;239725_at;213469_at;241801_at	4.7812
109	c-Myc	Transcription factor	IleRS	Generic enzyme	Activation	Transcription regulation	x	IleRS promoter has a putative c-Myc-binding site.	17093053;17411336;19030024;19079543;19796622;22102868	204744_s_at	2.17625
110	c-Myc	Transcription factor	SAMHD1	Generic enzyme	Activation	Transcription regulation	x	SAMHD1 was identificated as c-Myc target gene by chromatin immunoprecipitation analysis, luciferase reporter assay RT-PCR.	16455494	235964_x_at	1.84242
111	c-Myc	Transcription factor	RANBP7	Transporter	Activation	Transcription regulation	x	Association of c-Myc with RANBP7 was identified by tandem affinity purification (TAP) and the mass spectral multidimensional protein identification technology (MudPIT).	17093053;17314511;17411336;19030024;22102868;22284678	200994_at;200995_at	3.85621
112	c-Myc	Transcription factor	ASSY	Generic enzyme	Activation	Transcription regulation	x	Association of c-Myc with ASSY was identified by tandem affinity purification (TAP) and the mass spectral multidimensional protein identification technology (MudPIT).	17093053;17314511;19934275;20300622;21494411	207076_s_at	2.34637
113	c-Myc	Transcription factor	DLX1	Transcription factor	Activation	Transcription regulation	x	DLX1 was identificated as c-Myc target gene by chromatin immunoprecipitation analysis, luciferase reporter assay RT-PCR.	16455494;17093053	242138_at	2.35017
114	c-Myc	Transcription factor	Alpha-1 catenin	Generic binding protein	Activation	Transcription regulation	x	c-Myc activates transcription of Alpha-1 catenin .	22850744	200765_x_at;210844_x_at;200764_s_at	-2.02446
115	c-Myc	Transcription factor	IMP1(ZBP1)	Generic binding protein	Activation	Transcription regulation	x	c-myc binds to CRD-BP promoter and induces its transcription.	17314511;21779431	223689_at;227377_at;241574_s_at	23.1832
116	c-Myc	Transcription factor	PRC (PGC-1 related)	Generic binding protein	Activation	Transcription regulation	x	Using gene expression profiles with ChIP-PET it was shown that PRC (PGC-1 related) is direct c-Myc-regulated target.	17093053;19030024;19736564	203737_s_at	1.97985
117	c-Myc	Transcription factor	SUZ12	Generic binding protein	Activation	Transcription regulation	x	By using microarray technology, alterations in the expression of genes were captured based on a female transgenic mouse model in which c-Myc overexpression in alveolar epithelium results in the development of bronchiolo-alveolar carcinoma and papillary adenocarcinoma.The promoters of 361 transcriptionally induced genes were analysed with respect to c-Myc binding sites and found 110 putative bindi…	18498649;19030024;19079543;19443447;19915707;22184065;24586446	213971_s_at;212287_at	2.68692
118	c-Myc	Transcription factor	PTD004	Generic binding protein	Activation	Transcription regulation	x	Using gene expression profiles with ChIP-PET it was shown that PTD004 is direct c-Myc-regulated target.	17093053;19030024	224525_s_at	3.65702
119	c-Myc	Transcription factor	PAF53	Generic binding protein	Activation	Transcription regulation	x	Using gene expression profiles with ChIP-PET it was shown that PAF53 is direct c-Myc-regulated target.	17093053;19079543	231041_at	2.3524
120	c-Myc	Transcription factor	HIC2	Transcription factor	Activation	Transcription regulation	x	Using gene expression profiles with ChIP-PET it was shown that HIC2 is direct c-Myc-regulated target.	14980218;17093053	212966_at;212964_at	6.05862
121	c-Myc	Transcription factor	FKBP11	Generic enzyme	Activation	Transcription regulation	x	Using gene expression profiles with ChIP-PET it was shown that FKBP11 is direct c-Myc-regulated target.	17093053;19030024;19079543	219118_at;219117_s_at	-3.76797
122	c-Myc	Transcription factor	HIP-2	Generic enzyme	Activation	Transcription regulation	x	HIP-2 promoter has a putative c-Myc-binding site in Burkitt's lymphoma cells.	12808131;15388797;17093053;17411336	202347_s_at	-1.82383
123	c-Myc	Transcription factor	microRNA 19a	RNA	Activation	Transcription regulation	x	c-Myc binding site has been identified in hsa-miR-19a promoter region.	15944709;16557279;16878133;19603121;20804970;21159814;21664042;23438603;23735886;23930820;24145479	232291_at	22.6844
124	c-Myc	Transcription factor	AK3	Generic kinase	Activation	Transcription regulation	x	Using gene expression profiles with ChIP-PET it was shown that AK3 is direct c-Myc-regulated target.	17093053;19736564	204348_s_at;204347_at;225342_at	2.79479
125	c-Myc	Transcription factor	P15RS	Protein	Activation	Transcription regulation	x	Using gene expression profiles with ChIP-PET it was shown that P15RS is direct c-Myc-regulated target.	17093053;19736564;19915707	1555202_a_at;228566_at;222559_s_at;225953_at;222558_at	10.2245
126	c-Myc	Transcription factor	MRPL39	Generic binding protein	Activation	Transcription regulation	x	Using gene expression profiles with ChIP-PET it was shown that MRPL39 is direct c-Myc-regulated target.	17093053	218558_s_at	1.90009
127	c-Myc	Transcription factor	TTC3	Generic binding protein	Activation	Transcription regulation	x	TTC3 promoter has a putative c-Myc-binding site. Using gene expression profiles with ChIP-PET it was shown that TTC3 is direct c-Myc-regulated target.	14980218;17093053;17411336	208661_s_at;208664_s_at;208662_s_at;208663_s_at	-2.72764
128	c-Myc	Transcription factor	LASS2	Generic binding protein	Activation	Transcription regulation	x	Using gene expression profiles with ChIP-PET it was shown that LASS2 is direct c-Myc-regulated target.	17093053	222212_s_at	-2.67284
129	c-Myc	Transcription factor	MTAP	Generic enzyme	Activation	Transcription regulation	x	Using gene expression profiles with ChIP-PET it was shown that MTAP is direct c-Myc-regulated target.	17093053	211364_at;204956_at;231984_at;216685_s_at	26.3207
130	c-Myc	Transcription factor	Ca-ATPase2	Ligand-gated ion channel	Activation	Transcription regulation	x	Association of c-Myc with Ca-ATPase2 was identified by tandem affinity purification (TAP) and the mass spectral multidimensional protein identification technology (MudPIT).	17093053;17314511;17353931;17411336;19736564	212361_s_at	3.0159
131	c-Myc	Transcription factor	B4GT2	Generic enzyme	Activation	Transcription regulation	x	B4GT2 promoter has a putative c-Myc-binding site.	17411336;22039435	209413_at	3.58549
132	c-Myc	Transcription factor	p115	Transporter	Activation	Transcription regulation	x	P115 was identificated as c-Myc target gene by chromatin immunoprecipitation analysis, luciferase reporter assay RT-PCR.	12808131;16455494;18940864;22484818	201831_s_at	1.94067
133	c-Myc	Transcription factor	CDK6	Protein kinase	Activation	Transcription regulation	x	c-Myc activates transcription of CDK6 .	12808131;19079543;19915707;22094256;24586446	224848_at;224847_at;224851_at	3.90498
134	c-Myc	Transcription factor	hnRNP U	Generic binding protein	Activation	Transcription regulation	x	HNRPU (SAF-A) promoter has a putative c-Myc-binding site.	17093053;17411336;19578763	200593_s_at;235603_at;225805_at	16.0437
135	c-Myc	Transcription factor	ASEF2	Regulators (GDI, GAP, GEF)	Activation	Transcription regulation	x	Using gene expression profiles with ChIP-PET it was shown that SPATA13 is direct c-Myc-regulated target.	17093053	225564_at	-3.22933
136	c-Myc	Transcription factor	LTA4H	Generic enzyme	Activation	Transcription regulation	x	LTA4H was identificated as c-Myc transcription target by chromatin immunoprecipitation assay.	12747840;12808131;17093053;17411336;19736564	208771_s_at	1.84698
137	c-Myc	Transcription factor	yrdC	Generic binding protein	Activation	Transcription regulation	x	c-Myc probably regulates transcription of yrdC.	18555785;19736564;21969377	222703_s_at;218647_s_at	3.27318
138	c-Myc	Transcription factor	hnRNP A1	Generic binding protein	Activation	Transcription regulation	x	Using a Bayesian model, it was integrated genome sequence data and epigenetic information to identify c-Myc recognition sites in the human genome.	12695333;12808131;17093053;17411336;18335064;19079543;20010808	222040_at;221919_at	2.42069
139	c-Myc	Transcription factor	Syngr3	Protein	Activation	Transcription regulation	x	Syngr3 promoter has a putative c-Myc-binding site. Using gene expression profiles with ChIP-PET it was shown that Syngr3 is direct c-Myc-regulated target.	17093053;17411336	205691_at	-2.74024
140	c-Myc	Transcription factor	PARP-1	Generic enzyme	Activation	Transcription regulation	x	Binding of c-Myc to PARP-1 was identified by sequence analysis and quantitative chromatin immunoprecipitation in vivo.	12695333;17093053;19030024;19079543;19118200;19796622;23277454	208644_at	3.37118
141	c-Myc	Transcription factor	SRBP1	GPCR	Activation	Transcription regulation	x	Binding of c-Myc to SRBP1 was identified by sequence analysis and quantitative chromatin immunoprecipitation in vivo.	12695333;12808131;17093053;17411336;19079543	201692_at;214484_s_at	3.05082
142	c-Myc	Transcription factor	RRN3	Generic binding protein	Activation	Transcription regulation	x	c-Myc probably regulates transcription of RRN3.	18555785;19796622;21177653	216902_s_at;230328_at	6.67946
143	c-Myc	Transcription factor	SFRS1 (SF2)	Generic binding protein	Activation	Transcription regulation	x	Using a Bayesian model, it was integrated genome sequence data and epigenetic information to identify c-Myc recognition sites in the human genome.	12747840;17411336;19030024;19796622;22545246	227164_at	2.08258
144	c-Myc	Transcription factor	LRRC34	Generic binding protein	Activation	Transcription regulation	x	Using gene expression profiles with ChIP-PET it was shown that MGC27085 is direct c-Myc-regulated target.	17093053;19030024	236917_at;236918_s_at;236654_s_at	13.4091
145	c-Myc	Transcription factor	CDC18L (CDC6)	Generic binding protein	Activation	Transcription regulation	x	CDC18L (CDC6) promoter has a putative c-Myc-binding site in Burkitt's lymphoma cells.	10899308;12808131;17093053;18335064;19030024;19079543	203967_at;203968_s_at	2.96773
146	c-Myc	Transcription factor	ADAS	Generic enzyme	Activation	Transcription regulation	x	ADAS promoter has a putative c-Myc-binding site in Burkitt's lymphoma cells.	12808131;17093053	205401_at;225114_at;225108_at;225113_at	61.78
147	c-Myc	Transcription factor	Rap1GDS1	Regulators (GDI, GAP, GEF)	Activation	Transcription regulation	x	Rap1GDS1 promoter has a putative c-Myc-binding site.	17093053;17411336;19736564	237856_at	4.47373
148	c-Myc	Transcription factor	MIR17HG	Protein	Activation	Transcription regulation	x	C-Myc binds to gene C13orf25 promoter and activates C13orf25 expression.	15944709;21806958;22102868;23749113	232291_at	22.6844
149	c-Myc	Transcription factor	BAG-1	Generic binding protein	Activation	Transcription regulation	x	Using gene expression profiles with ChIP-PET it was shown that BAG1 is direct c-Myc-regulated target.	17093053;19796622;21986497	229720_at;202387_at	-3.3553
150	c-Myc	Transcription factor	GNL2	Generic binding protein	Activation	Transcription regulation	x	c-Myc probably regulates transcription of GNL2 in human B-cell lymphoma.	17093053;18277385;21860422	201948_at	2.09669
151	c-Myc	Transcription factor	LIG-1	Generic binding protein	Activation	Transcription regulation	x	c-Myc probably regulates transcription of LIG-1 in human B-cell lymphoma.	18277385;19427292	211596_s_at	1.82053
152	c-Myc	Transcription factor	Bim	Generic binding protein	Activation	Transcription regulation	x	Bim promoter has a putative c-Myc-binding site in Burkitt's lymphoma cells.	12808131;17411336;19030024;21899728;23579242	1558143_a_at	2.84922
153	c-Myc	Transcription factor	SFRS10	Transcription factor	Activation	Transcription regulation	x	Using gene expression profiles with ChIP-PET it was shown that SFRS10 is direct c-Myc-regulated target.	17093053;19030024;19796622;22102868	239447_at	5.97069
154	c-Myc	Transcription factor	microRNA 19b-1	RNA	Activation	Transcription regulation	x	mir-17-92 cluster is directly regulated by c-myc in pluripotent cells.	15944709;16557279;16878133;20804970;21159814;23438603;23930820;24469837	232291_at	22.6844
155	c-Myc	Transcription factor	MCM4	Generic enzyme	Activation	Transcription regulation	x	Binding of c-Myc to MCM4 was identified by sequence analysis and quantitative chromatin immunoprecipitation in vivo.	11139609;12695333;17093053;17411336;19915707;21150319	222037_at	1.77462
156	c-Myc	Transcription factor	PPAR-gamma	Transcription factor	Activation	Transcription regulation	x	c-Myc interacts with ALOX15, PPARg and STAT6 promoters.	22067385	208510_s_at	-2.20294
157	c-Myc	Transcription factor	GPIAP1	Generic binding protein	Activation: Direction of transcriptional regulation of this gene by MYC as known to MetaCore: green=transcriptional activation,	Transcription regulation	x	Using gene expression profiles with ChIP-PET it was shown that M11S1 is direct c-Myc-regulated target.	17093053;19030024;19079543	226990_at;243370_at	3.56362
158	c-Myc	Transcription factor	CAP-E	Generic binding protein	Activation	Transcription regulation	x	Association of c-Myc with CAP-E was identified by tandem affinity purification (TAP) and the mass spectral multidimensional protein identification technology (MudPIT).	17093053;17314511;17353931;19796622	213253_at	1.96161
159	c-Myc	Transcription factor	U2AF35	Generic binding protein	Activation	Transcription regulation	x	Using gene expression profiles with ChIP-PET it was shown that U2AF1 is direct c-Myc-regulated target.	12808131;14980218;15388797;15778709;17093053;17411336;19736564;19915707	231904_at	-2.04868
160	c-Myc	Transcription factor	Thioredoxin-like 2	Generic enzyme	Activation	Transcription regulation	x	Using gene expression profiles with ChIP-PET it was shown that TXNL2 is direct c-Myc-regulated target.	17093053	209080_x_at	2.08919
161	c-Myc	Transcription factor	JOSD3	Generic binding protein	Activation	Transcription regulation	x	Using gene expression profiles with ChIP-PET it was shown that JOSD3 is direct c-Myc-regulated target.	17093053;19079543;19796622;21860422;21969377	222728_s_at;218750_at;221580_s_at	2.96401
162	c-Myc	Transcription factor	BMP7	Receptor ligand	Activation	Transcription regulation	x	Using gene expression profiles with ChIP-PET it was shown that BMP7 is direct c-Myc-regulated target.	17093053	209591_s_at;211260_at;211259_s_at	-5.82644
163	c-Myc	Transcription factor	CSDA	Transcription factor	Activation	Transcription regulation	x	Using a Bayesian model, it was integrated genome sequence data and epigenetic information to identify c-Myc recognition sites in the human genome.	12747840;12808131;17093053;17411336;21860422	228634_s_at;201161_s_at;213319_s_at;201160_s_at	3.16835
164	c-Myc	Transcription factor	GADD45 beta	Generic binding protein	Activation	Transcription regulation	x	GADD45 beta promoter has a putative c-Myc-binding site.	17411336;19030024;21969377	207574_s_at;209304_x_at;213560_at	-2.36726
165	c-Myc	Transcription factor	MTF-2	Transcription factor	Activation	Transcription regulation	x	MTF-2 promoter has a putative c-Myc-binding site in Burkitt's lymphoma cells.	12808131;19030024;19079543;22184065;24586446	209704_at;209705_at	2.5473
166	c-Myc	Transcription factor	CRR9	Protein	Activation	Transcription regulation	x	Using gene expression profiles with ChIP-PET it was shown that CRR9 is direct c-Myc-regulated target.	17093053;19030024;19079543;19736564	223020_at	1.83845
167	c-Myc	Transcription factor	DERP6	Generic binding protein	Activation	Transcription regulation	x	Using gene expression profiles with ChIP-PET it was shown that DERP6 is direct c-Myc-regulated target.	17093053	219260_s_at;223286_at	1.88761
168	c-Myc	Transcription factor	Peg10	Generic binding protein	Activation	Transcription regulation	x	C-Myc can bind to gene Peg10 promoter and activates Peg10 expression.	16423995	212092_at;212094_at	-11.7911
169	c-Myc	Transcription factor	ABCB9	Generic channel	Activation	Transcription regulation	x	C-MYC oncoprotein directly regulates transcription of ABCB9 transporter gene.	17093053;20233711;21693596	207321_s_at	-2.13656
170	c-Myc	Transcription factor	AK2	Generic kinase	Activation	Transcription regulation	x	c-Myc binds to gene AK2 promoter and activates AK2 expression.	17093053;22039435	205996_s_at;212174_at;212175_s_at;212173_at	6.99154
171	c-Myc	Transcription factor	SDHA	Generic enzyme	Activation	Transcription regulation	x	SDHA promoter has a putative c-Myc-binding site.	17093053;17411336;21150319	230077_at	-3.25907
172	c-Myc	Transcription factor	ABCF2	Transporter	Activation	Transcription regulation	x	c-Myc probably regulates transcription of ABCF2.	18555785;19030024;19915707;21693596	209246_at;207622_s_at;209247_s_at	2.74258
173	c-Myc	Transcription factor	NOXA	Generic binding protein	Activation	Transcription regulation	x	c-Myc binds to gene NOXA promoter and promotes NOXA expression.	15856024;17093053;18042711;22216287	204285_s_at;204286_s_at	10.9627
174	c-Myc	Transcription factor	PBEF	Generic enzyme	Activation	Transcription regulation	x	PBEF promoter has a putative c-Myc-binding site. Using gene expression profiles with ChIP-PET it was shown that PBEF is direct c-Myc-regulated target.	17093053;17411336;19030024	217738_at	2.24479
175	c-Myc	Transcription factor	ACAT1	Generic enzyme	Activation	Transcription regulation	x	Using gene expression profiles with ChIP-PET it was shown that ACAT1 is direct c-Myc-regulated target.	17093053;19030024;19736564	1559239_s_at;205412_at;1554947_at	4.45589
176	c-Myc	Transcription factor	GPP130	Protein	Activation	Transcription regulation	x	Using gene expression profiles with ChIP-PET it was shown that GOLPH4 is direct c-Myc-regulated target.	17093053	238002_at	1.82704
177	c-Myc	Transcription factor	TKT	Generic enzyme	Activation	Transcription regulation	x	Using gene expression profiles with ChIP-PET it was shown that TKT is direct c-Myc-regulated target.	17093053;19030024;21150319	228205_at	1.95179
178	c-Myc	Transcription factor	Tim17	Transporter	Activation	Transcription regulation	x	C-Myc binds to gene Tim17 promoter and activates Tim17 expression.	15988031;17411336;19079543;19736564	201821_s_at;201822_at;215171_s_at	3.51692
179	c-Myc	Transcription factor	ZZZ3	Generic binding protein	Activation	Transcription regulation	x	Using gene expression profiles with ChIP-PET it was shown that ZZZ3 is direct c-Myc-regulated target.	17093053;19736564;19796622;22039435	229325_at	1.9726
180	c-Myc	Transcription factor	CRKRS	Protein kinase	Activation	Transcription regulation	x	Using gene expression profiles with ChIP-PET it was shown that CRK7 is direct c-Myc-regulated target.	17093053;19079543;22623531	225690_at;225691_at;225694_at;219226_at;225697_at	3.44051
181	c-Myc	Transcription factor	Thimet oligopeptidase	Metalloprotease	Activation	Transcription regulation	x	c-Myc probably regulates transcription of Thimet oligopeptidase in human B-cell lymphoma.	18007592;18277385;21860422	203235_at	2.66286
182	c-Myc	Transcription factor	Lef-1	Transcription factor	Activation	Transcription regulation	x	Lef-1 promoter has a putative c-Myc-binding site.	17093053;17411336;19030024	221558_s_at	8.74068
183	c-Myc	Transcription factor	Cyclin D2	Generic binding protein	Activation	Transcription regulation	x	c-Myc binds to gene Cyclin D2 promoter and activates Cyclin D2 expression	9339900;10508164;11511535;12695333;14519204;15549091;15735755;15998811;16064138;16620028;16731911;16904903;17369859;17371266;17418410;17848523;19030024;19736564;19766114;19966300;21232089;21489891;22169972;23816886;24030976	200951_s_at;200953_s_at;200952_s_at	132.775
184	c-Myc	Transcription factor	RAD54L	Generic binding protein	Activation	Transcription regulation	x	RAD54L promoter has a putative c-Myc-binding site in Burkitt's lymphoma cells.	12808131;15388797;17093053;18335064;22039435	204558_at	1.92517
185	c-Myc	Transcription factor	BOP1	Generic binding protein	Activation	Transcription regulation	x	c-Myc probably regulates transcription of BOP1.	15778709;18555785;19079543;19741643;20300622	212563_at;216397_s_at	2.54941
186	c-Myc	Transcription factor	Ubiquilin-1	Generic binding protein	Activation	Transcription regulation	x	Using gene expression profiles with ChIP-PET it was shown that UBQLN1 is direct c-Myc-regulated target.	17093053;19736564	222989_s_at	-2.07662
187	c-Myc	Transcription factor	FTHFSDC1	Generic enzyme	Activation	Transcription regulation	x	Using gene expression profiles with ChIP-PET it was shown that MTHFD1L is direct c-Myc-regulated target.	17093053;17353931;19079543	225520_at;231094_s_at	3.50431
188	c-Myc	Transcription factor	Aurora-A	Protein kinase	Activation	Transcription regulation	x	c-Myc binds to gene Aurora-A promoter and promotes Aurora-A expression.	17093053;20519624;20682043;22053792;23153537	204092_s_at;208080_at	-2.77536
189	c-Myc	Transcription factor	FKBP5	Generic binding protein	Activation	Transcription regulation	x	Using gene expression profiles with ChIP-PET it was shown that FKBP5 is direct c-Myc-regulated target.	17093053;17411336	224856_at;224840_at	2.83508
190	c-Myc	Transcription factor	SCAP	Generic binding protein	Activation	Transcription regulation	x	Using gene expression profiles with ChIP-PET it was shown that SCAP is direct c-Myc-regulated target.	17093053;19796622	212329_at	1.74402
191	c-Myc	Transcription factor	ADCK2	Generic kinase	Activation	Transcription regulation	x	Using gene expression profiles with ChIP-PET it was shown that ADCK2 is direct c-Myc-regulated target.	17093053	221893_s_at;44120_at;221894_at	1.85643
192	c-Myc	Transcription factor	RBBP4 (RbAp48)	Generic enzyme	Activation	Transcription regulation	x	Using a Bayesian model, it was integrated genome sequence data and epigenetic information to identify c-Myc recognition sites in the human genome.	12747840;17411336;19796622;21860422;22184065;24586446	244872_at;217301_x_at;225396_at;237333_at	3.70919
193	c-Myc	Transcription factor	HPK1(MAP4K1)	Protein kinase	Activation	Transcription regulation	x	c-Myc associates with HPK1(MAP4K1) gene promoter.	19118200;22801218	214339_s_at;214219_x_at;206296_x_at	2.05858
194	c-Myc	Transcription factor	p160	Generic binding protein	Activation	Transcription regulation	x	c-Myc binds to gene p160 promoter and promotes p160 expression.	17314511;17353931;21860422;22653869	219098_at;233803_s_at	2.83394
195	c-Myc	Transcription factor	eIF2B3	Regulators (GDI, GAP, GEF)	Activation	Transcription regulation	x	Using gene expression profiles with ChIP-PET it was shown that EIF2B3 is direct c-Myc-regulated target.	17093053;20332779;22039435	218488_at	2.77982
196	c-Myc	Transcription factor	APP-BP1	Generic binding protein	Activation	Transcription regulation	x	c-Myc binds to gene APP-BP1 promoter and activates APP-BP1 expression.	17093053;17411336	202268_s_at	3.01851
197	c-Myc	Transcription factor	TSIX	RNA	Activation	Transcription regulation	x	DXPas34 (the strong embryonic-stem-specific enhancer of Tsix) orchestrates the recruitment of Rex1, Klf4 and c-Myc to activate Tsix transcription in ESC.	21085182	231592_at	18.6588
198	c-Myc	Transcription factor	ABCB10	Generic channel	Activation	Transcription regulation	x	c-Myc activates transcription of ABCB10 .	12808131;19915707;20233711;21693596	223320_s_at	4.15979
199	c-Myc	Transcription factor	Calcipressin 1	Generic binding protein	Activation	Transcription regulation	x	Calcipressin 1 promoter has a putative c-Myc-binding site.	17411336;20382893	208370_s_at	2.67922
200	c-Myc	Transcription factor	Galectin-1	Receptor ligand	Activation	Transcription regulation	x	Chromatin immunoprecipitation assays further confirmed specific c-Myc binding to galectin-1 promoter.	16391002;19351864;21150319	216500_at;201105_at	-21.2041
201	c-Myc	Transcription factor	MFSD3	Protein	Activation	Transcription regulation	x	Using gene expression profiles with ChIP-PET it was shown that LOC113655 is direct c-Myc-regulated target.	17093053;19915707;22102868	227296_at	2.09438
202	c-Myc	Transcription factor	ALDOA	Generic enzyme	Activation	Transcription regulation	x	ALDOA promoter has a putative c-Myc-binding site.	17411336;19796622;22186139;22623531	238996_x_at	-2.04353
203	c-Myc	Transcription factor	ZNF614	Generic binding protein	Activation	Transcription regulation	x	Using gene expression profiles with ChIP-PET it was shown that ZNF614 is direct c-Myc-regulated target.	17093053	227045_at	1.96786
204	c-Myc	Transcription factor	ARIH2 (TRIAD1)	Generic binding protein	Activation	Transcription regulation	x	Using gene expression profiles with ChIP-PET it was shown that ARIH2 is direct c-Myc-regulated target.	17093053	201228_s_at;201230_s_at;227932_at;201229_s_at	3.79972
205	c-Myc	Transcription factor	LSM11	Generic binding protein	Activation	Transcription regulation	x	Using gene expression profiles with ChIP-PET it was shown that LSM11 is direct c-Myc-regulated target.	17093053	226826_at	2.62901
206	c-Myc	Transcription factor	DNAJC12	Generic binding protein	Activation	Transcription regulation	x	Using gene expression profiles with ChIP-PET it was shown that DNAJC12 is direct c-Myc-regulated target.	17093053	223721_s_at;218976_at;223722_at	4.35282
207	c-Myc	Transcription factor	KPR1	Generic kinase	Activation	Transcription regulation	x	c-Myc probably regulates transcription of KPR1 in human B-cell lymphoma.	18277385;19079543;19796622;21860422	209440_at;208447_s_at	4.53555
208	c-Myc	Transcription factor	BXDC1	Generic binding protein	Activation	Transcription regulation	x	c-Myc probably regulates transcription of BXDC1.	18555785;19030024;19079543;19796622;19915707;21860422	225866_at	3.33818
209	c-Myc	Transcription factor	NUP155	Generic binding protein	Activation	Transcription regulation	x	NUP155 promoter has a putative c-Myc-binding site.	17093053;17411336;19796622;19915707	206550_s_at	1.95757
210	c-Myc	Transcription factor	PGAR	Generic binding protein	Activation	Transcription regulation	x	c-Myc probably regulates transcription of PGAR.	18555785;19079543;22573825;23617883	221009_s_at	-2.74616
211	c-Myc	Transcription factor	GALNT2	Generic enzyme	Activation	Transcription regulation	x	By ChIP-on-chip data it was shown that c-Myc stimulates GALNT2.	17093053;17114293;19915707	217788_s_at	2.28351
212	c-Myc	Transcription factor	GCN5	Generic enzyme	Activation	Transcription regulation	x	GCN5 promoter has a putative c-Myc-binding site.	10611234;12660246;16287840;17411336;17967894;19796622;20691906;20936779;21860422	202182_at	2.32983
213	c-Myc	Transcription factor	ID1	Generic binding protein	Activation	Transcription regulation	x	Using gene expression profiles with ChIP-PET it was shown that ID1 is direct c-Myc-regulated target.	15489884;17093053;17411336	208937_s_at	-5.18806
214	c-Myc	Transcription factor	RPL7	Generic binding protein	Activation	Transcription regulation	x	RPL7 promoter has a putative c-Myc-binding site.	17411336;19079543;19796622;23321669	239493_at	1.8694
215	c-Myc	Transcription factor	ABCA1	Ligand-gated ion channel	Activation	Transcription regulation	x	Putative c-Myc binding site is found in gene ABCA1 promoter.	10884428;18498649;21858211	203505_at;203504_s_at	-7.7013
216	c-Myc	Transcription factor	Chk2	Protein kinase	Activation	Transcription regulation	x	c-Myc probably regulates transcription of Chk2 in human B-cell lymphoma.	18277385;19796622;23269272	210416_s_at	1.87914
217	c-Myc	Transcription factor	microRNA 20a	RNA	Activation	Transcription regulation	x	Overexpression of c-Myc leads to increased expression of microRNA 20a.	15944709;16557279;16878133;18777135;19603121;20804970;20878079;21159814;21664042;22362744;22781751;23096114;23438603;23930820;24145479	232291_at	22.6844
218	c-Myc	Transcription factor	CGI-55	Generic binding protein	Activation	Transcription regulation	x	CGI-55 promoter has a putative c-Myc-binding site.	17411336;19030024;19079543;19167336;19736564;19796622;21860422;22039435	210076_x_at;217725_x_at;217724_at;228129_at;227369_at	3.62644
219	c-Myc	Transcription factor	WDR18	Protein	Activation	Transcription regulation	x	WDR18 promoter has a putative c-Myc-binding site. Using gene expression profiles with ChIP-PET it was shown that WDR18 is direct c-Myc-regulated target.	17093053;17411336	209461_x_at	2.57131
220	c-Myc	Transcription factor	Bone sialoprotein	Generic binding protein	Activation	Transcription regulation	x	c-Myc can bind to gene Bone sialoprotein promoter.	19915707;24115157	236028_at	-2.85468
221	c-Myc	Transcription factor	ATAD3A	Generic binding protein	Activation	Transcription regulation	x	C-Myc increases ATAD3A mRNA expression.	12145275;19030024;19079543;19796622;21860422	219068_x_at;227700_x_at	2.50032
222	c-Myc	Transcription factor	BUBR1	Protein kinase	Activation	Transcription regulation	x	Using gene expression profiles with ChIP-PET it was shown that BUB1B is direct c-Myc-regulated target.	17093053;19030024	203755_at	1.72063
223	c-Myc	Transcription factor	p14ARF	Generic binding protein	Activation	Transcription regulation	x	p14ARF promoter has a putative c-Myc-binding site.	9694806;10541554;11865060;15735755;17411336	207039_at;209644_x_at	105.319
224	c-Myc	Transcription factor	PTP4A1	Protein phosphatase	Activation	Transcription regulation	x	Using a Bayesian model, it was integrated genome sequence data and epigenetic information to identify c-Myc recognition sites in the human genome.	12808131;17093053;17411336;19030024;19079543;19736564;19796622;19915707	200730_s_at;200731_s_at;200732_s_at	2.73787
225	c-Myc	Transcription factor	RFC4	Generic binding protein	Activation	Transcription regulation	x	C-Myc increases RFC4 mRNA expression.	11139609;17353931;17996093;19796622;21150319	204023_at	1.94118
226	c-Myc	Transcription factor	FAAA	Generic enzyme	Activation	Transcription regulation	x	Binding of c-Myc to FAAA was identified by sequence analysis and quantitative chromatin immunoprecipitation in vivo.	12695333;17093053	202862_at	1.7382
227	c-Myc	Transcription factor	HDAC2	Generic enzyme	Activation	Transcription regulation	x	Putative Protein Binding Sites for SP1, MAD/MAX, Myc, USF, C/ebpbeta AP1,2 and 4 in the Mouse HDAC2 Promoter are found.	9786895;17314511;20195357;20716118;22053792;22184065;22286234	201833_at;242141_at	4.25136
228	c-Myc	Transcription factor	PGAM1	Generic phosphatase	Activation	Transcription regulation	x	PGAM1 promoter has a putative c-Myc-binding site. Using gene expression profiles with ChIP-PET it was shown that PGAM1 is direct c-Myc-regulated target.	17093053;17411336	200886_s_at	1.71098
229	c-Myc	Transcription factor	KIAA0020	Generic binding protein	Activation	Transcription regulation	x	c-Myc probably regulates transcription of KIAA0020 in human B-cell lymphoma.	17093053;18277385;19030024;19079543;19796622;21860422	1570529_at	1.78329
230	c-Myc	Transcription factor	NTF2	Transporter	Activation	Transcription regulation	x	NTF2 promoter has a putative c-Myc-binding site.	17411336;19030024;19079543;21860422	228379_at	2.57859
231	c-Myc	Transcription factor	VEGF-A	Receptor ligand	Activation	Transcription regulation	x	c-Myc associates with HIF-1 on chromatin fragments flanking the promoter region of the VEGF gene.	12368264;17785433;18809243;19407242;19915707;23588859	212171_x_at;210512_s_at	2.75021
232	c-Myc	Transcription factor	DPH2	Generic binding protein	Activation	Transcription regulation	x	Using gene expression profiles with ChIP-PET it was shown that DPH2L2 is direct c-Myc-regulated target.	17093053;19079543;22039435	204514_at	2.56258
233	c-Myc	Transcription factor	Glypican-3	Generic binding protein	Activation	Transcription regulation	x	c-Myc can bind to gene Glypican-3 promoter.	19736564;22706665	209220_at	13.114
234	c-Myc	Transcription factor	COCH	Protein	Activation	Transcription regulation	x	Using gene expression profiles with ChIP-PET it was shown that COCH is direct c-Myc-regulated target.	17093053	1554242_a_at;205229_s_at	4.28663
235	c-Myc	Transcription factor	Nibrin	Generic binding protein	Activation	Transcription regulation	x	Using a Bayesian model, it was integrated genome sequence data and epigenetic information to identify c-Myc recognition sites in the human genome.	12695333;16093321;17024177;17411336;22169972	202907_s_at;202906_s_at;217299_s_at;202905_x_at	-4.64641
236	c-Myc	Transcription factor	PFD2	Generic binding protein	Activation	Transcription regulation	x	Using gene expression profiles with ChIP-PET it was shown that PFDN2 is direct c-Myc-regulated target.	17093053;21150319	218336_at	2.57268
237	c-Myc	Transcription factor	RIOK1	Protein kinase	Activation	Transcription regulation	x	C14orf169 and MYC interact at the promoter region of RIOK1 and increase it's expression.	17308053;21969377	224450_s_at	3.92661
238	c-Myc	Transcription factor	HDAC6	Generic enzyme	Activation	Transcription regulation	x	HDAC6 promoter has a putative c-Myc-binding site in Burkitt's lymphoma cells.	12808131;18641367	211722_s_at	1.79949
239	c-Myc	Transcription factor	Cyclin J	Protein	Activation	Transcription regulation	x	Using gene expression profiles with ChIP-PET it was shown that CCNJ is direct c-Myc-regulated target.	17093053;19796622	219470_x_at;229091_s_at	2.24141
240	c-Myc	Transcription factor	ADSL	Generic enzyme	Activation	Transcription regulation	x	Using gene expression profiles with ChIP-PET it was shown that ADSL is direct c-Myc-regulated target.	14980218;17093053;18628958;19915707	210250_x_at;202144_s_at	2.56005
241	c-Myc	Transcription factor	SLC35F2	Protein	Activation	Transcription regulation	x	Using gene expression profiles with ChIP-PET it was shown that SLC35F2 is direct c-Myc-regulated target.	17093053;19030024	218826_at	2.23367
242	c-Myc	Transcription factor	SSR-gamma	Generic binding protein	Activation	Transcription regulation	x	Using gene expression profiles with ChIP-PET it was shown that SSR3 is direct c-Myc-regulated target.	17093053	217790_s_at	2.32822
243	c-Myc	Transcription factor	PCGF6	Transcription factor	Activation	Transcription regulation	x	c-Myc binds to MBLR promoter.	18358816;21860422	224326_s_at	3.5616
244	c-Myc	Transcription factor	ABLIM1	Generic binding protein	Activation	Transcription regulation	x	Using gene expression profiles with ChIP-PET it was shown that ABLIM1 is direct c-Myc-regulated target.	17093053;19915707	210461_s_at;200965_s_at	5.32016
245	c-Myc	Transcription factor	microRNA 92-1	RNA	Activation	Transcription regulation	x	Being directly induced by the MYC oncogene the miR-17-92 cluster targets the transcription factor E2F1.	15944709;16557279;16878133;19197161;19706389;20804970;21159814;21664042;22362744;23096114;23438603;23930820	232291_at	22.6844
246	c-Myc	Transcription factor	TGT	Generic enzyme	Activation	Transcription regulation	x	Using gene expression profiles with ChIP-PET it was shown that USP14 is direct c-Myc-regulated target.	17093053;19079543;19736564;19796622;19915707	226567_at	1.91587
247	c-Myc	Transcription factor	H19	RNA	Activation	Transcription regulation	x	C-Myc can bind to gene H19 promoter and activates H19 expression.	15352122;16707459	224997_x_at;224646_x_at	-98.8521
248	c-Myc	Transcription factor	SMYD2	Generic binding protein	Activation	Transcription regulation	x	Using gene expression profiles with ChIP-PET it was shown that Smyd2 is direct c-Myc-regulated target.	17093053;19915707;21860422	212921_at	2.55763
249	c-Myc	Transcription factor	RPS15a	Generic binding protein	Activation	Transcription regulation	x	c-Myc probably regulates transcription of RPS15a in human B-cell lymphoma.	14519204;18277385;19030024;19079543;19796622;20332779;23217706	235309_at	2.62293
250	c-Myc	Transcription factor	DDX30	Generic enzyme	Activation	Transcription regulation	x	Using gene expression profiles with ChIP-PET it was shown that DHX30 is direct c-Myc-regulated target.	17093053;19796622	1556144_at;204355_at;212674_s_at	2.67085
251	c-Myc	Transcription factor	SPEE	Generic enzyme	Activation	Transcription regulation	x	Binding of c-Myc to SPEE was identified by sequence analysis and quantitative chromatin immunoprecipitation in vivo.	12695333;14519204;15778709;17411336;19079543;19796622;21969377;22039435	201516_at	2.11013
252	c-Myc	Transcription factor	Alpha-actinin 1	Generic binding protein	Activation	Transcription regulation	x	Alpha-actinin 1 promoter has a putative c-Myc-binding site.	17093053;17411336;19079543;19915707	208636_at;208637_x_at;211160_x_at	-2.91349
253	c-Myc	Transcription factor	MCM3	Generic binding protein	Activation	Transcription regulation	x	MCM3 promoter has a putative c-Myc-binding site in Burkitt's lymphoma cells.	12808131;17093053;17353931;17597761;19030024;19796622	201555_at	2.38955
254	c-Myc	Transcription factor	ICAD	Generic binding protein	Activation	Transcription regulation	x	ICAD promoter has a putative c-Myc-binding site.	17411336;18500556	226116_at	2.45128
255	c-Myc	Transcription factor	SOX2	Transcription factor	Activation	Transcription regulation	x	c-Myc probably regulates transcription of SOX2 in human B-cell lymphoma.	18277385;19030024;19079543;19167336;19915707;23940081	228038_at	-1.8371
256	c-Myc	Transcription factor	ABCA2	Transporter	Activation	Transcription regulation	x	C-MYC oncoprotein directly regulates transcription of ABCA2 transporter gene.	12560508;20233711;21693596	212772_s_at	-3.983
257	c-Myc	Transcription factor	MCT1 (SLC16A1)	Transporter	Activation	Transcription regulation	x	MCT1 (SLC16A1) promoter has a putative c-Myc-binding site.	17093053;17411336;19030024;24285728	202236_s_at;202235_at;209900_s_at;202234_s_at	31.5266
258	c-Myc	Transcription factor	Gemin4	Generic binding protein	Activation	Transcription regulation	x	c-Myc activates transcription of Gemin4 .	12808131;17093053;17353931;19079543	205527_s_at;217099_s_at	2.28922
259	c-Myc	Transcription factor	MND1	Generic binding protein	Activation	Transcription regulation	x	Using gene expression profiles with ChIP-PET it was shown that GAJ is direct c-Myc-regulated target.	17093053;19796622	223700_at	1.9385
260	c-Myc	Transcription factor	ESR1 (nuclear)	Transcription factor	Activation	Transcription regulation	x	ESR1 (nuclear) was identificated as c-Myc target gene by chromatin immunoprecipitation analysis, luciferase reporter assay RT-PCR.	16455494;22016562	211627_x_at;205225_at	-187.885
261	c-Myc	Transcription factor	CD21	Generic receptor	Activation	Transcription regulation	x	CD21 was identificated as c-Myc target gene by chromatin immunoprecipitation analysis, luciferase reporter assay, RT-PCR.	12808131;16455494	205544_s_at	3.19956
262	c-Myc	Transcription factor	DVL-1	Generic binding protein	Activation	Transcription regulation	x	Using gene expression profiles with ChIP-PET it was shown that DVL1 is direct c-Myc-regulated target.	17093053	203230_at	1.89725
263	c-Myc	Transcription factor	hnRNP R	Generic binding protein	Activation	Transcription regulation	x	HNRPR promoter has a putative c-Myc-binding site.	17093053;17411336;19030024	232004_at	5.4794
264	c-Myc	Transcription factor	Mxi1	Transcription factor	Activation	Transcription regulation	x	Using gene expression profiles with ChIP-PET it was shown that Mxi1 is direct c-Myc-regulated target.	7565735;9353256;17093053;17411336	202364_at	2.61212
265	c-Myc	Transcription factor	NSAP1	Generic binding protein	Activation	Transcription regulation	x	NSAP1 was identificated as c-Myc transcription target by using ChIP and dChip software analysis of gene expression.	15998811;17093053;17411336;19030024;19079543	236146_at;217833_at	3.04878
266	c-Myc	Transcription factor	DDX51	Generic enzyme	Activation	Transcription regulation	x	Using gene expression profiles with ChIP-PET it was shown that DDX51 is direct c-Myc-regulated target.	17093053;19796622;21150319	1554085_at	2.21678
267	c-Myc	Transcription factor	NDUFS7	Generic enzyme	Activation	Transcription regulation	x	c-Myc probably regulates transcription of NDUFS7 in human B-cell lymphoma.	18277385;23321669	211752_s_at	2.0958
268	c-Myc	Transcription factor	FAR2	Generic enzyme	Activation	Transcription regulation	x	Using gene expression profiles with ChIP-PET it was shown that MLSTD1 is direct c-Myc-regulated target.	17093053	1557796_at;220615_s_at;239108_at	24.3149
269	c-Myc	Transcription factor	Nop58	Generic binding protein	Activation	Transcription regulation	x	Using gene expression profiles with ChIP-PET it was shown that NOP5/NOP58 is direct c-Myc-regulated target.	17093053;19030024;19079543;19167336;19796622	223096_at	1.82847
270	c-Myc	Transcription factor	CAMKV	Generic binding protein	Activation	Transcription regulation	x	Using gene expression profiles with ChIP-PET it was shown that MGC8407 is direct c-Myc-regulated target.	17093053	219365_s_at	4.83318
271	c-Myc	Transcription factor	MCM5	Generic binding protein	Activation	Transcription regulation	x	c-Myc activates transcription of MCM5 .	12808131;14980218;17264126;17597761;19030024;19796622	216237_s_at	1.8211
272	c-Myc	Transcription factor	ZNF598	Generic binding protein	Activation	Transcription regulation	x	Using gene expression profiles with ChIP-PET it was shown that ZNF598 is direct c-Myc-regulated target.	17093053;19736564	225104_at	1.87443
273	c-Myc	Transcription factor	TFAM	Transcription factor	Activation	Transcription regulation	x	C-Myc binds to gene TFAM promoter and activates TFAM expression.	15988031;17411336;19796622;20364083;21150319;21531700;23459071	203176_s_at;238443_at;203177_x_at	2.11668
274	c-Myc	Transcription factor	CEACAM5	Generic binding protein	Activation	Transcription regulation	x	Binding of c-Myc to CEACAM5 was identified by sequence analysis and quantitative chromatin immunoprecipitation in vivo.	12695333;17093053;17657737	201884_at	-27.6636
275	c-Myc	Transcription factor	Cathepsin C	Generic protease	Activation	Transcription regulation	x	Using a Bayesian model, it was integrated genome sequence data and epigenetic information to identify c-Myc recognition sites in the human genome.	12808131;15778709;17093053;17411336	201487_at;225646_at;231234_at;225647_s_at	4.29727
276	c-Myc	Transcription factor	SLC25A19	Transporter	Activation	Transcription regulation	x	N-Myc and c-Myc recognize the same array of gene promoters (including APEX1, XRCC3, DNC, Prohibitin, Nibrin, MRE11).	16093321	223222_at	1.74636
277	c-Myc	Transcription factor	POLR1B	Generic enzyme	Activation	Transcription regulation	x	Using gene expression profiles with ChIP-PET it was shown that POLR1B is direct c-Myc-regulated target.	17093053;19079543;19796622;21177653	1557331_at;233341_s_at;223403_s_at	2.25096
278	c-Myc	Transcription factor	ASNS	Generic enzyme	Activation	Transcription regulation	x	ASNS promoter has a putative c-Myc-binding site.	17093053;17411336;18335064;19030024;19736564;19796622;22484818	205047_s_at	3.13034
279	c-Myc	Transcription factor	TBCE	Generic binding protein	Activation	Transcription regulation	x	Using gene expression profiles with ChIP-PET it was shown that TBCE is direct c-Myc-regulated target.	17093053;22484818	203714_s_at;203715_at	2.5653
280	c-Myc	Transcription factor	c-Myb	Transcription factor	Activation	Transcription regulation	x	c-Myb promoter has a putative c-Myc-binding site.	17411336;20385574	215152_at;204798_at	-7.32657
281	c-Myc	Transcription factor	HSP60	Generic binding protein	Activation	Transcription regulation	x	Association of c-Myc with HSP60 was identified by tandem affinity purification (TAP) and the mass spectral multidimensional protein identification technology (MudPIT).	11511539;12538578;12695333;14519204;15988031;17314511;17411336;18851746;19022255;19079543;19796622;21860422	243372_at	3.37791
282	c-Myc	Transcription factor	PERC	Generic binding protein	Activation	Transcription regulation	x	C-Myc binds to gene PERC promoter and activates PERC expression.	17093053;17482131;19030024	232181_at;1553639_a_at	4.89132
283	c-Myc	Transcription factor	GGTF-II-beta	Generic enzyme	Activation	Transcription regulation	x	Using gene expression profiles with ChIP-PET it was shown that RABGGTB is direct c-Myc-regulated target.	17093053;19030024;19079543	213704_at;209181_s_at;209180_at	5.08613
284	c-Myc	Transcription factor	AMN	Protein	Activation	Transcription regulation	x	c-Myc binds to gene AMN promoter and activates AMN expression.	17093053	1563792_at	-2.09959
285	c-Myc	Transcription factor	TOM20	Generic receptor	Activation	Transcription regulation	x	Binding of c-Myc to TOM20 was identified by sequence analysis and quantitative chromatin immunoprecipitation in vivo. Using gene expression profiles with ChIP-PET it was shown that TOM20 is direct c-Myc-regulated target.	12695333;17093053;17411336;19030024;19079543;19736564;19796622	200662_s_at;212773_s_at	2.97491
286	c-Myc	Transcription factor	CTP synthase	Generic enzyme	Activation	Transcription regulation	x	CTP synthase promoter has a putative c-Myc-binding site.	17093053;17353931;17411336;18628958;19030024;19796622;21150319;22039435;22623531	202613_at	3.20287
287	c-Myc	Transcription factor	C6orf108	Protein	Activation	Transcription regulation	x	C6orf108 promoter has a putative c-Myc-binding site.	9271375;15735755;16064138;17234634;17411336;18187569;19030024;19796622;19915707;21969377	213871_s_at;204238_s_at;39817_s_at	3.59042
288	c-Myc	Transcription factor	D52	Generic binding protein	Activation	Transcription regulation	x	Using gene expression profiles with ChIP-PET it was shown that D52 is direct c-Myc-regulated target.	17093053;19030024;19915707	201688_s_at	-2.41045
289	c-Myc	Transcription factor	ATF-4	Transcription factor	Activation	Transcription regulation	x	Binding of c-Myc to ATF-4 was identified by sequence analysis and quantitative chromatin immunoprecipitation in vivo.	12695333;12808131;17093053;17264126;17411336;19796622;21969377	200779_at	2.09999
290	c-Myc	Transcription factor	C7orf50	Protein	Activation	Transcription regulation	x	c-Myc probably regulates transcription of MGC11257.	17093053;18555785;19030024;19796622;21860422	240147_at	1.81148
291	c-Myc	Transcription factor	CLN6	Generic binding protein	Activation	Transcription regulation	x	Using gene expression profiles with ChIP-PET it was shown that CLN6 is direct c-Myc-regulated target.	17093053;22102868	218161_s_at;1567080_s_at	2.0197
292	c-Myc	Transcription factor	RFT1	Transporter	Activation	Transcription regulation	x	Using gene expression profiles with ChIP-PET it was shown that RFT1 is direct c-Myc-regulated target.	17093053	1558289_at	3.00866
293	c-Myc	Transcription factor	PLA2G12	Generic phospholipase	Activation	Transcription regulation	x	Using gene expression profiles with ChIP-PET it was shown that PLA2G12 is direct c-Myc-regulated target.	17093053	221027_s_at	-2.14294
294	c-Myc	Transcription factor	PUR6	Generic enzyme	Activation	Transcription regulation	x	Using a Bayesian model, it was integrated genome sequence data and epigenetic information to identify c-Myc recognition sites in the human genome.	12695333;15778709;15998811;17093053;17411336;18851746;19030024;19079543;19796622	201014_s_at;214664_at	2.07156
295	c-Myc	Transcription factor	SLC16A6	Transporter	Inhibition	Transcription regulation	x	Using gene expression profiles with ChIP-PET it was shown that SLC16A6 is direct c-Myc-regulated target.	17093053;17411336;19030024;19796622;22102868	207038_at;230748_at	-3.56076
296	c-Myc	Transcription factor	ZNF224	Transcription factor	Inhibition	Transcription regulation	x	Using gene expression profiles with ChIP-PET it was shown that ZNF224 is direct c-Myc-regulated target.	17093053	244462_at;232427_at;220019_s_at	4.17423
297	c-Myc	Transcription factor	NUMB	Generic binding protein	Inhibition	Transcription regulation	x	Using gene expression profiles with ChIP-PET it was shown that NUMB is direct c-Myc-regulated target.	17093053	230462_at	-1.94786
298	c-Myc	Transcription factor	PRKD2	Protein kinase	Inhibition	Transcription regulation	x	Using gene expression profiles with ChIP-PET it was shown that PRKD2 is direct c-Myc-regulated target.	17093053;18277385	241669_x_at;38269_at;209282_at	-2.78972
299	c-Myc	Transcription factor	SCP1	Protein phosphatase	Inhibition	Transcription regulation	x	c-Myc associates with SCP1 gene promoter.	19118200;21941025	217844_at	-2.23842
300	c-Myc	Transcription factor	PFAAP5	Protein	Inhibition	Transcription regulation	x	Using gene expression profiles with ChIP-PET it was shown that PFAAP5 is direct c-Myc-regulated target.	17093053	214748_at;202259_s_at	1.84657
301	c-Myc	Transcription factor	HMGCS2	Generic enzyme	Inhibition	Transcription regulation	x	C-Myc can bind to gene HMGCS2 promoter and suppress HMGCS2 expression.	16940161;19915707	204607_at	-2.35908
302	c-Myc	Transcription factor	ENP1	Generic enzyme	Inhibition	Transcription regulation	x	Using gene expression profiles with ChIP-PET it was shown that ENTPD1 is direct c-Myc-regulated target.	17093053	243111_at;209473_at	2.54381
303	c-Myc	Transcription factor	FA2H	Generic enzyme	Inhibition	Transcription regulation	x	Using gene expression profiles with ChIP-PET it was shown that FA2H is direct c-Myc-regulated target.	17093053	219429_at	-5.35768
304	c-Myc	Transcription factor	Hck	Protein kinase	Inhibition	Transcription regulation	x	Using gene expression profiles with ChIP-PET it was shown that HCK is direct c-Myc-regulated target.	17093053;22623531	208018_s_at	-2.81619
305	c-Myc	Transcription factor	GATA-6	Transcription factor	Inhibition	Transcription regulation	x	c-Myc binds to GATA-6 gene promoter.	19915707;20804970	210002_at	6.07626
306	c-Myc	Transcription factor	OAS1	Generic enzyme	Inhibition	Transcription regulation	x	Using gene expression profiles with ChIP-PET it was shown that OAS1 is direct c-Myc-regulated target.	17093053	202869_at	-3.54483
307	c-Myc	Transcription factor	PIP5KIII	Generic kinase	Inhibition	Transcription regulation	x	Using gene expression profiles with ChIP-PET it was shown that PIP5K3 is direct c-Myc-regulated target.	17093053;19915707	213111_at	1.91779
308	c-Myc	Transcription factor	Optineurin	Generic binding protein	Inhibition	Transcription regulation	x	Using gene expression profiles with ChIP-PET it was shown that OPTN is direct c-Myc-regulated target.	17093053	202074_s_at	-2.26137
309	c-Myc	Transcription factor	PP2C alpha	Protein phosphatase	Inhibition	Transcription regulation	x	By ChIP-on-chip data it was shown that c-Myc stimulates PP2C alpha.	17093053;17114293;19030024;19079543;19736564	203966_s_at	-1.99578
310	c-Myc	Transcription factor	FSRP	Generic binding protein	Inhibition	Transcription regulation	x	Using gene expression profiles with ChIP-PET it was shown that FSTL3 is direct c-Myc-regulated target.	17093053	203592_s_at	-3.48828
311	c-Myc	Transcription factor	PFTAIRE-1	Protein kinase	Inhibition	Transcription regulation	x	Using gene expression profiles with ChIP-PET it was shown that PFTAIRE-1 is direct c-Myc-regulated target.	17093053;19736564;19915707	211502_s_at;204604_at	4.11412
312	c-Myc	Transcription factor	UGCG	Generic enzyme	Inhibition	Transcription regulation	x	UGCG promoter has a putative c-Myc-binding site. Using gene expression profiles with ChIP-PET it was shown that UGCG is direct c-Myc-regulated target.	17093053;17411336;19915707;22484818	204881_s_at;221765_at	-3.00665
313	c-Myc	Transcription factor	p15	Generic binding protein	Inhibition	Transcription regulation	x	c-Myc binds to gene CDKN2B promoter and supresses CDKN2B expression.	11283614;12565816;14519204;16064138;17418410;19419955;20551174;22560925	236313_at	-2.65139
314	c-Myc	Transcription factor	IRAP	Generic protease	Inhibition	Transcription regulation	x	IRAP promoter has a putative c-Myc-binding site in Burkitt's lymphoma cells.	12808131;17093053;19736564	231866_at;236728_at;207904_s_at	-3.44724
315	c-Myc	Transcription factor	S100PBP	Generic binding protein	Inhibition	Transcription regulation	x	Using gene expression profiles with ChIP-PET it was shown that FLJ12903 is direct c-Myc-regulated target.	17093053;19796622;22102868	222610_s_at	1.77871
316	c-Myc	Transcription factor	NCOA3 (pCIP/SRC3)	Generic binding protein	Inhibition	Transcription regulation	x	C-Myc physically interacts with NCOA3 (pCIP/SRC3).	15808510;17093053	1562439_at;209061_at;211352_s_at;209060_x_at;209062_x_at;207700_s_at	-23.0326
317	c-Myc	Transcription factor	ITGA3	Generic receptor	Inhibition	Transcription regulation	x	C-Myc can bind to gene ITGA3 promoter and suppress ITGA3 expression.	16878156;19915707;20308430	201474_s_at	-4.46631
318	c-Myc	Transcription factor	PTPA	Protein phosphatase	Inhibition	Transcription regulation	x	Using a Bayesian model, it was integrated genome sequence data and epigenetic information to identify c-Myc recognition sites in the human genome.	8530035;12747840;12808131;17093053;17411336;19915707	208874_x_at;206452_x_at;216105_x_at	-5.43818
319	c-Myc	Transcription factor	BTG1	Generic binding protein	Inhibition	Transcription regulation	x	Using gene expression profiles with ChIP-PET it was shown that BTG1 is direct c-Myc-regulated target.	17093053	200920_s_at	-2.10612
320	c-Myc	Transcription factor	Thrombospondin 1	Receptor ligand	Inhibition	Transcription regulation	x	Myc interacts with the Thbs1 gene.	10871348;12368264;14519204;15735755;16406676;16878133;19324018;20876797	201110_s_at;239336_at;201108_s_at;201109_s_at;235086_at	-67.3196
321	c-Myc	Transcription factor	microRNA 101-1	RNA	Inhibition	Transcription regulation	x	MicroRNA 101-1 contains c-Myc binding site. The finctional importance of this site was confirmed by miRNA arrays.	22941648;24002871	239130_at	2.33717
322	c-Myc	Transcription factor	RBMS3	Generic binding protein	Inhibition	Transcription regulation	x	Using gene expression profiles with ChIP-PET it was shown that RBMS3 is direct c-Myc-regulated target.	17093053	238447_at;243041_s_at;235570_at	5.013
323	c-Myc	Transcription factor	RUFY3	Generic binding protein	Inhibition	Transcription regulation	x	Using gene expression profiles with ChIP-PET it was shown that RIPX is direct c-Myc-regulated target.	17093053	229334_at;213430_at;227802_at;210251_s_at;203724_s_at	2.75889
324	c-Myc	Transcription factor	Septin 9	Generic binding protein	Inhibition	Transcription regulation	x	Using gene expression profiles with ChIP-PET it was shown that Septin 9 is direct c-Myc-regulated target.	17093053;22484818	41220_at;208657_s_at;207425_s_at	-2.86961
325	c-Myc	Transcription factor	RalGEF2	Regulators (GDI, GAP, GEF)	Inhibition	Transcription regulation	x	Using gene expression profiles with ChIP-PET it was shown that RALGPS1 is direct c-Myc-regulated target.	17093053	204199_at	-2.634
326	c-Myc	Transcription factor	CTIP1	Generic binding protein	Inhibition	Transcription regulation	x	Using gene expression profiles with ChIP-PET it was shown that CTIP1 is direct c-Myc-regulated target.	17093053;19030024	222891_s_at;219498_s_at;219497_s_at;210347_s_at	34.5586
327	c-Myc	Transcription factor	CORO2A	Generic binding protein	Inhibition	Transcription regulation	x	Using gene expression profiles with ChIP-PET it was shown that CORO2A is direct c-Myc-regulated target.	17093053;19915707	205538_at;227177_at	-7.6083
328	c-Myc	Transcription factor	SOCS3	Generic binding protein	Inhibition	Transcription regulation	x	SOCS3 promoter has a putative c-Myc-binding site.	17093053;17411336	227697_at	-6.19155
329	c-Myc	Transcription factor	FOXP4	Transcription factor	Inhibition	Transcription regulation	x	Using gene expression profiles with ChIP-PET it was shown that FOXP4 is direct c-Myc-regulated target.	17093053	229763_at	-2.94004
330	c-Myc	Transcription factor	TMEM167B	Protein	Inhibition	Transcription regulation	x	Using gene expression profiles with ChIP-PET it was shown that C1orf119 is direct c-Myc-regulated target.	17093053	222495_at	-1.906
331	c-Myc	Transcription factor	NEDD4L	Generic enzyme	Inhibition	Transcription regulation	x	Using gene expression profiles with ChIP-PET it was shown that NEDD4L is direct c-Myc-regulated target.	17093053;19915707	226974_at	2.16388
332	c-Myc	Transcription factor	ZFP36(Tristetraprolin)	Generic binding protein	Inhibition	Transcription regulation	x	Using gene expression profiles with ChIP-PET it was shown that ZFP36 is direct c-Myc-regulated target.	17093053;17411336;18190704;19079543;22484818;22863009	201531_at	-9.69543
333	c-Myc	Transcription factor	GlcNAc kinase	Generic kinase	Inhibition	Transcription regulation	x	Using gene expression profiles with ChIP-PET it was shown that NAGK is direct c-Myc-regulated target.	17093053;19796622	218231_at	-2.64059
334	c-Myc	Transcription factor	MYO1C	Generic binding protein	Inhibition	Transcription regulation	x	Using gene expression profiles with ChIP-PET it was shown that MYO1C is direct c-Myc-regulated target.	17093053	32811_at;214656_x_at;225080_at	-3.94163
335	c-Myc	Transcription factor	TAFF1	Generic binding protein	Inhibition	Transcription regulation	x	Using gene expression profiles with ChIP-PET it was shown that ZFYVE1 is direct c-Myc-regulated target.	17093053;19079543	223387_at	-2.45066
336	c-Myc	Transcription factor	HIP1	Generic binding protein	Inhibition	Transcription regulation	x	Using gene expression profiles with ChIP-PET it was shown that HIP1 is direct c-Myc-regulated target.	17093053;19915707	226364_at	-1.94501
337	c-Myc	Transcription factor	FGD2	Regulators (GDI, GAP, GEF)	Inhibition	Transcription regulation	x	Using gene expression profiles with ChIP-PET it was shown that FGD2 is direct c-Myc-regulated target.	17093053;19079543	1553906_s_at	-2.27042
338	c-Myc	Transcription factor	Protocadherin 9	Generic binding protein	Inhibition	Transcription regulation	x	Using gene expression profiles with ChIP-PET it was shown that PCDH9 is direct c-Myc-regulated target.	17093053	219738_s_at;219737_s_at	4.16352
339	c-Myc	Transcription factor	ARPC1B	Generic binding protein	Inhibition	Transcription regulation	x	Using gene expression profiles with ChIP-PET it was shown that ARPC1B is direct c-Myc-regulated target.	17093053	201954_at	-7.06408
340	c-Myc	Transcription factor	UTX	Generic enzyme	Inhibition	Transcription regulation	x	Using gene expression profiles with ChIP-PET it was shown that UTX is direct c-Myc-regulated target.	17093053	203991_s_at	2.04626
341	c-Myc	Transcription factor	OSBPL10	Protein	Inhibition	Transcription regulation	x	Using gene expression profiles with ChIP-PET it was shown that OSBPL10 is direct c-Myc-regulated target.	17093053	219073_s_at	-5.33909
342	c-Myc	Transcription factor	DOCK8	Regulators (GDI, GAP, GEF)	Inhibition	Transcription regulation	x	Using gene expression profiles with ChIP-PET it was shown that DOCK8 is direct c-Myc-regulated target.	17093053;19736564	232842_at;232843_s_at;225502_at	-29.4961
343	c-Myc	Transcription factor	Utrophin	Generic binding protein	Inhibition	Transcription regulation	x	Utrophin is described as one of putative direct c-Myc targets.	17093053;18498649;19915707;22484818	225093_at	3.28454
344	c-Myc	Transcription factor	SMAD3	Transcription factor	Inhibition	Transcription regulation	x	c-Myc regulates transcription of SMAD3 .	11804592;12565816;12808131;15388797;17340614;18364237;19030024	218284_at;205398_s_at	-2.98327
345	c-Myc	Transcription factor	BTBD5	Generic binding protein	Inhibition	Transcription regulation	x	Using gene expression profiles with ChIP-PET it was shown that BTBD5 is direct c-Myc-regulated target.	17093053	228328_at;235727_at	-3.48539
346	c-Myc	Transcription factor	DOCK11	Regulators (GDI, GAP, GEF)	Inhibition	Transcription regulation	x	Using gene expression profiles with ChIP-PET it was shown that DOCK11 is direct c-Myc-regulated target.	17093053	226875_at	9.26068
347	c-Myc	Transcription factor	CTDSP2 (SCP2)	Protein phosphatase	Inhibition	Transcription regulation	x	c-Myc associates with CTDSP2 (SCP2) gene promoter.	17093053;19118200;19915707;21941025	203445_s_at	-2.19543
348	c-Myc	Transcription factor	WDR37	Protein	Inhibition	Transcription regulation	x	Using gene expression profiles with ChIP-PET it was shown that WDR37 is direct c-Myc-regulated target.	17093053	211383_s_at;242255_at	-2.22013
349	c-Myc	Transcription factor	BASP1	Generic binding protein	Inhibition	Transcription regulation	x	Using gene expression profiles with ChIP-PET it was shown that BASP1 is direct c-Myc-regulated target.	17093053;19030024	228589_at	-2.20401
350	c-Myc	Transcription factor	MOBKL2B	Generic binding protein	Inhibition	Transcription regulation	x	Using gene expression profiles with ChIP-PET it was shown that MOBKL2B is direct c-Myc-regulated target.	17093053	229568_at;226844_at	8.29498
351	c-Myc	Transcription factor	IL4RA	Generic receptor	Inhibition	Transcription regulation	x	IL4RA promoter has a putative c-Myc-binding site.	17093053;17411336;21150319	203233_at	-2.34824
352	c-Myc	Transcription factor	ETR101	Protein	Inhibition	Transcription regulation	x	Binding of c-Myc to ETR101 was shown by using an unbiased genome-wide location-analysis approach.	12808131;15778709;17093053;17411336;19030024;19079543;19736564;19915707	202081_at	-2.10551
353	c-Myc	Transcription factor	PTPR-gamma	Generic receptor	Inhibition	Transcription regulation	x	Using gene expression profiles with ChIP-PET it was shown that PTPRG is direct c-Myc-regulated target.	17093053	227126_at	2.02333
354	c-Myc	Transcription factor	TMSB4X	Generic binding protein	Inhibition	Transcription regulation	x	TMSB4X was identificated as c-Myc transcription target by chromatin immunoprecipitation assay.	12145275;12747840;12808131;17411336	216438_s_at	-3.9123
355	c-Myc	Transcription factor	IFITM2	Generic binding protein	Inhibition	Transcription regulation	x	Using gene expression profiles with ChIP-PET it was shown that IFITM2 is direct c-Myc-regulated target.	17093053	201315_x_at	-3.06698
356	c-Myc	Transcription factor	AXUD1	Transcription factor	Inhibition	Transcription regulation	x	Using gene expression profiles with ChIP-PET it was shown that AXUD1 is direct c-Myc-regulated target.	17093053;22053792	225557_at	-2.24795
357	c-Myc	Transcription factor	NF-AT2(NFATC1)	Transcription factor	Inhibition	Transcription regulation	x	Using gene expression profiles with ChIP-PET it was shown that NF-AT2(NFATC1) is direct c-Myc-regulated target.	17093053;19736564	210162_s_at	1.72617
358	c-Myc	Transcription factor	ARL4C	RAS - superfamily	Inhibition	Transcription regulation	x	ARL4C promoter has a putative c-Myc-binding site.	17093053;17411336;19079543;19915707	202207_at;202208_s_at	2.44588
359	c-Myc	Transcription factor	RECK	Generic binding protein	Inhibition	Transcription regulation	x	Using gene expression profiles with ChIP-PET it was shown that RECK is direct c-Myc-regulated target.	17093053	205407_at	5.38638
360	c-Myc	Transcription factor	CapG	Generic binding protein	Inhibition	Transcription regulation	x	Using gene expression profiles with ChIP-PET it was shown that CAPG is direct c-Myc-regulated target.	17093053	201850_at	-3.00059
361	c-Myc	Transcription factor	HLA-E	Generic receptor	Inhibition	Transcription regulation	x	Using gene expression profiles with ChIP-PET it was shown that HLA-E is direct c-Myc-regulated target.	17093053	200905_x_at;200904_at	-1.97978
362	c-Myc	Transcription factor	TGOLN2	Generic binding protein	Inhibition	Transcription regulation	x	Using gene expression profiles with ChIP-PET it was shown that TGOLN2 is direct c-Myc-regulated target.	17093053;19915707	212043_at;1554608_at;212040_at	-6.66256
363	c-Myc	Transcription factor	MTG16 (CBFA2T3)	Generic binding protein	Inhibition	Transcription regulation	x	Using gene expression profiles with ChIP-PET it was shown that MTG16 (CBFA2T3) is direct c-Myc-regulated target.	17093053	208056_s_at	-19.0425
364	c-Myc	Transcription factor	RalB	RAS - superfamily	Inhibition	Transcription regulation	x	Using gene expression profiles with ChIP-PET it was shown that RALB is direct c-Myc-regulated target.	17093053;18277385;19915707	202100_at	-3.89646
365	c-Myc	Transcription factor	SMAD2	Transcription factor	Inhibition	Transcription regulation	x	c-Myc physically interacts with Smad2 and Smad3. Direct interaction of c-Myc with Smad2 and Smad3 to inhibit the growth inhibitory functions of Smads	11158583;11689553;11804592;12565816;15998811;17340614;17411336;18364237;19736564;23825360	203076_s_at	-1.87468
366	c-Myc	Transcription factor	FIC1	Generic channel	Inhibition	Transcription regulation	x	Using gene expression profiles with ChIP-PET it was shown that ATP8B1 is direct c-Myc-regulated target.	17093053	226302_at	-21.3837
367	c-Myc	Transcription factor	SEC61A2	Transporter	Inhibition	Transcription regulation	x	Using gene expression profiles with ChIP-PET it was shown that SEC61A2 is direct c-Myc-regulated target.	17093053	228747_at	1.82568
368	c-Myc	Transcription factor	NMI	Generic binding protein	Inhibition	Transcription regulation	x	Using gene expression profiles with ChIP-PET it was shown that NMI is direct c-Myc-regulated target.	8668343;9781816;10597290;11916966;17093053;20936779	203964_at	-10.3923
369	c-Myc	Transcription factor	LBC	Regulators (GDI, GAP, GEF)	Inhibition	Transcription regulation	x	Using gene expression profiles with ChIP-PET it was shown that LBC is direct c-Myc-regulated target.	17093053;19915707	209534_x_at	-3.24581
370	c-Myc	Transcription factor	Cathepsin B	Generic protease	Inhibition	Transcription regulation	x	C-Myc decreases Cathepsin B mRNA expression.	12145275;17093053;22001548;22484818	200839_s_at;200838_at	-2.35888
371	c-Myc	Transcription factor	LAMP2	Generic binding protein	Inhibition	Transcription regulation	x	LAMP2 was identificated as c-Myc transcription target by chromatin immunoprecipitation assay.	12145275;12747840	203042_at;203041_s_at	-3.83978
372	c-Myc	Transcription factor	CTDSPL	Generic phosphatase	Inhibition	Transcription regulation	x	Using gene expression profiles with ChIP-PET it was shown that CTDSPL is direct c-Myc-regulated target.	17093053;21941025	201906_s_at	1.82698
373	c-Myc	Transcription factor	RAD51B	Generic binding protein	Inhibition	Transcription regulation	x	Using gene expression profiles with ChIP-PET it was shown that RAD51L1 is direct c-Myc-regulated target.	9878257;17093053;20940401	216880_at;210255_at	-1.95271
374	c-Myc	Transcription factor	Calgizzarin	Generic binding protein	Inhibition	Transcription regulation	x	Calgizzarin promoter has a putative c-Myc-binding site.	17411336;22039435;22101514	200660_at	-5.71521
375	c-Myc	Transcription factor	GADD45 alpha	Generic binding protein	Inhibition	Transcription regulation	x	GADD45 alpha was identificated as c-Myc transcription target by chromatin immunoprecipitation assay.	9811446;9869632;11988840;12565816;12747840;14519204;15735755;15781619;16904903;17411336;18190704;21969377;23135913	203725_at	4.49158
376	c-Myc	Transcription factor	GM3 synthase	Generic enzyme	Inhibition	Transcription regulation	x	Using gene expression profiles with ChIP-PET it was shown that SIAT9 is direct c-Myc-regulated target.	17093053;18277385	203217_s_at	-3.21751
377	c-Myc	Transcription factor	CCM2	Generic binding protein	Inhibition	Transcription regulation	x	Using gene expression profiles with ChIP-PET it was shown that CCM2 is direct c-Myc-regulated target.	17093053	223164_at	-2.24185
378	c-Myc	Transcription factor	FAM60A	Protein	Inhibition	Transcription regulation	x	c-Myc associates with FAM60A gene promoter.	19079543;19118200;19736564;21860422	220147_s_at	2.03777
379	c-Myc	Transcription factor	WaspIP	Generic binding protein	Inhibition	Transcription regulation	x	Using gene expression profiles with ChIP-PET it was shown that WASPIP is direct c-Myc-regulated target.	17093053;21150319	202665_s_at;202663_at	-3.99451
380	c-Myc	Transcription factor	TTC17	Protein	Inhibition	Transcription regulation	x	Using gene expression profiles with ChIP-PET it was shown that TTC17 is direct c-Myc-regulated target.	17093053	218972_at	2.13261
381	c-Myc	Transcription factor	DLEU2	RNA	Inhibition	Transcription regulation	x	DLEU2 was identificated as c-Myc transcription target by chromatin immunoprecipitation assay.	12747840;12808131;18066065;19591824;22002311	216856_s_at;1563229_at;215629_s_at;216870_x_at;1569600_at	5.65753
382	c-Myc	Transcription factor	PAX5	Transcription factor	Inhibition	Transcription regulation	x	Using gene expression profiles with ChIP-PET it was shown that PAX5 is direct c-Myc-regulated target.	17093053	221969_at	2.21656
383	c-Myc	Transcription factor	Lysyl oxidase	Generic enzyme	Inhibition	Transcription regulation	x	c-Myc decreases Lysyl oxidase mRNA expression.	11916256;12529326;21150319	204298_s_at;215446_s_at	6.2009
384	c-Myc	Transcription factor	SPRED2	Generic binding protein	Inhibition	Transcription regulation	x	Using gene expression profiles with ChIP-PET it was shown that SPRED2 is direct c-Myc-regulated target.	17093053;19796622;22484818	212458_at	-1.96355
385	c-Myc	Transcription factor	EVL	Generic binding protein	Inhibition	Transcription regulation	x	Using gene expression profiles with ChIP-PET it was shown that EVL is direct c-Myc-regulated target.	17093053	217838_s_at	-1.98169
386	c-Myc	Transcription factor	PKC-epsilon	Protein kinase	Inhibition	Transcription regulation	x	Using gene expression profiles with ChIP-PET it was shown that PRKCE is direct c-Myc-regulated target.	17093053	236459_at	-5.44121
387	c-Myc	Transcription factor	FNBP1	Generic binding protein	Inhibition	Transcription regulation	x	Using gene expression profiles with ChIP-PET it was shown that FNBP1 is direct c-Myc-regulated target.	17093053	230086_at;230389_at;213940_s_at;212288_at	-3.26089
388	c-Myc	Transcription factor	SIP1 (ZFHX1B)	Transcription factor	Inhibition	Transcription regulation	x	SIP1 (ZFHX1B) promoter has a putative c-Myc-binding site in Burkitt's lymphoma cells. Using gene expression profiles with ChIP-PET it was shown that ZFHX1B is direct c-Myc-regulated target.	12808131;17093053;19030024;19915707;23295740	228333_at;203603_s_at	20.9109
389	c-Myc	Transcription factor	SESTD1	Generic binding protein	Inhibition	Transcription regulation	x	Using gene expression profiles with ChIP-PET it was shown that SESTD1 is direct c-Myc-regulated target.	17093053	227041_at	1.84854
390	c-Myc	Transcription factor	NIX	Generic binding protein	Inhibition	Transcription regulation	x	NIX promoter has a putative c-Myc-binding site.	17093053;17411336;19736564	221479_s_at	-2.46373
391	c-Myc	Transcription factor	ACSS1	Generic enzyme	Inhibition	Transcription regulation	x	Using gene expression profiles with ChIP-PET it was shown that ACSS1 is direct c-Myc-regulated target.	17093053	224882_at	3.70437
392	c-Myc	Transcription factor	SGPP2	Generic enzyme	Inhibition	Transcription regulation	x	Using gene expression profiles with ChIP-PET it was shown that SGPP2 is direct c-Myc-regulated target.	17093053	238567_at	3.64593
393	c-Myc	Transcription factor	IRF5	Transcription factor	Inhibition	Transcription regulation	x	Using gene expression profiles with ChIP-PET it was shown that IRF5 is direct c-Myc-regulated target.	17093053;24223576	239412_at;205469_s_at	-15.9519
394	c-Myc	Transcription factor	ERK2 (MAPK1)	Protein kinase	Inhibition	Transcription regulation	x	C-Myc physically interacts with ERK2 (MAPK1).	7957875;9207092;14980218;15210690;17093053;19079543;19796622;21933022	212271_at	-2.38125
395	c-Myc	Transcription factor	DKK1	Receptor ligand	Inhibition	Transcription regulation	x	DKK1 promoter has a putative c-Myc-binding site in Burkitt's lymphoma cells.	12808131;17485441;23135913	204602_at	-62.6562
396	c-Myc	Transcription factor	TFEB	Transcription factor	Inhibition	Transcription regulation	x	Using gene expression profiles with ChIP-PET it was shown that TFEB3 is direct c-Myc-regulated target.	17093053	50221_at	1.73959
397	c-Myc	Transcription factor	c-FLIP (L)	Generic binding protein	Inhibition	Transcription regulation	x	C-Myc can bind to gene c-FLIP (L) promoter and suppress c-FLIP (L) expression.	15367674	235427_at;214486_x_at	-5.03038
398	c-Myc	Transcription factor	NQO1	Generic enzyme	Inhibition	Transcription regulation	x	c-Myc interacts with NQO1 promoter and inhibits its activity.	19030024;19118200;20232342	210519_s_at;201468_s_at;201467_s_at	-39.8165
399	c-Myc	Transcription factor	CD44	Generic receptor	Inhibition	Transcription regulation	x	CD44 promoter has a putative c-Myc-binding site.	17093053;17411336;23226410	204489_s_at;209835_x_at;204490_s_at;1557905_s_at;212063_at	-4.32412
400	c-Myc	Transcription factor	THRAP2	Generic binding protein	Inhibition	Transcription regulation	x	THRAP2 promoter has a putative c-Myc-binding site. Using gene expression profiles with ChIP-PET it was shown that THRAP2 is direct c-Myc-regulated target.	17093053;17411336	212207_at;212208_at	-2.41189
401	c-Myc	Transcription factor	MTM1	Protein phosphatase	Inhibition	Transcription regulation	x	Using gene expression profiles with ChIP-PET it was shown that MTM1 is direct c-Myc-regulated target.	17093053	36920_at	-1.81189
402	c-Myc	Transcription factor	OLFML2A	Generic binding protein	Inhibition	Transcription regulation	x	Using gene expression profiles with ChIP-PET it was shown that OLFML2A is direct c-Myc-regulated target.	17093053	213075_at	-8.19468
403	c-Myc	Transcription factor	Raftlin	Protein	Inhibition	Transcription regulation	x	Using gene expression profiles with ChIP-PET it was shown that RAFTLIN is direct c-Myc-regulated target.	17093053	212646_at	-3.48389
404	c-Myc	Transcription factor	SORL1	Generic receptor	Inhibition	Transcription regulation	x	SORL1 promoter has a putative c-Myc-binding site. Using gene expression profiles with ChIP-PET it was shown that SORL1 is direct c-Myc-regulated target.	17093053;17411336	203509_at	-1.92278
405	c-Myc	Transcription factor	LASP1	Transporter	Inhibition	Transcription regulation	x	LASP1 promoter has a putative c-Myc-binding site.	17093053;17411336;19030024	200618_at	-4.69405
406	c-Myc	Transcription factor	BRD7	Generic binding protein	Inhibition	Transcription regulation	x	c-Myc binds to this Sp1/Myc-Max overlapping site as well, and negatively regulates the promoter activity and endogenous mRNA expression of BRD7 gene.	16792505;19111069;20215511	228289_at;222737_s_at;221776_s_at;238545_at	4.2736
407	c-Myc	Transcription factor	Bcl-3	Transcription factor	Inhibition	Transcription regulation	x	Binding of c-Myc to Bcl-3 was identified by sequence analysis and quantitative chromatin immunoprecipitation in vivo.	12695333;17093053;19915707	204908_s_at	-8.10321
408	c-Myc	Transcription factor	NP60	Generic binding protein	Inhibition	Transcription regulation	x	NP60 was identificated as c-Myc transcription target by chromatin immunoprecipitation assay.	12145275;12747840;17093053;19796622	212414_s_at	16.7691
409	c-Myc	Transcription factor	P53DINP1a	Generic binding protein	Inhibition	Transcription regulation	x	c-Myc associates with P53DINP1a gene promoter.	19079543;19118200;21219856	225912_at	-3.50428
410	c-Myc	Transcription factor	KIAA0513	Protein	Inhibition	Transcription regulation	x	Using gene expression profiles with ChIP-PET it was shown that KIAA0513 is direct c-Myc-regulated target.	17093053	1554440_at;204546_at	-5.17139
411	c-Myc	Transcription factor	AF-9	Generic binding protein	Inhibition	Transcription regulation	x	Using gene expression profiles with ChIP-PET it was shown that AF-9 is direct c-Myc-regulated target.	17093053	204918_s_at	1.96754
412	c-Myc	Transcription factor	MTSS1	Generic binding protein	Inhibition	Transcription regulation	x	Using gene expression profiles with ChIP-PET it was shown that MTSS1 is direct c-Myc-regulated target.	17093053;19030024;19736564	203037_s_at	-5.48223
413	c-Myc	Transcription factor	MKP-1	Protein phosphatase	Inhibition	Transcription regulation	x	MKP-1 promoter has a putative c-Myc-binding site.	12511574;12529326;14519204;17411336;18190704;19736564	201041_s_at	2.08099
414	c-Myc	Transcription factor	ITGA4	Generic receptor	Inhibition	Transcription regulation	x	Using gene expression profiles with ChIP-PET it was shown that ITGA4 is direct c-Myc-regulated target.	17093053	213416_at	4.76977
415	c-Myc	Transcription factor	ARRDC3	Protein	Inhibition	Transcription regulation	x	Using gene expression profiles with ChIP-PET it was shown that ARRDC3 is direct c-Myc-regulated target.	17093053	224797_at	-2.85622
416	c-Myc	Transcription factor	ICAM1	Generic receptor	Inhibition	Transcription regulation	x	Binding of c-Myc to ICAM1 was identified by sequence analysis and quantitative chromatin immunoprecipitation in vivo.	12695333;17093053;17411336;19030024;19079543;19796622	202638_s_at	-2.1949
417	c-Myc	Transcription factor	C/EBPdelta	Transcription factor	Inhibition	Transcription regulation	x	C-Myc binds to gene C/EBPdelta promoter and suppresses C/EBPdelta expression.	17471507;20426839	203973_s_at	-3.40167
418	c-Myc	Transcription factor	P-cadherin	Generic binding protein	Inhibition	Transcription regulation	x	c-Myc binds to gene CDH3 promoter. siRNA-mediated inhibition of endogenous c-Myc results in a marked increase in CDH3 expression.	19882246	203256_at	-39.8477
419	c-Myc	Transcription factor	PARP-12	Generic enzyme	Inhibition	Transcription regulation	x	Using gene expression profiles with ChIP-PET it was shown that ZC3HDC1 is direct c-Myc-regulated target.	17093053	218543_s_at	-10.4692
420	c-Myc	Transcription factor	WNT5A	Receptor ligand	Inhibition	Transcription regulation	x	Anti-c-Myb antibody co-precipitation with WNT5A was methylation-sensitive in 1542-NPTX cells. It is likely that an epigenetic mechanism regulates WNT5A expression in prostate cancer.	17486081;19915707	231227_at;205990_s_at;213425_at	48.7125
421	c-Myc	Transcription factor	ZBTB4	Generic binding protein	Inhibition	Transcription regulation	x	Using gene expression profiles with ChIP-PET it was shown that ZBTB4is direct c-Myc-regulated target.	17093053	225629_s_at;227047_x_at	-3.69105
422	c-Myc	Transcription factor	DAPK2	Protein kinase	Inhibition	Transcription regulation	x	Using gene expression profiles with ChIP-PET it was shown that DAPK2 is direct c-Myc-regulated target.	17093053	206324_s_at;215184_at	-2.38721
423	c-Myc	Transcription factor	G-protein alpha-i2	G-alpha	Inhibition	Transcription regulation	x	Using gene expression profiles with ChIP-PET it was shown that G-protein alpha-i2 is direct c-Myc-regulated target.	17093053	201040_at	-3.42357
424	c-Myc	Transcription factor	ROR1	Receptor with enzyme activity	Inhibition	Transcription regulation	x	Using gene expression profiles with ChIP-PET it was shown that ROR1 is direct c-Myc-regulated target.	17093053	232060_at;205805_s_at;211057_at	10.4872
425	c-Myc	Transcription factor	CPD	Generic protease	Inhibition	Transcription regulation	x	CPD promoter has a putative c-Myc-binding site.	11085504;17411336	201943_s_at;201941_at;201940_at	3.53613
426	c-Myc	Transcription factor	PREX1	Regulators (GDI, GAP, GEF)	Inhibition	Transcription regulation	x	Using gene expression profiles with ChIP-PET it was shown that PREX1 is direct c-Myc-regulated target.	17093053	224925_at;224909_s_at	-23.1092
427	c-Myc	Transcription factor	Nestin	Generic binding protein	Inhibition	Transcription regulation	x	Using gene expression profiles with ChIP-PET it was shown that NES is direct c-Myc-regulated target.	17093053	218678_at	-2.95642
428	c-Myc	Transcription factor	GRK3	Protein kinase	Inhibition	Transcription regulation	x	Using gene expression profiles with ChIP-PET it was shown that GRK3 is direct c-Myc-regulated target.	14980218;17093053;22623531	228771_at	2.81192
429	c-Myc	Transcription factor	SFRP1	Generic binding protein	Inhibition	Transcription regulation	x	C-Myc can bind to gene SFRP1 promoter and suppress SFRP1 expression.	17093053;17485441;23135913	202037_s_at	6.56401
430	c-Myc	Transcription factor	UNR	Transcription factor	Inhibition	Transcription regulation	x	UNR was identificated as c-Myc transcription target by chromatin immunoprecipitation assay.	12747840;19030024	222975_s_at;219939_s_at	-3.37717
431	c-Myc	Transcription factor	HERP	Generic binding protein	Inhibition	Transcription regulation	x	Using a Bayesian model, it was integrated genome sequence data and epigenetic information to identify c-Myc recognition sites in the human genome.	12695333;17093053;17411336;19030024;19796622;22102868	217168_s_at	3.04631
432	c-Myc	Transcription factor	ZNF302	Generic binding protein	Inhibition	Transcription regulation	x	Using gene expression profiles with ChIP-PET it was shown that ZNF302 is direct c-Myc-regulated target.	17093053	218490_s_at;228392_at;228393_s_at	2.8987
433	c-Myc	Transcription factor	ERBIN	Generic binding protein	Inhibition	Transcription regulation	x	Using gene expression profiles with ChIP-PET it was shown that ERBB2IP is direct c-Myc-regulated target.	17093053;19736564;20308430;21150319	222473_s_at	-2.17251
434	c-Myc	Transcription factor	Semaphorin 4D	Generic receptor	Inhibition	Transcription regulation	x	Using gene expression profiles with ChIP-PET it was shown that SEMA4D is direct c-Myc-regulated target.	17093053;19915707	228891_at	1.75822
435	c-Myc	Transcription factor	PLEKHF2	Generic binding protein	Inhibition	Transcription regulation	x	Using gene expression profiles with ChIP-PET it was shown that PLEKHF2 is direct c-Myc-regulated target.	17093053	222699_s_at;218640_s_at	-4.71866
436	c-Myc	Transcription factor	Sno-N	Generic binding protein	Inhibition	Transcription regulation	x	Using gene expression profiles with ChIP-PET it was shown that Sno-N is direct c-Myc-regulated target.	17093053;19736564	225227_at;217591_at	-3.85581
437	c-Myc	Transcription factor	Calmodulin	Generic binding protein	Inhibition	Transcription regulation	x	Calmodulin promoter has a putative c-Myc-binding site in Burkitt's lymphoma cells.	12808131;15388797;17093053;17411336;19030024;19079543;19915707;21150319	213688_at;211985_s_at;211984_at;213710_s_at	-4.40345
438	c-Myc	Transcription factor	SNX9	Generic binding protein	Inhibition	Transcription regulation	x	Using gene expression profiles with ChIP-PET it was shown that SNX9 is direct c-Myc-regulated target.	17093053;19736564	223027_at	2.4614
439	c-Myc	Transcription factor	StARD10	Protein	Inhibition	Transcription regulation	x	Using gene expression profiles with ChIP-PET it was shown that STARD10 is direct c-Myc-regulated target.	17093053;19915707	223103_at;232322_x_at	-21.9216
440	c-Myc	Transcription factor	FGFR1	Receptor with enzyme activity	Inhibition	Transcription regulation	x	Using gene expression profiles with ChIP-PET it was shown that FGFR1 is direct c-Myc-regulated target.	17093053;19079543	211535_s_at;226705_at	2.7984
441	c-Myc	Transcription factor	PMEPA1	Generic binding protein	Inhibition	Transcription regulation	x	Using gene expression profiles with ChIP-PET it was shown that TMEPAI is direct c-Myc-regulated target.	17093053	222449_at;222450_at;217875_s_at	-22.5914
442	c-Myc	Transcription factor	G-protein gamma 2	G betta/gamma	Inhibition	Transcription regulation	x	Using gene expression profiles with ChIP-PET it was shown that GNG2 is direct c-Myc-regulated target.	17093053	224964_s_at	3.67647
443	c-Myc	Transcription factor	Metallothionein-I	Generic binding protein	Inhibition	Transcription regulation	x	c-Myc inhibits expression of metallothionein-I.	3678827;18555785	217165_x_at;216336_x_at;213629_x_at;210524_x_at;212859_x_at;208581_x_at;204745_x_at	-47.3359
444	c-Myc	Transcription factor	PREL1	Protein	Inhibition	Transcription regulation	x	c-Myc binds to gene PREL1 promoter and suppresses PREL1 expression.	17093053	1554571_at	-2.06622
445	c-Myc	Transcription factor	Semaphorin 6A	Generic receptor	Inhibition	Transcription regulation	x	Using gene expression profiles with ChIP-PET it was shown that SEMA6A is direct c-Myc-regulated target.	17093053;19736564	225660_at;215028_at;223449_at	3.1549
446	c-Myc	Transcription factor	Plakoglobin	Generic binding protein	Inhibition	Transcription regulation	x	c-Myc associates with Plakoglobin gene promoter.	16871158;19118200;19915707	201015_s_at	-7.77934
447	c-Myc	Transcription factor	CD47	Generic receptor	Inhibition	Transcription regulation	x	CD47 promoter has a putative c-Myc-binding site.	17093053;17411336	211075_s_at;213857_s_at	-3.54079				``
448	c-Myc	Transcription factor	TBC1D5	Regulators (GDI, GAP, GEF)	Inhibition	Transcription regulation	x	Using gene expression profiles with ChIP-PET it was shown that TBC1D5 is direct c-Myc-regulated target.	17093053	201814_at	-1.95122
449	c-Myc	Transcription factor	B4GT1	Generic enzyme	Inhibition	Transcription regulation	x	Using gene expression profiles with ChIP-PET it was shown that B4GALT1 is direct c-Myc-regulated target.	17093053;19030024	201883_s_at;201882_x_at	-2.35843
450	c-Myc	Transcription factor	EHD1	Generic binding protein	Inhibition	Transcription regulation	x	Using gene expression profiles with ChIP-PET it was shown that EHD1 is direct c-Myc-regulated target.	17093053;19030024;19079543;19796622	208112_x_at;209039_x_at;209037_s_at	-4.10072
451	c-Myc	Transcription factor	KLHL14	Generic binding protein	Inhibition	Transcription regulation	x	Using gene expression profiles with ChIP-PET it was shown that KLHL14 is direct c-Myc-regulated target.	17093053	228377_at	4.7843
452	c-Myc	Transcription factor	p16INK4	Generic binding protein	Inhibition	Transcription regulation	x	c-Myc binds to p16INK4 promoter. Phosphorylation c-Myc by Cdk2 is required for Myc-dependent inhibition of p16INK4 expression and repression of Ras-induced senescence	19966300	209644_x_at;207039_at	105.319
453	c-Myc	Transcription factor	SWAP-70	Generic binding protein	Inhibition	Transcription regulation	x	Using gene expression profiles with ChIP-PET it was shown that SWAP70 is direct c-Myc-regulated target.	17093053;19915707	209307_at	2.33858
454	c-Myc	Transcription factor	DOCK10	Regulators (GDI, GAP, GEF)	Inhibition	Transcription regulation	x	Using gene expression profiles with ChIP-PET it was shown that DOCK10 is direct c-Myc-regulated target.	17093053	219279_at	-5.75935
455	c-Myc	Transcription factor	ETV6(TEL1)	Transcription factor	Inhibition	Transcription regulation	x	Using gene expression profiles with ChIP-PET it was shown that ETV6(TEL1) is direct c-Myc-regulated target.	17093053;21150319	225764_at	-3.25131
456	c-Myc	Transcription factor	B3GN6	Generic enzyme	Inhibition	Transcription regulation	x	Using gene expression profiles with ChIP-PET it was shown that B3GNT1 is direct c-Myc-regulated target.	17093053;19915707	203188_at	3.61699
457	c-Myc	Transcription factor	FPGT	Generic enzyme	Unspecified	Transcription regulation	x	FPGT promoter has a putative c-Myc-binding site.	17411336	205140_at	3.03602
458	c-Myc	Transcription factor	LRRFIP1	Transcription factor	Unspecified	Transcription regulation	x	LRRFIP1 promoter has a putative c-Myc-binding site.	17411336	201861_s_at	-1.89891
459	c-Myc	Transcription factor	RPS24	Generic binding protein	Unspecified	Transcription regulation	x	RPS24 promoter has a putative c-Myc-binding site.	17411336;18535662;19079543	1555878_at	2.26242
460	c-Myc	Transcription factor	Ephrin-B2	Receptor ligand	Unspecified	Transcription regulation	x	Ephrin-B2 promoter has a putative c-Myc-binding site.	17411336	202668_at;202669_s_at	-2.50387
461	c-Myc	Transcription factor	U5-15kD	Generic binding protein	Unspecified	Transcription regulation	x	U5-15kD promoter has a putative c-Myc-binding site.	17411336;19079543	202836_s_at	1.9931
462	c-Myc	Transcription factor	Cystatin B	Generic binding protein	Unspecified	Transcription regulation	x	Binding of c-Myc to Cystatin B was identified by sequence analysis and quantitative chromatin immunoprecipitation in vivo.	12119103;12695333;17411336	236449_at	-2.05993
463	c-Myc	Transcription factor	TCF7L1 (TCF3)	Transcription factor	Unspecified	Transcription regulation	x	c-Myc binds to tcf3 gene promoter.	19167336;19736564;19915707	221016_s_at	-4.35633
464	c-Myc	Transcription factor	MRPL12	Generic binding protein	Unspecified	Transcription regulation	x	MRPL12 promoter has a putative c-Myc-binding site.	15778709;17411336;19030024;19736564;19741643;22102868	203931_s_at;229165_at	2.03878
465	c-Myc	Transcription factor	GRSF1	Generic binding protein	Unspecified	Transcription regulation	x	GRSF1 promoter has a putative c-Myc-binding site.	17411336	215030_at	2.11432
466	c-Myc	Transcription factor	RPL27A	Generic binding protein	Unspecified	Transcription regulation	x	Binding of c-Myc to RPL27A was identified by sequence analysis and quantitative chromatin immunoprecipitation in vivo.	12695333;12808131;15388797;18335064;19030024;19079543;19915707	223707_at	4.579
467	c-Myc	Transcription factor	HEATR1	Generic binding protein	Unspecified	Transcription regulation	x	c-Myc regulates transcription of HEATR1 .	17114293;17353931;19030024;19079543;19796622	228351_at;1556348_at;218595_s_at;218594_at	2.52101
468	c-Myc	Transcription factor	VASP	Generic binding protein	Unspecified	Transcription regulation	x	c-Myc regulates transcription of VASP .	12808131;15388797	202205_at	-2.1054
469	c-Myc	Transcription factor	14-3-3 zeta/delta	Generic binding protein	Unspecified	Transcription regulation	x	14-3-3 zeta/delta promoter has a putative c-Myc-binding site.	17411336;19030024;19915707	200641_s_at;214848_at;200638_s_at	-2.7521
470	c-Myc	Transcription factor	HUEL	Generic channel	Unspecified	Transcription regulation	x	HUEL promoter has a putative c-Myc-binding site.	17411336	229500_at	-3.06208
471	c-Myc	Transcription factor	XBP1	Transcription factor	Unspecified	Transcription regulation	x	c-Myc regulates transcription of XBP1 .	12808131;17264126;19079543;19736564	200670_at;242021_at	-4.01315
472	c-Myc	Transcription factor	KLF5	Transcription factor	Unspecified	Transcription regulation	x	c-myc binding to KLF5 promoter in ES cells was determinated by Chip-on-Chip assays and then has been confirmed by qPCR-ChIP assays.	19079543;19736564;19915707	209211_at;209212_s_at	-2.97979
473	c-Myc	Transcription factor	SDHB	Protein	Unspecified	Transcription regulation	x	SDHB promoter has a putative c-Myc-binding site.	17411336	202675_at	1.94128
474	c-Myc	Transcription factor	PPP1R12B	Generic binding protein	Unspecified	Transcription regulation	x	PPP1R12B promoter has a putative c-Myc-binding site.	17411336	201957_at	-2.37876
475	c-Myc	Transcription factor	Midasin	Generic binding protein	Unspecified	Transcription regulation	x	By ChIP-on-chip data it was shown that c-Myc stimulates Midasin.	17114293;17353931;17411336;19915707	212693_at	2.46304
476	c-Myc	Transcription factor	SCOT	Generic enzyme	Unspecified	Transcription regulation	x	SCOT promoter has a putative c-Myc-binding site.	17411336;19736564;19915707	202780_at	-21.0075
477	c-Myc	Transcription factor	NAP1	Generic binding protein	Unspecified	Transcription regulation	x	NAP1 was identificated as c-Myc transcription target by chromatin immunoprecipitation assay.	12747840;18535662;19030024;20195357	208754_s_at;1556121_at	7.32259
478	c-Myc	Transcription factor	WT1	Transcription factor	Unspecified	Transcription regulation	x	Binding of c-Myc to WT1 was identified by sequence analysis and quantitative chromatin immunoprecipitation in vivo.	12695333	206067_s_at	10.7505
479	c-Myc	Transcription factor	Metallothionein-1H	Generic binding protein	Unspecified	Transcription regulation	x	MT1H promoter has a putative c-Myc-binding site.	17411336	206461_x_at	-1.88182
480	c-Myc	Transcription factor	SCAMP1	Generic binding protein	Unspecified	Transcription regulation	x	SCAMP1 is described as one of putative direct c-Myc targets.	18498649;19736564	212425_at	2.84778
481	c-Myc	Transcription factor	COL8A1	Generic binding protein	Unspecified	Transcription regulation	x	c-Myc is recruited to the promoter of COL8A1 upon coexpression of Miz-1 and p14Arf.	20308430	221152_at	-2.81831
482	c-Myc	Transcription factor	HDDC2	Generic enzyme	Unspecified	Transcription regulation	x	HDDC2 promoter has a putative c-Myc-binding site.	17411336	203260_at;203259_s_at	3.27638
483	c-Myc	Transcription factor	CIN85	Generic binding protein	Unspecified	Transcription regulation	x	c-Myc associates with CIN85 gene promoter.	19118200;22001548;22623531	235692_at	1.82088
484	c-Myc	Transcription factor	S100A10	Generic binding protein	Unspecified	Transcription regulation	x	S100A10 promoter has a putative c-Myc-binding site.	17093053;17411336	238909_at;200872_at	-3.4968
485	c-Myc	Transcription factor	eIF5	Generic binding protein	Unspecified	Transcription regulation	x	eIF5 promoter has a putative c-Myc-binding site.	17093053;17411336;19079543	208290_s_at	-2.0238
486	c-Myc	Transcription factor	K-RAS	RAS - superfamily	Unspecified	Transcription regulation	x	K-RAS promoter has a putative c-Myc-binding site.	17411336;19736564	1559204_x_at;1559203_s_at	3.31267
487	c-Myc	Transcription factor	IRX2	Transcription factor	Unspecified	Transcription regulation	x	c-Myc binds to IRX2 gene promoter.	19736564;19915707	228462_at;228404_at	-73.7825
488	c-Myc	Transcription factor	RecQ5	Generic enzyme	Unspecified	Transcription regulation	x	c-Myc regulates transcription of RecQ5 .	12808131	211468_s_at	-2.37194
489	c-Myc	Transcription factor	SMC3	Generic binding protein	Unspecified	Transcription regulation	x	SMC3 promoter has a putative c-Myc-binding site.	12651860;17353931;17411336;19736564	209258_s_at;209259_s_at;209257_s_at	2.56472
490	c-Myc	Transcription factor	FAM120A	Protein	Unspecified	Transcription regulation	x	FAM120A promoter has a putative c-Myc-binding site.	17411336;19796622	1555948_s_at;1555945_s_at;1555908_at	-3.8474
491	c-Myc	Transcription factor	AKAP350	Generic binding protein	Unspecified	Transcription regulation	x	c-Myc regulates transcription of AKAP350 .	12808131	215483_at	-3.80446
492	c-Myc	Transcription factor	DnaJC9	Generic binding protein	Unspecified	Transcription regulation	x	DnaJC9 promoter has a putative c-Myc-binding site.	17411336	213092_x_at	1.75781
493	c-Myc	Transcription factor	R-Ras	RAS - superfamily	Unspecified	Transcription regulation	x	c-Myc regulates transcription of R-Ras .	12808131;15388797	212647_at	-4.15529
494	c-Myc	Transcription factor	ABCG2	Generic channel	Unspecified	Transcription regulation	x	c-Myc can bind to gene ABCG2 promoter.	19915707;21693596	209735_at	-2.84041
495	c-Myc	Transcription factor	SUMO-3	Generic binding protein	Unspecified	Transcription regulation	x	SUMO-3 promoter has a putative c-Myc-binding site.	17411336;19796622	200740_s_at;200739_s_at	-4.89685
496	c-Myc	Transcription factor	AUMH	Generic enzyme	Unspecified	Transcription regulation	x	AUMH promoter has a putative c-Myc-binding site.	17093053;17411336	205052_at	2.34807
497	c-Myc	Transcription factor	CMAS	Generic enzyme	Unspecified	Transcription regulation	x	CMAS was identificated as c-Myc transcription target by chromatin immunoprecipitation assay.	12747840;19915707	218111_s_at	2.04193
498	c-Myc	Transcription factor	PHF20	Generic binding protein	Unspecified	Transcription regulation	x	c-Myc associates with C20orf104 gene promoter.	17093053;19118200;21150319	235389_at;1569906_s_at	2.51857
499	c-Myc	Transcription factor	PSMA5	Generic protease	Unspecified	Transcription regulation	x	Association of c-Myc with PSMA5 was identified by tandem affinity purification (TAP) and the mass spectral multidimensional protein identification technology (MudPIT).	12808131;17314511;17411336;19915707;22039435	230300_at	4.14262
500	c-Myc	Transcription factor	FTase-alpha	Generic enzyme	Unspecified	Transcription regulation	x	FTase-alpha promoter has a putative c-Myc-binding site.	17411336;19796622	200090_at	1.87074
501	c-Myc	Transcription factor	SHH	Receptor ligand	Unspecified	Transcription regulation	x	c-Myc probably regulates transcription of SHH in human B-cell lymphoma.	18277385;18940864	236263_at	-133.561
502	c-Myc	Transcription factor	TGIF	Transcription factor	Unspecified	Transcription regulation	x	TGIF promoter has a putative c-Myc-binding site.	17411336;18190704;19030024;19079543	203313_s_at	-3.45634
503	c-Myc	Transcription factor	CCHCR1	Generic binding protein	Unspecified	Transcription regulation	x	c-Myc regulates transcription of CCHCR1 .	12808131;19915707	42361_g_at;37424_at;37425_g_at;209698_at	2.26431
504	c-Myc	Transcription factor	ANAPC10	Generic binding protein	Unspecified	Transcription regulation	x	ANAPC10 promoter has a putative c-Myc-binding site in Burkitt's lymphoma cells.	12808131;18335064;19796622	241959_at	3.09897
505	c-Myc	Transcription factor	DEC1 (Stra13)	Transcription factor	Unspecified	Transcription regulation	x	DEC1 (Stra13) promoter has a putative c-Myc-binding site.	17411336;18190704;19915707	201170_s_at	3.53794
506	c-Myc	Transcription factor	Cathepsin D	Generic protease	Unspecified	Transcription regulation	x	Cathepsin D promoter has a putative c-Myc-binding site.	17411336;22623531	200766_at	-10.739
507	c-Myc	Transcription factor	COPS3	Generic binding protein	Unspecified	Transcription regulation	x	COPS3 promoter has a putative c-Myc-binding site in Burkitt's lymphoma cells.	12808131;15778709;17411336;19796622	202078_at	1.82002
508	c-Myc	Transcription factor	LP8165	Generic binding protein	Unspecified	Transcription regulation	x	LP8165 promoter has a putative c-Myc-binding site.	17411336	1555347_at	2.14941
509	c-Myc	Transcription factor	KCTD20	Voltage-gated ion channel	Unspecified	Transcription regulation	x	KCTD20 promoter has a putative c-Myc-binding site.	17411336;19030024;19736564	228299_at;223176_at	2.06134
510	c-Myc	Transcription factor	SRPK1	Protein kinase	Unspecified	Transcription regulation	x	SRPK1 promoter has a putative c-Myc-binding site.	17411336;19796622	202200_s_at	3.02467
511	c-Myc	Transcription factor	ATF-5	Transcription factor	Unspecified	Transcription regulation	x	ATF-5 promoter has a putative c-Myc-binding site.	17411336;19030024;19796622;19915707	217389_s_at;204998_s_at	-2.36096
512	c-Myc	Transcription factor	FACVL1	Generic enzyme	Unspecified	Transcription regulation	x	FACVL1 promoter has a putative c-Myc-binding site.	17411336;19915707	205768_s_at;205769_at	-2.36931
513	c-Myc	Transcription factor	Fibrillarin	Generic enzyme	Unspecified	Transcription regulation	x	Association of c-Myc with Fibrillarin was identified by tandem affinity purification (TAP) and the mass spectral multidimensional protein identification technology (MudPIT).	12808131;15998811;17314511;17411336;18851746;19030024;19079543;19796622;22039435	211623_s_at	1.81033
514	c-Myc	Transcription factor	C12orf24	Protein	Unspecified	Transcription regulation	x	By ChIP-on-chip data it was shown that c-Myc stimulates C12orf24.	17114293;17411336	204521_at	4.55619
515	c-Myc	Transcription factor	ASAH	Generic enzyme	Unspecified	Transcription regulation	x	c-Myc regulates transcription of ASAH .	12808131	213902_at;1555419_a_at	-3.11038
516	c-Myc	Transcription factor	EBP50	Generic binding protein	Unspecified	Transcription regulation	x	EBP50 promoter has a putative c-Myc-binding site.	17411336;19915707	201349_at	-12.6749
517	c-Myc	Transcription factor	EIF1AX	Generic binding protein	Unspecified	Transcription regulation	x	EIF1AX promoter has a putative c-Myc-binding site.	17411336	201018_at	3.13713
518	c-Myc	Transcription factor	ASAHL	Generic enzyme	Unspecified	Transcription regulation	x	ASAHL promoter has a putative c-Myc-binding site.	17411336	232072_at;214765_s_at;227135_at	-6.7614
519	c-Myc	Transcription factor	TOM34	Generic binding protein	Unspecified	Transcription regulation	x	TOM34 promoter has a putative c-Myc-binding site.	17411336	201870_at	1.81123
520	c-Myc	Transcription factor	PKC-theta	Protein kinase	Unspecified	Transcription regulation	x	By ChIP-on-chip data it was shown that c-Myc stimulates PKC-theta.	17114293;17411336;19915707	210039_s_at;210038_at	7.03146
521	c-Myc	Transcription factor	AEBP2	Generic binding protein	Unspecified	Transcription regulation	x	c-Myc probably regulates transcription of AEBP2.	18555785;22184065	235184_at	2.77379
522	c-Myc	Transcription factor	hnRNPH'	Generic binding protein	Unspecified	Transcription regulation	x	Binding of c-Myc to hnRNPH' was identified by sequence analysis and quantitative chromatin immunoprecipitation in vivo.	12695333	201132_at	-1.97466
523	c-Myc	Transcription factor	Metallothionein-II	Generic binding protein	Unspecified	Transcription regulation	x	c-Myc regulates transcription of Metallothionein-II .	12808131;19736564;19796622	212185_x_at	-2.07211
524	c-Myc	Transcription factor	Casein kinase I alpha	Protein kinase	Unspecified	Transcription regulation	x	Casein kinase I alpha promoter has a putative c-Myc-binding site.	17411336;19079543;19736564	1556006_s_at	-3.27382
525	c-Myc	Transcription factor	DPYD	Generic enzyme	Unspecified	Transcription regulation	x	DPYD promoter has a putative c-Myc-binding site.	17411336;19915707	204646_at	-10.0526
526	c-Myc	Transcription factor	PLTP	Generic binding protein	Unspecified	Transcription regulation	x	PLTP promoter has a putative c-Myc-binding site.	17093053;17411336;18940864;19079543	202075_s_at	6.6014
527	c-Myc	Transcription factor	WWP1	Generic enzyme	Unspecified	Transcription regulation	x	WWP1 promoter has a putative c-Myc-binding site.	17411336	212638_s_at;212637_s_at	-4.16882
528	c-Myc	Transcription factor	Histone H1.0	Generic binding protein	Unspecified	Transcription regulation	x	H1F0 promoter has a putative c-Myc-binding site.	14980218;17411336	208886_at	-5.72119
529	c-Myc	Transcription factor	RIFK	Generic kinase	Unspecified	Transcription regulation	x	RIFK promoter has a putative c-Myc-binding site.	17411336;19915707	203224_at	2.34607
530	c-Myc	Transcription factor	EIF5A2	Generic binding protein	Unspecified	Transcription regulation	x	Binding of c-Myc to EIF5A2 was identified by sequence analysis and quantitative chromatin immunoprecipitation in vivo.	12695333	235296_at	1.85836
531	c-Myc	Transcription factor	ACOX1	Generic enzyme	Unspecified	Transcription regulation	x	Binding of c-Myc to ACOX1 was identified by sequence analysis and quantitative chromatin immunoprecipitation in vivo.	12695333	213501_at;209600_s_at	-2.91589
532	c-Myc	Transcription factor	Casein kinase II, beta chain (Phosvitin)	Generic binding protein	Unspecified	Transcription regulation	x	Casein kinase II, beta chain (Phosvitin) promoter has a putative c-Myc-binding site.	17411336	231777_at	2.23916
533	c-Myc	Transcription factor	Annexin IV	Generic binding protein	Unspecified	Transcription regulation	x	Annexin IV promoter has a putative c-Myc-binding site.	17093053;17411336;19915707	201301_s_at;201302_at	-3.03356
534	c-Myc	Transcription factor	PCNA	Generic binding protein	Unspecified	Transcription regulation	x	Using a Bayesian model, it was integrated genome sequence data and epigenetic information to identify c-Myc recognition sites in the human genome.	10744738;12538578;12808131;16391002;17411336;18809243;19079543	201202_at	2.15876
535	c-Myc	Transcription factor	LATS1	Protein kinase	Unspecified	Transcription regulation	x	c-Myc associates with LATS1 gene promoter.	19118200;20195357;22623531	227772_at	1.79522
536	c-Myc	Transcription factor	Aquaporin 1	Generic channel	Unspecified	Transcription regulation	x	c-Myc probably regulates transcription of Aquaporin 1 in human B-cell lymphoma.	18277385;22407764	209047_at	4.08517
537	c-Myc	Transcription factor	HPGD	Generic enzyme	Unspecified	Transcription regulation	x	By ChIP-on-chip data it was shown that c-Myc stimulates HPGD.	9207200;17114293;19796622	211548_s_at;203913_s_at;203914_x_at	-4.33827
538	c-Myc	Transcription factor	SNAP50	Generic binding protein	Unspecified	Transcription regulation	x	c-Myc regulates transcription of SNAP50 .	12808131	229712_at;204001_at;210465_s_at	2.27608
539	c-Myc	Transcription factor	PRA1	Generic binding protein	Unspecified	Transcription regulation	x	PRA1 promoter has a putative c-Myc-binding site.	17411336	203136_at	3.08687
540	c-Myc	Transcription factor	PAP39	Generic kinase	Unspecified	Transcription regulation	x	Using a Bayesian model, it was integrated genome sequence data and epigenetic information to identify c-Myc recognition sites in the human genome.	12808131;17411336;19915707	202529_at	-2.15267
541	c-Myc	Transcription factor	Mcl-1	Generic binding protein	Unspecified	Transcription regulation	x	Binding of c-Myc to Mcl-1 was identified by sequence analysis and quantitative chromatin immunoprecipitation in vivo.	12695333;15998811;18190704;19030024;22456335;22623531	214057_at;227175_at;200797_s_at;214056_at;200798_x_at	-2.35739
542	c-Myc	Transcription factor	GPX1	Generic enzyme	Unspecified	Transcription regulation	x	GPX1 promoter has a putative c-Myc-binding site.	17411336;19030024;19079543	200736_s_at	113.834
543	c-Myc	Transcription factor	NFAT-90	Transcription factor	Unspecified	Transcription regulation	x	NFAT-90(ILF3) promoter has a putative c-Myc-binding site.	17411336;19030024;19736564;19915707	208930_s_at;208931_s_at	2.47252
544	c-Myc	Transcription factor	HSPA1B	Generic binding protein	Unspecified	Transcription regulation	x	C-Myc can bind to gene HSPA1B promoter.	15735755	200800_s_at;202581_at	7.55825
545	c-Myc	Transcription factor	ACADM	Generic enzyme	Unspecified	Transcription regulation	x	Binding of c-Myc to ACADM was identified by sequence analysis and quantitative chromatin immunoprecipitation in vivo.	12695333;17093053;19915707	202502_at	3.2854
546	c-Myc	Transcription factor	Sequestosome 1(p62)	Generic binding protein	Unspecified	Transcription regulation	x	Association of c-Myc with Sequestosome 1(p62) was identified by tandem affinity purification (TAP) and the mass spectral multidimensional protein identification technology (MudPIT).	9762895;12695333;12808131;15388797;17093053;17314511;17411336	201471_s_at	-2.35393
547	c-Myc	Transcription factor	RAB3-GAP150	Generic binding protein	Unspecified	Transcription regulation	x	c-Myc regulates transcription of RAB3-GAP150 .	12808131	202372_at	2.08149
548	c-Myc	Transcription factor	NF-AT4(NFATC3)	Transcription factor	Unspecified	Transcription regulation	x	NF-AT4(NFATC3) promoter has a putative c-Myc-binding site.	17411336;19030024;19915707	207416_s_at	-4.677
549	c-Myc	Transcription factor	CLIMP-63	Generic binding protein	Unspecified	Transcription regulation	x	CLIMP-63 promoter has a putative c-Myc-binding site.	17093053;17411336;21150319	200998_s_at;200999_s_at	2.41481
550	c-Myc	Transcription factor	dUTPase (DUT)	Generic phosphatase	Unspecified	Transcription regulation	x	dUTPase (DUT) promoter has a putative c-Myc-binding site.	17411336;19030024;19736564	209932_s_at;208955_at	1.91782
551	c-Myc	Transcription factor	AKT1	Protein kinase	Unspecified	Transcription regulation	x	AKT1 promoter has a putative c-Myc-binding site.	17411336;19736564	207163_s_at	-2.47007
552	c-Myc	Transcription factor	Clathrin heavy chain	Generic binding protein	Unspecified	Transcription regulation	x	Clathrin heavy chain promoter has a putative c-Myc-binding site.	17411336;19030024;19079543	200614_at	-1.92968
553	c-Myc	Transcription factor	GABP alpha	Transcription factor	Unspecified	Transcription regulation	x	c-Myc regulates transcription of GABP alpha .	12808131;17264126;19030024	227428_at	2.14139
554	c-Myc	Transcription factor	Seipin	Protein	Unspecified	Transcription regulation	x	c-Myc associates with Seipin gene promoter.	19118200;19796622;19915707;21858211	208906_at	-2.39214
555	c-Myc	Transcription factor	SLC25A4	Transporter	Unspecified	Transcription regulation	x	SLC25A4 promoter has a putative c-Myc-binding site.	17411336	202825_at	2.58096
556	c-Myc	Transcription factor	YES	Protein kinase	Unspecified	Transcription regulation	x	c-Myc probably regulates transcription of YES.	18555785;19796622;22623531	202932_at	-1.97385
557	c-Myc	Transcription factor	CREB1	Transcription factor	Unspecified	Transcription regulation	x	c-Myc regulates transcription of CREB1 .	12776737;12808131;19030024;19736564;19915707	204313_s_at	-1.82394
558	c-Myc	Transcription factor	SHP-1	Protein phosphatase	Unspecified	Transcription regulation	x	c-Myc regulates transcription of SHP-1 .	12808131;19915707	206687_s_at	-4.74526
559	c-Myc	Transcription factor	BOK	Generic binding protein	Unspecified	Transcription regulation	x	c-Myc interacts with BOK.	18007592;22623531	223349_s_at	-2.70985
560	c-Myc	Transcription factor	Cyclophilin H	Generic enzyme	Unspecified	Transcription regulation	x	Cyclophilin H promoter has a putative c-Myc-binding site.	17411336;18535662;19079543;19915707	204228_at	2.13994
561	c-Myc	Transcription factor	ppl2/A4	Generic binding protein	Unspecified	Transcription regulation	x	ppl2/A4 promoter has a putative c-Myc-binding site.	17411336;19079543	201136_at	-8.8718
562	c-Myc	Transcription factor	Annexin II	Generic binding protein	Unspecified	Transcription regulation	x	Annexin II promoter has a putative c-Myc-binding site.	17411336;21150319	210427_x_at;201077_s_at;213503_x_at;201590_x_at	-3.38081
563	c-Myc	Transcription factor	PPID	Generic enzyme	Unspecified	Transcription regulation	x	PPID is a target of c-Myc	12695333;17411336	228469_at	1.94878
564	c-Myc	Transcription factor	Vinculin	Generic binding protein	Unspecified	Transcription regulation	x	Vinculin promoter has a putative c-Myc-binding site.	17411336	200931_s_at	2.17075
565	c-Myc	Transcription factor	MEKK4(MAP3K4)	Protein kinase	Unspecified	Transcription regulation	x	MEKK4(MAP3K4) promoter has a putative c-Myc-binding site in Burkitt's lymphoma cells.	12808131;17411336;19736564	216199_s_at	1.91125
566	c-Myc	Transcription factor	Diacylglycerol kinase, zeta	Lipid kinase	Unspecified	Transcription regulation	x	Diacylglycerol kinase, zeta promoter has a putative c-Myc-binding site.	17411336	207556_s_at	-2.19977
567	c-Myc	Transcription factor	NUP210	Generic channel	Unspecified	Transcription regulation	x	NUP210 promoter has a putative c-Myc-binding site.	17411336;19796622	220035_at	-2.57468
568	c-Myc	Transcription factor	Keratin 18	Generic binding protein	Unspecified	Transcription regulation	x	Keratin 18 promoter has a putative c-Myc-binding site.	17411336	201596_x_at	-22.4152
569	c-Myc	Transcription factor	PFKP	Generic kinase	Unspecified	Transcription regulation	x	PFKP promoter has a putative c-Myc-binding site.	17411336;19030024	240202_x_at	1.95817
570	c-Myc	Transcription factor	ITGB4	Generic receptor	Unspecified	Transcription regulation	x	c-Myc can bind to gene ITGB4 promoter.	16391002;19915707	230704_s_at;204990_s_at	-26.2279
571	c-Myc	Transcription factor	ARF1	RAS - superfamily	Unspecified	Transcription regulation	x	Binding of c-Myc to ARF1 was identified by sequence analysis and quantitative chromatin immunoprecipitation in vivo.	12695333;17289033;17411336;19915707	232175_at	2.44322
572	c-Myc	Transcription factor	PSF	Generic binding protein	Unspecified	Transcription regulation	x	PSF promoter has a putative c-Myc-binding site.	17093053;17411336;19030024;19796622	226898_s_at;221768_at	2.48142
573	c-Myc	Transcription factor	F16P	Generic phosphatase	Unspecified	Transcription regulation	x	F16P promoter has a putative c-Myc-binding site.	17411336	209696_at	-59.5638
574	c-Myc	Transcription factor	CRP1	Generic binding protein	Unspecified	Transcription regulation	x	CRP1 promoter has a putative c-Myc-binding site.	17411336	200621_at	-58.7985
575	c-Myc	Transcription factor	GSTO1	Generic enzyme	Unspecified	Transcription regulation	x	GSTO1 promoter has a putative c-Myc-binding site in Burkitt's lymphoma cells.	12808131;17411336;19079543	201470_at;1557915_s_at	1.99465
576	c-Myc	Transcription factor	LANCL1	GPCR	Unspecified	Transcription regulation	x	c-Myc regulates transcription of LANCL1 .	12808131;17411336	202020_s_at	1.92275
577	c-Myc	Transcription factor	PGE2R4	GPCR	Unspecified	Transcription regulation	x	PGE2R4 promoter has a putative c-Myc-binding site.	17411336;19915707;23300802	204897_at	-8.67182
578	c-Myc	Transcription factor	SFRS3	Generic binding protein	Unspecified	Transcription regulation	x	SFRS3 promoter has a putative c-Myc-binding site.	17411336;18535662;19030024;19079543;19736564;19915707	208673_s_at;235324_at	4.81414
579	c-Myc	Transcription factor	RMND5A	Protein	Unspecified	Transcription regulation	x	RMND5A promoter has a putative c-Myc-binding site.	17411336;19915707	212478_at	3.36651
580	c-Myc	Transcription factor	SLC43A1	Transporter	Unspecified	Transcription regulation	x	c-Myc regulates transcription of SLC43A1 .	12808131	204394_at	5.45846
581	c-Myc	Transcription factor	SGTA	Generic binding protein	Unspecified	Transcription regulation	x	SGTA promoter has a putative c-Myc-binding site.	17411336;18007592	201396_s_at	2.19137
582	c-Myc	Transcription factor	H2BFQ	Generic binding protein	Unspecified	Transcription regulation	x	c-Myc regulates transcription of H2BFQ .	12808131	216585_at;208546_x_at	-6.41529
583	c-Myc	Transcription factor	SR140	Generic binding protein	Unspecified	Transcription regulation	x	Association of c-Myc with SR140 was identified by tandem affinity purification (TAP) and the mass spectral multidimensional protein identification technology (MudPIT).	12747840;17314511	212061_at;212060_at	3.13982
584	c-Myc	Transcription factor	PRIC320	Generic binding protein	Unspecified	Transcription regulation	x	c-Myc probably regulates transcription of PRIC320 in human B-cell lymphoma.	18277385;18940864	221043_at	2.22521
585	c-Myc	Transcription factor	LIFR	Generic receptor	Unspecified	Transcription regulation	x	c-Myc can bind to gene Lifr promoter.	18535662;19079543	225571_at;227771_at;205876_at;225575_at	7.3629
586	c-Myc	Transcription factor	Histone H2A.o	Generic binding protein	Unspecified	Transcription regulation	x	c-Myc regulates transcription of Histone H2A.o .	12808131;17411336	218280_x_at;218279_s_at;214290_s_at	-18.1681
587	c-Myc	Transcription factor	MRPL40	Protein	Unspecified	Transcription regulation	x	MRPL40 promoter has a putative c-Myc-binding site in Burkitt's lymphoma cells.	12808131;17411336	203152_at	1.82342
588	c-Myc	Transcription factor	FUBP1	Transcription factor	Unspecified	Transcription regulation	x	FUBP1 promoter has a putative c-Myc-binding site.	17411336;19915707	214093_s_at;214094_at	5.75263
589	c-Myc	Transcription factor	MSX1	Transcription factor	Unspecified	Transcription regulation	x	c-Myc associates with MSX1 gene promoter.	7916326;9655249;17093053;19030024;19118200	228473_at;205932_s_at	4.59354
590	c-Myc	Transcription factor	CL6S	Generic enzyme	Unspecified	Transcription regulation	x	CL6S was identificated as c-Myc transcription target by using ChIP and dChip software analysis of gene expression.	12808131;15998811	212335_at	-2.57659
591	c-Myc	Transcription factor	D15Wsu75e	Protein	Unspecified	Transcription regulation	x	c-Myc regulates transcription of D15Wsu75e .	17264126	212527_at;212528_at	4.40296
592	c-Myc	Transcription factor	ZFR	Generic binding protein	Unspecified	Transcription regulation	x	ZFR promoter has a putative c-Myc-binding site.	17411336	201857_at	1.77565
593	c-Myc	Transcription factor	Sorcin	Generic binding protein	Unspecified	Transcription regulation	x	c-Myc regulates transcription of Sorcin .	12808131	208920_at	2.95064
594	c-Myc	Transcription factor	ME2	Generic enzyme	Unspecified	Transcription regulation	x	ME2 promoter has a putative c-Myc-binding site.	17411336;19736564	210154_at;209397_at;210153_s_at	3.91907
595	c-Myc	Transcription factor	BTEB1	Transcription factor	Unspecified	Transcription regulation	x	BTEB1 promoter has a putative c-Myc-binding site.	17411336;19030024;19079543;19736564	203543_s_at;203542_s_at	3.1968
596	c-Myc	Transcription factor	HIP	Generic binding protein	Unspecified	Transcription regulation	x	c-Myc associates with HIP gene promoter.	19118200;23135913	1556037_s_at	2.51987
597	c-Myc	Transcription factor	PYGB	Generic enzyme	Unspecified	Transcription regulation	x	PYGB promoter has a putative c-Myc-binding site.	17093053;17411336	201481_s_at	-1.98934
598	c-Myc	Transcription factor	CIRBP	Generic binding protein	Unspecified	Transcription regulation	x	CIRBP promoter has a putative c-Myc-binding site.	17411336	225191_at	2.58431
599	c-Myc	Transcription factor	ZNF216	Generic binding protein	Unspecified	Transcription regulation	x	ZNF216 promoter has a putative c-Myc-binding site.	17411336;19736564	241904_at	3.98379
600	c-Myc	Transcription factor	FALZ	Transcription factor	Unspecified	Transcription regulation	x	FALZ promoter has a putative c-Myc-binding site.	17411336;21150319	209271_at;232909_s_at;231953_at;207186_s_at	-2.7594
601	c-Myc	Transcription factor	STAT1	Transcription factor	Unspecified	Transcription regulation	x	STAT1 promoter has a putative c-Myc-binding site.	17411336;19915707;22001548	209969_s_at;AFFX-HUMISGF3A/M97935_3_at;200887_s_at	-2.79826
602	c-Myc	Transcription factor	SDHC	Generic enzyme	Unspecified	Transcription regulation	x	SDHC promoter has a putative c-Myc-binding site.	17411336	238056_at	1.97008
603	c-Myc	Transcription factor	Cyclon	Protein	Unspecified	Transcription regulation	x	Cyclon promoter has a putative c-Myc-binding site.	17411336;19030024;22102868	203119_at	2.44688
604	c-Myc	Transcription factor	SES1	Generic protease	Unspecified	Transcription regulation	x	Secernin-1 promoter has a putative c-Myc-binding site.	17411336	201462_at	-2.22127
605	c-Myc	Transcription factor	G3BP1 (hdhVIII)	Generic enzyme	Unspecified	Transcription regulation	x	G3BP1 (hdhVIII) promoter has a putative c-Myc-binding site.	17411336;19079543	201503_at	1.89012
606	c-Myc	Transcription factor	FBXO15	Generic binding protein	Unspecified	Transcription regulation	x	c-Myc binds to FBXO15 gene promoter.	19030024;19079543;19167336;19915707	231472_at	-7.53939
607	c-Myc	Transcription factor	mTOR	Protein kinase	Unspecified	Transcription regulation	x	c-Myc regulates transcription of mTOR .	12808131;19796622	202288_at	1.72491
608	c-Myc	Transcription factor	CFDP1	Protein	Unspecified	Transcription regulation	x	Binding of c-Myc to CFDP1 was identified by sequence analysis and quantitative chromatin immunoprecipitation in vivo.	12695333;15778709;17411336;19796622;19915707;22001548	236588_at	3.88161
609	c-Myc	Transcription factor	PAX3	Transcription factor	Unspecified	Transcription regulation	x	c-Myc can bind to gene PAX3 promoter.	12095979	231666_at	23.4317
610	c-Myc	Transcription factor	KLC1	Generic binding protein	Unspecified	Transcription regulation	x	KLC1 promoter has a putative c-Myc-binding site.	17411336	225948_at	-2.16651
611	c-Myc	Transcription factor	HOXA4	Transcription factor	Unspecified	Transcription regulation	x	MYC recruits co-regulators to RARa-target genes HOXA4 and HOXA5.	22020439	206289_at	4.66616
612	c-Myc	Transcription factor	eEF1A1	Generic binding protein	Unspecified	Transcription regulation	x	eEF1A1 promoter has a putative c-Myc-binding site.	17411336;19030024;19079543	227708_at	9.57505
613	c-Myc	Transcription factor	TIF1-alpha	Generic binding protein	Unspecified	Transcription regulation	x	c-Myc regulates transcription of TIF1-alpha .	12808131;19915707	1569316_at	3.13837
614	c-Myc	Transcription factor	ACAT2	Generic enzyme	Unspecified	Transcription regulation	x	ACAT2 promoter has a putative c-Myc-binding site.	17411336;19079543	209608_s_at	1.76578
615	c-Myc	Transcription factor	RAD51C	Generic binding protein	Unspecified	Transcription regulation	x	RAD51C promoter has a putative c-Myc-binding site.	17411336;19030024;19079543;20940401	209849_s_at;206066_s_at	-3.13514
616	c-Myc	Transcription factor	Cofilin, non-muscle	Generic binding protein	Unspecified	Transcription regulation	x	Cofilin, non-muscle promoter has a putative c-Myc-binding site.	17411336;21150319	1555730_a_at	-3.14417
617	c-Myc	Transcription factor	PRKAR2B	Generic binding protein	Unspecified	Transcription regulation	x	PRKAR2B promoter has a putative c-Myc-binding site.	17093053;17411336;19828069	203680_at	2.45346
618	c-Myc	Transcription factor	DCoHM	Generic enzyme	Unspecified	Transcription regulation	x	DCOHM was identificated as c-Myc transcription target by chromatin immunoprecipitation assay.	12747840;19736564	240846_at;1554894_a_at	-3.90445
619	c-Myc	Transcription factor	IRF3	Transcription factor	Unspecified	Transcription regulation	x	Binding of c-Myc to IRF3 was identified by sequence analysis and quantitative chromatin immunoprecipitation in vivo.	10492399;12695333;12808131;17093053;19915707	202621_at	-2.65575
620	c-Myc	Transcription factor	CDC14a	Protein phosphatase	Unspecified	Transcription regulation	x	c-Myc associates with CDC14a gene promoter.	18940864;19030024;19118200	205288_at;210743_s_at	4.88498
621	c-Myc	Transcription factor	GFPT1	Generic enzyme	Unspecified	Transcription regulation	x	GFPT1 promoter has a putative c-Myc-binding site.	17411336;19030024;21150319	202722_s_at;226886_at	2.77768
622	c-Myc	Transcription factor	Ephrin-A1	Receptor ligand	Unspecified	Transcription regulation	x	Ephrin-A1 promoter has a putative c-Myc-binding site.	17411336	202023_at	-7.72703
623	c-Myc	Transcription factor	ERp72	Generic enzyme	Unspecified	Transcription regulation	x	ERp72 promoter has a putative c-Myc-binding site.	17411336;19030024	211048_s_at;208658_at	2.8593
624	c-Myc	Transcription factor	CLN3	Generic binding protein	Unspecified	Transcription regulation	x	Binding of c-Myc to CLN3 was shown by using an unbiased genome-wide location-analysis approach.	12808131	210859_x_at;209275_s_at	-2.47377
625	c-Myc	Transcription factor	HBP1	Transcription factor	Unspecified	Transcription regulation	x	HBP1 was identificated as c-Myc transcription target by chromatin immunoprecipitation assay.	12747840;15225871;19030024;20008325	209102_s_at	-3.91184
626	c-Myc	Transcription factor	Claudin-7	Generic binding protein	Unspecified	Transcription regulation	x	Claudin-7 promoter has a putative c-Myc-binding site.	17411336	202790_at	-15.6017
627	c-Myc	Transcription factor	TGF-beta 3	Receptor ligand	Unspecified	Transcription regulation	x	Binding of c-Myc to TGF-beta 3 was identified by sequence analysis and quantitative chromatin immunoprecipitation in vivo.	12695333	209747_at	-2.82051
628	c-Myc	Transcription factor	HOXA5	Transcription factor	Unspecified	Transcription regulation	x	MYC recruits co-regulators to RARa-target genes HOXA4 and HOXA5.	22020439	213844_at	8.46163
629	c-Myc	Transcription factor	ID3	Generic binding protein	Unspecified	Transcription regulation	x	Using a Bayesian model, it was integrated genome sequence data and epigenetic information to identify c-Myc recognition sites in the human genome.	12695333;15778709;17411336	207826_s_at	1.73827
630	c-Myc	Transcription factor	BACH1	Transcription factor	Unspecified	Transcription regulation	x	BACH1 promoter has a putative c-Myc-binding site.	14980218;17411336	204194_at	1.88856
631	c-Myc	Transcription factor	MUC1	Generic binding protein	Unspecified	Transcription regulation	x	Binding of c-Myc to MUC1 was identified by sequence analysis and quantitative chromatin immunoprecipitation in vivo.	10567695;12695333;15893750;17083744	207847_s_at;213693_s_at;211695_x_at	-30.5703
632	c-Myc	Transcription factor	EGR3	Transcription factor	Unspecified	Transcription regulation	x	Binding of c-Myc to EGR3 was identified by sequence analysis and quantitative chromatin immunoprecipitation in vivo.	12695333;17411336;18190704	206115_at	-9.41544
633	c-Myc	Transcription factor	LUC7A	Generic binding protein	Unspecified	Transcription regulation	x	LUC7A promoter has a putative c-Myc-binding site.	17411336;19079543;19796622	242389_at;241792_x_at;241086_at	3.30867
634	c-Myc	Transcription factor	Metallothionein-1E	Generic binding protein	Unspecified	Transcription regulation	x	MT1E promoter has a putative c-Myc-binding site.	17411336	212859_x_at;216336_x_at	-2.24156
635	c-Myc	Transcription factor	DNAJA2	Generic binding protein	Unspecified	Transcription regulation	x	Association of c-Myc with DNAJA2 was identified by tandem affinity purification (TAP) and the mass spectral multidimensional protein identification technology (MudPIT).	12808131;17314511;19030024;19079543;19736564;19796622	226994_at	2.00997
636	c-Myc	Transcription factor	Histone H1.2	Generic binding protein	Unspecified	Transcription regulation	x	Histone H1.2 promoter has a putative c-Myc-binding site.	17411336	209398_at	-4.17739
637	c-Myc	Transcription factor	ASB1	Generic binding protein	Unspecified	Transcription regulation	x	c-Myc regulates transcription of ASB1 .	12808131	212818_s_at	1.73092
638	c-Myc	Transcription factor	LPL1	Generic enzyme	Unspecified	Transcription regulation	x	LPL1 promoter has a putative c-Myc-binding site.	17411336;19736564;19915707	203007_x_at	2.05253
639	c-Myc	Transcription factor	CCKBR	GPCR	Unspecified	Transcription regulation	x	Binding of c-Myc to CCKBR was identified by sequence analysis and quantitative chromatin immunoprecipitation in vivo.	12695333;19915707	210381_s_at	1.80554
640	c-Myc	Transcription factor	Septin 2	Generic binding protein	Unspecified	Transcription regulation	x	Septin 2 promoter has a putative c-Myc-binding site.	17411336	1554747_a_at;200778_s_at	-2.48773
641	c-Myc	Transcription factor	SAHH2	Generic enzyme	Unspecified	Transcription regulation	x	Using a Bayesian model, it was integrated genome sequence data and epigenetic information to identify c-Myc recognition sites in the human genome.	12808131;17411336;18190704;19915707	200850_s_at	-1.89979
642	c-Myc	Transcription factor	SVIL	Generic binding protein	Unspecified	Transcription regulation	x	SVIL promoter has a putative c-Myc-binding site.	17411336;19915707;23159369	202565_s_at	-2.3112
643	c-Myc	Transcription factor	CaMK IV	Protein kinase	Unspecified	Transcription regulation	x	CaMK IV promoter has a putative c-Myc-binding site.	17411336	241871_at;229029_at	11.6938
644	c-Myc	Transcription factor	SNRPD1 (SMD1)	Generic binding protein	Unspecified	Transcription regulation	x	SNRPD1 (SMD1) promoter has a putative c-Myc-binding site.	17093053;17411336;19796622;22102868	202690_s_at;202691_at	3.01767
645	c-Myc	Transcription factor	Nop25	Generic binding protein	Unspecified	Transcription regulation	x	c-Myc regulates transcription of Nop25 .	17264126;19796622	219324_at;222057_at	2.64297
646	c-Myc	Transcription factor	GOS-28	Transporter	Unspecified	Transcription regulation	x	GOS-28 promoter has a putative c-Myc-binding site.	17411336	204630_s_at;213021_at	1.91862
647	c-Myc	Transcription factor	GCL reg	Generic enzyme	Unspecified	Transcription regulation	x	c-Myc binds to gene GCL reg promoter and activates GCL reg expression. c-Myc interacts with GCL reg promoter and inhibits its activity.	16483932;17628013;19030024;19915707;20232342;21874259	236140_at;234986_at	3.70581
648	c-Myc	Transcription factor	ERP5	Generic enzyme	Unspecified	Transcription regulation	x	ERP5 promoter has a putative c-Myc-binding site.	17411336	216640_s_at;208638_at	2.21624
649	c-Myc	Transcription factor	CD164	Generic binding protein	Unspecified	Transcription regulation	x	Using a Bayesian model, it was integrated genome sequence data and epigenetic information to identify c-Myc recognition sites in the human genome.	12808131;17411336;19796622	208653_s_at	-2.66645
650	c-Myc	Transcription factor	Par-4	Generic binding protein	Unspecified	Transcription regulation	x	Par-4 promoter has a putative c-Myc-binding site.	17411336;19915707	214090_at;204005_s_at	-3.04615
651	c-Myc	Transcription factor	ASCT1 (SLC1A4)	Transporter	Unspecified	Transcription regulation	x	c-Myc regulates transcription of ASCT1 (SLC1A4) .	12808131;17093053;17411336;19030024;19796622;22623531	212810_s_at	3.72213
652	c-Myc	Transcription factor	MALT1	Generic protease	Unspecified	Transcription regulation	x	MALT1 promoter has a putative c-Myc-binding site.	17411336	210017_at	1.84632
653	c-Myc	Transcription factor	hnRNP A0	Generic binding protein	Unspecified	Transcription regulation	x	Association of c-Myc with HNRPA0 was identified by tandem affinity purification (TAP) and the mass spectral multidimensional protein identification technology (MudPIT).	17314511;17411336	HNRNPA0	2.55754
654	c-Myc	Transcription factor	ATP5S	Generic binding protein	Unspecified	Transcription regulation	x	ATP5S was identificated as c-Myc transcription target by chromatin immunoprecipitation assay.	12747840;17093053	238799_at;239859_x_at	2.15501
655	c-Myc	Transcription factor	RNF4	Generic enzyme	Unspecified	Transcription regulation	x	c-Myc regulates transcription of RNF4 .	12808131;15388797;19030024;19736564;19796622	212696_s_at	-1.97532
656	c-Myc	Transcription factor	PTPN2	Protein phosphatase	Unspecified	Transcription regulation	x	PTPN2 promoter has a putative c-Myc-binding site.	10521659;17411336;19030024	204935_at	-1.81414
657	c-Myc	Transcription factor	AASDHPPT	Generic enzyme	Unspecified	Transcription regulation	x	AASDHPPT promoter has a putative c-Myc-binding site.	17411336;19796622	202170_s_at;202169_s_at;224313_at	4.83267
658	c-Myc	Transcription factor	PP2A cat (alpha)	Protein phosphatase	Unspecified	Transcription regulation	x	Using a Bayesian model, it was integrated genome sequence data and epigenetic information to identify c-Myc recognition sites in the human genome.	12808131;17411336;19131971	235502_at;238719_at	5.5807
659	c-Myc	Transcription factor	Cyclin G1	Generic binding protein	Unspecified	Transcription regulation	x	Cyclin G1 promoter has a putative c-Myc-binding site.	17411336;18535662;19079543;19915707	208796_s_at	2.39196
660	c-Myc	Transcription factor	UCHL1	Generic protease	Unspecified	Transcription regulation	x	c-Myc regulates transcription of UCHL1 .	12808131;19030024	201387_s_at;1555834_at	87.6298
661	c-Myc	Transcription factor	POLD reg (p12)	Generic binding protein	Unspecified	Transcription regulation	x	c-Myc regulates transcription of POLD reg (p12) .	12808131	202996_at	-7.02367
662	c-Myc	Transcription factor	PPNK	Generic kinase	Unspecified	Transcription regulation	x	PPNK promoter has a putative c-Myc-binding site.	17411336	208918_s_at;213613_s_at	1.90637
663	c-Myc	Transcription factor	MBD1	Transcription factor	Unspecified	Transcription regulation	x	MBD1 was identificated as c-Myc transcription target by chromatin immunoprecipitation assay.	12747840;12808131	226862_at;241813_at	6.80146
664	c-Myc	Transcription factor	Nucleolysin TIAR	Generic binding protein	Unspecified	Transcription regulation	x	Nucleolysin TIAR promoter has a putative c-Myc-binding site.	17411336;19030024;19079543	202405_at	1.8461
665	c-Myc	Transcription factor	SMAD5	Transcription factor	Unspecified	Transcription regulation	x	SMAD5 promoter has a putative c-Myc-binding site.	17411336;19796622;19915707	225223_at	1.79403
666	c-Myc	Transcription factor	Plexin C1	Generic receptor	Unspecified	Transcription regulation	x	Plexin C1 promoter has a putative c-Myc-binding site.	17411336	235328_at;206471_s_at	2.59396
667	c-Myc	Transcription factor	ELOVL5	Generic enzyme	Unspecified	Transcription regulation	x	ELOVL5 promoter has a putative c-Myc-binding site.	17411336	1567222_x_at;208788_at;215082_at	5.99427
668	c-Myc	Transcription factor	RanBP1	Regulators (GDI, GAP, GEF)	Unspecified	Transcription regulation	x	RanBP1 promoter has a putative c-Myc-binding site.	14980218;17093053;17411336;19079543;19796622	221915_s_at;202483_s_at	2.99198
669	c-Myc	Transcription factor	MRAP	Generic binding protein	Unspecified	Transcription regulation	x	MRAP promoter has a putative c-Myc-binding site.	17411336;19915707	235505_s_at;242705_x_at	-3.40906
670	c-Myc	Transcription factor	LAMB2	Receptor ligand	Unspecified	Transcription regulation	x	Binding of c-Myc to LAMB2 was identified by sequence analysis and quantitative chromatin immunoprecipitation in vivo.	12695333	216264_s_at	-2.89236
671	c-Myc	Transcription factor	NSL1	Generic binding protein	Unspecified	Transcription regulation	x	C1orf48 promoter has a putative c-Myc-binding site.	17411336	230592_at;235799_at;209484_s_at;209483_s_at	3.80723
672	c-Myc	Transcription factor	GLNA	Generic enzyme	Unspecified	Transcription regulation	x	GLNA promoter has a putative c-Myc-binding site in Burkitt's lymphoma cells.	12808131;17411336;19915707	217202_s_at;200648_s_at	3.1944
673	c-Myc	Transcription factor	ARP2	Generic binding protein	Unspecified	Transcription regulation	x	ARP2 promoter has a putative c-Myc-binding site.	17411336;19915707	1554390_s_at	-1.85071
674	c-Myc	Transcription factor	DNA-PK	Protein kinase	Unspecified	Transcription regulation	x	Association of c-Myc with DNA-PK was identified by tandem affinity purification (TAP) and the mass spectral multidimensional protein identification technology (MudPIT).	12695333;12808131;17314511;19079543;19796622	210543_s_at;208694_at	2.32025
675	c-Myc	Transcription factor	IFITM3	Protein	Unspecified	Transcription regulation	x	IFITM3 promoter has a putative c-Myc-binding site.	17411336	212203_x_at	-5.36118
676	c-Myc	Transcription factor	Tetraspanin-3	Generic receptor	Unspecified	Transcription regulation	x	Tetraspanin-3 promoter has a putative c-Myc-binding site.	17411336;19736564	1558787_a_at;200973_s_at;200972_at;230282_at	7.80136
677	c-Myc	Transcription factor	MCCC2	Generic enzyme	Unspecified	Transcription regulation	x	MCCC2 promoter has a putative c-Myc-binding site in Burkitt's lymphoma cells.	12808131;15388797;19030024	209624_s_at	-3.29095
678	c-Myc	Transcription factor	DNA polymerase beta	Generic enzyme	Unspecified	Transcription regulation	x	Using a Bayesian model, it was integrated genome sequence data and epigenetic information to identify c-Myc recognition sites in the human genome.	12695333;17411336	203616_at	2.15963
679	c-Myc	Transcription factor	NEIL1	Generic enzyme	Unspecified	Transcription regulation	x	c-Myc binds to gene NEIL1 promoter.	19079543;22623531	219396_s_at	2.37611
680	c-Myc	Transcription factor	DES1	Generic enzyme	Unspecified	Transcription regulation	x	c-Myc regulates transcription of DES1 .	12808131;15388797;19796622	207431_s_at;209250_at	4.79095
681	c-Myc	Transcription factor	NEFM	Generic binding protein	Unspecified	Transcription regulation	x	Binding of c-Myc to NEFM was identified by sequence analysis and quantitative chromatin immunoprecipitation in vivo.	12695333	205113_at	46.1057
682	c-Myc	Transcription factor	SIAT4A	Generic enzyme	Unspecified	Transcription regulation	x	c-Myc probably regulates transcription of SIAT4A in human B-cell lymphoma.	18277385;22547830	225033_at	-2.00968
683	c-Myc	Transcription factor	CDK10	Protein kinase	Unspecified	Transcription regulation	x	Binding of c-Myc to CDK10 was identified by sequence analysis and quantitative chromatin immunoprecipitation in vivo.	12695333;19796622	210622_x_at;203468_at;203469_s_at	-2.98724
684	c-Myc	Transcription factor	VAMP2	Generic binding protein	Unspecified	Transcription regulation	x	Binding of c-Myc to VAMP2 was identified by sequence analysis and quantitative chromatin immunoprecipitation in vivo.	12695333	201556_s_at;214792_x_at	2.44303
685	c-Myc	Transcription factor	RARalpha	Transcription factor	Unspecified	Transcription regulation	x	Binding of c-Myc to RARalpha was identified by sequence analysis and quantitative chromatin immunoprecipitation in vivo.	12695333	203750_s_at;203749_s_at;216300_x_at	-2.69041
686	c-Myc	Transcription factor	DPY30	Generic binding protein	Unspecified	Transcription regulation	x	LOC84661 was identificated as c-Myc transcription target by chromatin immunoprecipitation assay.	12747840;19079543;19915707	1555522_s_at	-1.87154
687	c-Myc	Transcription factor	ARHGAP20	Regulators (GDI, GAP, GEF)	Unspecified	Transcription regulation	x	The promoter region of ARHGAP20 contains c-Myc binding sites.	21858211	228368_at	8.68523
688	c-Myc	Transcription factor	Histone H4	Generic binding protein	Unspecified	Transcription regulation	x	Binding of c-Myc to HIST1H4J was identified by sequence analysis and quantitative chromatin immunoprecipitation in vivo.	12695333;19030024;19079543;19915707	208180_s_at;232035_at;208076_at;230795_at;205967_at;207046_at;216585_at	-9.62718
689	c-Myc	Transcription factor	TMPOA	Generic binding protein	Unspecified	Transcription regulation	x	Association of c-Myc with TMPOA was identified by tandem affinity purification (TAP) and the mass spectral multidimensional protein identification technology (MudPIT).	12808131;17314511	209753_s_at	-2.78556
690	c-Myc	Transcription factor	Filamin A	Generic binding protein	Unspecified	Transcription regulation	x	Filamin A promoter has a putative c-Myc-binding site.	17411336;21150319	213746_s_at;200859_x_at;214752_x_at	-2.49773
691	c-Myc	Transcription factor	MICB	Receptor ligand	Unspecified	Transcription regulation	x	MICB promoter has a putative c-Myc-binding site.	17093053;17411336;19915707	205905_s_at;206247_at	-2.51642
692	c-Myc	Transcription factor	PSMA3	Generic protease	Unspecified	Transcription regulation	x	Association of c-Myc with PSMA3 was identified by tandem affinity purification (TAP) and the mass spectral multidimensional protein identification technology (MudPIT).	12695333;17314511;17411336;19736564;21150319	237300_at	-1.91447
693	c-Myc	Transcription factor	RPB5	Generic enzyme	Unspecified	Transcription regulation	x	RPB5 promoter has a putative c-Myc-binding site.	17411336;19030024;22623531	213887_s_at;217854_s_at	2.04222
694	c-Myc	Transcription factor	CEP3	Generic binding protein	Unspecified	Transcription regulation	x	CEP3 promoter has a putative c-Myc-binding site.	17411336	209286_at;225685_at;209288_s_at	7.0277
695	c-Myc	Transcription factor	TSFM	Generic binding protein	Unspecified	Transcription regulation	x	TSFM was identificated as c-Myc transcription target by chromatin immunoprecipitation assay.	12747840;19030024;19736564;19796622	214332_s_at	2.1931
696	c-Myc	Transcription factor	SERPINB1	Generic binding protein	Unspecified	Transcription regulation	x	SERPINB1 promoter has a putative c-Myc-binding site.	17411336	212268_at;228726_at;213572_s_at	-7.02287
697	c-Myc	Transcription factor	HBP17	Generic binding protein	Unspecified	Transcription regulation	x	C-Myc can bind to gene HBP17 promoter.	10871606	205014_at	5.4245
698	c-Myc	Transcription factor	PPIF	Generic enzyme	Unspecified	Transcription regulation	x	Ppif promoter has a putative c-Myc-binding site.	17411336	201490_s_at	1.98217
699	c-Myc	Transcription factor	FTHP1	Protein	Unspecified	Transcription regulation	x	By ChIP-on-chip data it was shown that c-Myc stimulates FTHP1.	17114293	211628_x_at	-1.89425
700	c-Myc	Transcription factor	ATF-3	Transcription factor	Unspecified	Transcription regulation	x	Using a Bayesian model, it was integrated genome sequence data and epigenetic information to identify c-Myc recognition sites in the human genome.	8576171;12837591;17411336;19030024;21143896	202672_s_at;1554980_a_at	9.29877
701	c-Myc	Transcription factor	SUPV3L1	Generic binding protein	Unspecified	Transcription regulation	x	SUPV3L1 promoter has a putative c-Myc-binding site.	17411336;19030024;19079543;23159369	212894_at	2.28652
702	c-Myc	Transcription factor	SLC16A3	Transporter	Unspecified	Transcription regulation	x	SLC16A3 promoter has a putative c-Myc-binding site.	17411336;18682805;19079543;19915707	202856_s_at;217691_x_at	-4.83785
703	c-Myc	Transcription factor	LMNBR	Generic binding protein	Unspecified	Transcription regulation	x	Binding of c-Myc to LMNBR was identified by sequence analysis and quantitative chromatin immunoprecipitation in vivo.	12695333;17093053;17353931;17411336	201795_at	2.6306
704	c-Myc	Transcription factor	SNRPB (Sm-B)	Generic binding protein	Unspecified	Transcription regulation	x	Using a Bayesian model, it was integrated genome sequence data and epigenetic information to identify c-Myc recognition sites in the human genome.	12747840;15778709;17411336	213175_s_at	2.23475
705	c-Myc	Transcription factor	RPL10A (CsA-19)	Generic binding protein	Unspecified	Transcription regulation	x	RPL10A (CsA-19) promoter has a putative c-Myc-binding site.	17093053;17411336;18535662;19030024;19796622;22653869;23159369	229562_at	3.50357
706	c-Myc	Transcription factor	Rab-27A	RAS - superfamily	Unspecified	Transcription regulation	x	Rab-27A promoter has a putative c-Myc-binding site.	17411336	222294_s_at;210951_x_at;209514_s_at	-4.75727
707	c-Myc	Transcription factor	RPA39	Generic enzyme	Unspecified	Transcription regulation	x	RPA39 promoter has a putative c-Myc-binding site in Burkitt's lymphoma cells.	12808131;17411336;19079543;19796622	209317_at;207515_s_at	2.32158
708	c-Myc	Transcription factor	RGS16	Regulators (GDI, GAP, GEF)	Unspecified	Transcription regulation	x	RGS16 promoter has a putative c-Myc-binding site in Burkitt's lymphoma cells.	12808131;15388797;15778709;17411336	209325_s_at	1.99218
709	c-Myc	Transcription factor	Ceb1	Generic enzyme	Unspecified	Transcription regulation	x	C-Myc can bind to gene Ceb1 promoter.	11983916	219863_at	3.47628
710	c-Myc	Transcription factor	Kendrin	Generic binding protein	Unspecified	Transcription regulation	x	Kendrin has binding sites in promoter region for c-Myc identificated by chromatin immunoprecipitation analysis .	14980218;17264126;19079543;19915707	203660_s_at	-1.91492
711	c-Myc	Transcription factor	CREB3L2	Transcription factor	Unspecified	Transcription regulation	x	CREB3L2 promoter has a putative c-Myc-binding site.	17093053;17411336;19030024;19079543;19212619;19915707	228759_at	3.07826
712	c-Myc	Transcription factor	IFNAR1	Generic receptor	Unspecified	Transcription regulation	x	c-Myc regulates transcription of IFNAR1 .	12808131;14980218;17264126	225661_at;225669_at	-2.07369
713	c-Myc	Transcription factor	POP1 (RNase P/MRP subunit)	Generic enzyme	Unspecified	Transcription regulation	x	Binding of c-Myc to POP1 (RNase P/MRP subunit) was identified by sequence analysis and quantitative chromatin immunoprecipitation in vivo.	9405234;12695333;19796622;19915707	213449_at	2.0428
714	c-Myc	Transcription factor	ARID4A	Transcription factor	Unspecified	Transcription regulation	x	c-Myc regulates transcription of ARID4A .	12808131	230141_at;205062_x_at	-2.13638
715	c-Myc	Transcription factor	PGM3	Generic enzyme	Unspecified	Transcription regulation	x	PGM3 promoter has a putative c-Myc-binding site.	17411336	221788_at	1.88179
716	c-Myc	Transcription factor	IFRD1	Generic binding protein	Unspecified	Transcription regulation	x	IFRD1 promoter has a putative c-Myc-binding site.	17411336;19030024;19079543;19796622	230048_at	3.08479
717	c-Myc	Transcription factor	KIAA0182	Generic binding protein	Unspecified	Transcription regulation	x	KIAA0182 promoter has a putative c-Myc-binding site.	17411336;19030024;19796622	212057_at;212056_at	-3.57763
718	c-Myc	Transcription factor	MARS	Generic enzyme	Unspecified	Transcription regulation	x	Association of c-Myc with MARS was identified by tandem affinity purification (TAP) and the mass spectral multidimensional protein identification technology (MudPIT).	12808131;17314511;17353931;18190704;19796622	201475_x_at;213672_at	2.33351
719	c-Myc	Transcription factor	STK39	Protein kinase	Unspecified	Transcription regulation	x	STK39 promoter has a putative c-Myc-binding site.	17411336;19736564	202786_at	2.00096
720	c-Myc	Transcription factor	COX Va	Generic enzyme	Unspecified	Transcription regulation	x	COX Va promoter has a putative c-Myc-binding site.	17411336;19030024;19796622	229426_at	1.89533
721	c-Myc	Transcription factor	VAMP1	Generic binding protein	Unspecified	Transcription regulation	x	c-Myc regulates transcription of VAMP1 .	12808131	207101_at	1.7572
722	c-Myc	Transcription factor	EFP	Transcription factor	Unspecified	Transcription regulation	x	c-Myc regulates transcription of EFP .	12808131;19030024;19796622;19915707	224806_at	-3.18245
723	c-Myc	Transcription factor	SIK	Protein kinase	Unspecified	Transcription regulation	x	SIK promoter has a putative c-Myc-binding site.	17411336	208078_s_at	-4.44723
724	c-Myc	Transcription factor	KHSRP	Generic binding protein	Unspecified	Transcription regulation	x	Using a Bayesian model, it was integrated genome sequence data and epigenetic information to identify c-Myc recognition sites in the human genome.	12808131;15388797;17411336;19736564	227555_s_at;204372_s_at	2.45214
725	c-Myc	Transcription factor	LZTR1	Transcription factor	Unspecified	Transcription regulation	x	c-Myc regulates transcription of LZTR1 .	12808131;15388797;17093053;19030024;19915707	203412_at	2.14844
726	c-Myc	Transcription factor	Lnk	Generic binding protein	Unspecified	Transcription regulation	x	Lnk promoter has a putative c-Myc-binding site.	17411336;19030024;19079543;19736564	203320_at	2.18374
727	c-Myc	Transcription factor	SPOP	Generic binding protein	Unspecified	Transcription regulation	x	SPOP promoter has a putative c-Myc-binding site.	17411336	204640_s_at	-2.30286
728	c-Myc	Transcription factor	RPL31	Generic binding protein	Unspecified	Transcription regulation	x	Using a Bayesian model, it was integrated genome sequence data and epigenetic information to identify c-Myc recognition sites in the human genome.	12808131;17411336;19030024;19079543;19796622	221593_s_at;241017_at;200962_at	8.67502
729	c-Myc	Transcription factor	GAS11	Generic binding protein	Unspecified	Transcription regulation	x	Binding of c-Myc to GAS11 was identified by sequence analysis and quantitative chromatin immunoprecipitation in vivo.	12695333	204921_at	-3.51521
730	c-Myc	Transcription factor	Sideroflexin-3	Transporter	Unspecified	Transcription regulation	x	Sideroflexin-3 was identificated as c-Myc transcription target by chromatin immunoprecipitation assay.	12747840;17411336	220974_x_at;217226_s_at	-2.43451
731	c-Myc	Transcription factor	BTF3L4	Protein	Unspecified	Transcription regulation	x	c-Myc probably regulates transcription of BTF3L4.	18555785;19079543;19167336;19915707	243972_at	2.63749
732	c-Myc	Transcription factor	PEX3	Generic binding protein	Unspecified	Transcription regulation	x	Binding of c-Myc to PEX3 was identified by sequence analysis and quantitative chromatin immunoprecipitation in vivo.	12695333;12808131;15388797;17411336	203970_s_at	2.58004
733	c-Myc	Transcription factor	GNPI	Generic enzyme	Unspecified	Transcription regulation	x	GNPI promoter has a putative c-Myc-binding site.	17411336	202382_s_at	2.02096
734	c-Myc	Transcription factor	PSMD9	Generic binding protein	Unspecified	Transcription regulation	x	PSMD9 promoter has a putative c-Myc-binding site.	17411336	209334_s_at	2.71135
735	c-Myc	Transcription factor	CBF beta	Transcription factor	Unspecified	Transcription regulation	x	CBF beta promoter has a putative c-Myc-binding site.	7607682;17411336;19796622;21150319	206788_s_at	-2.5767
736	c-Myc	Transcription factor	Wee1	Protein kinase	Unspecified	Transcription regulation	x	Binding of c-Myc to Wee1 was identified by sequence analysis and quantitative chromatin immunoprecipitation in vivo.	12695333;19030024;19079543;19796622	212533_at	1.91304
737	c-Myc	Transcription factor	MEST	Generic protease	Unspecified	Transcription regulation	x	MEST promoter has a putative c-Myc-binding site.	17411336	202016_at	-78.6309
738	c-Myc	Transcription factor	WNT10B	Receptor ligand	Unspecified	Transcription regulation	x	WNT10B was identificated as c-Myc transcription target by chromatin immunoprecipitation assay.	12747840;17093053;19915707	206213_at	3.57609
739	c-Myc	Transcription factor	BRD2	Protein kinase	Unspecified	Transcription regulation	x	BRD2 promoter has a putative c-Myc-binding site.	17093053;17411336;19030024;19079543;19736564;19796622;19915707	208686_s_at;208685_x_at;214911_s_at	2.36298
740	c-Myc	Transcription factor	Collagen XIII	Generic binding protein	Unspecified	Transcription regulation	x	c-Myc can bind to gene Collagen XIII promoter.	19915707;20308430	211343_s_at;211809_x_at	16.0851
741	c-Myc	Transcription factor	SKP1	Generic binding protein	Unspecified	Transcription regulation	x	c-Myc binds at regulatory sequences of SKP1 specific promoter.	12963825;17314511;21988832;22653869	200719_at	1.79745
742	c-Myc	Transcription factor	VGF	Receptor ligand	Unspecified	Transcription regulation	x	c-Myc regulates transcription of VGF .	12808131;15388797	205586_x_at	-4.5453
743	c-Myc	Transcription factor	Metallothionein-1F	Generic binding protein	Unspecified	Transcription regulation	x	Metallothionein-1F promoter has a putative c-Myc-binding site.	17411336	217165_x_at;210524_x_at;213629_x_at	-47.3359
744	c-Myc	Transcription factor	RNUT1	Transporter	Unspecified	Transcription regulation	x	RNUT1 promoter has a putative c-Myc-binding site.	17411336	207438_s_at	3.89594
745	c-Myc	Transcription factor	MRLC2	Generic binding protein	Unspecified	Transcription regulation	x	MRLC2 promoter has a putative c-Myc-binding site.	17411336	201318_s_at;221474_at	-3.21035
746	c-Myc	Transcription factor	MEIS1	Transcription factor	Unspecified	Transcription regulation	x	MEIS1 was identificated as c-Myc transcription target by chromatin immunoprecipitation assay.	12747840	1559477_s_at;204069_at	2.09922
747	c-Myc	Transcription factor	ISG20	Generic enzyme	Unspecified	Transcription regulation	x	Binding of c-Myc to ISG20 was identified by sequence analysis and quantitative chromatin immunoprecipitation in vivo.	12695333;19915707	204698_at	-1.94844
748	c-Myc	Transcription factor	ZNF24 (ZNF191)	Transcription factor	Unspecified	Transcription regulation	x	ZNF24 (ZNF191) promoter has a putative c-Myc-binding site.	17411336	242210_at;212534_at	2.24638
749	c-Myc	Transcription factor	ADNP	Transcription factor	Unspecified	Transcription regulation	x	ADNP promoter has a putative c-Myc-binding site.	17411336;21150319	201773_at	-1.95817
750	c-Myc	Transcription factor	MKP6	Protein	Unspecified	Transcription regulation	x	MKP6 promoter has a putative c-Myc-binding site.	17411336	203367_at	2.0836
751	c-Myc	Transcription factor	TCIRG1 (Atp6i)	Transporter	Unspecified	Transcription regulation	x	Binding of c-Myc to TCIRG1 (Atp6i) was identified by sequence analysis and quantitative chromatin immunoprecipitation in vivo.	12695333;17093053	204158_s_at	-4.38611
752	c-Myc	Transcription factor	HOXD3	Transcription factor	Unspecified	Transcription regulation	x	HOXD3 was identificated as c-Myc transcription target by chromatin immunoprecipitation assay.	12747840;18007592	217076_s_at;206601_s_at	7.28287
753	c-Myc	Transcription factor	PUR4	Generic enzyme	Unspecified	Transcription regulation	x	PUR4 promoter has a putative c-Myc-binding site.	17411336;18628958	213302_at	2.84513
754	c-Myc	Transcription factor	PTTG1IP	Protein	Unspecified	Transcription regulation	x	PTTG1IP promoter has a putative c-Myc-binding site.	17411336;19915707	200677_at	-3.98747
755	c-Myc	Transcription factor	ALDH2	Generic enzyme	Unspecified	Transcription regulation	x	Binding of c-Myc to ALDH2 was identified by sequence analysis and quantitative chromatin immunoprecipitation in vivo.	12695333	201425_at	34.2685
756	c-Myc	Transcription factor	SEC62	Generic receptor	Unspecified	Transcription regulation	x	c-Myc regulates transcription of SEC62 .	12808131;17411336;19030024;19796622	1552789_at;1552790_a_at	2.58734
757	c-Myc	Transcription factor	p22-phox	Generic enzyme	Unspecified	Transcription regulation	x	c-Myc regulates transcription of p22-phox .	12808131;21150319;24291025	203028_s_at	-1.9123
758	c-Myc	Transcription factor	SSRP1	Generic binding protein	Unspecified	Transcription regulation	x	SSRP1 promoter has a putative c-Myc-binding site.	17411336;19796622	200957_s_at;200956_s_at	2.37779
759	c-Myc	Transcription factor	Intersectin 2	Regulators (GDI, GAP, GEF)	Unspecified	Transcription regulation	x	Intersectin 2 promoter has a putative c-Myc-binding site.	17411336;23159369	209898_x_at	1.73103
760	c-Myc	Transcription factor	MADD	Regulators (GDI, GAP, GEF)	Unspecified	Transcription regulation	x	c-Myc regulates transcription of MADD .	12808131;19915707	210252_s_at;38398_at	-2.85231
761	c-Myc	Transcription factor	ASCC3	Generic binding protein	Unspecified	Transcription regulation	x	c-Myc associates with ASCC3 gene promoter.	18940864;19118200	212815_at;231269_at	6.69419
762	c-Myc	Transcription factor	TMEM106C	Protein	Unspecified	Transcription regulation	x	TMEM106C promoter has a putative c-Myc-binding site.	17411336	239831_at	1.74304
763	c-Myc	Transcription factor	M9	Generic binding protein	Unspecified	Transcription regulation	x	Using a Bayesian model, it was integrated genome sequence data and epigenetic information to identify c-Myc recognition sites in the human genome.	12808131;17411336	236605_at	2.15102
764	c-Myc	Transcription factor	NBR1	Generic binding protein	Unspecified	Transcription regulation	x	c-Myc regulates transcription of NBR1 .	12808131;22210892	201383_s_at	-1.90964
765	c-Myc	Transcription factor	IP-30	Generic enzyme	Unspecified	Transcription regulation	x	c-Myc regulates transcription of IP-30 .	12808131;17093053	201422_at	-2.90575
766	c-Myc	Transcription factor	GPD1L	Generic enzyme	Unspecified	Transcription regulation	x	GPD1L promoter has a putative c-Myc-binding site.	17411336;19796622	212510_at	-2.00378
767	c-Myc	Transcription factor	PIG8	Protein	Unspecified	Transcription regulation	x	PIG8 promoter has a putative c-Myc-binding site.	17411336;19736564	208289_s_at;216396_s_at	2.09146
768	c-Myc	Transcription factor	GDE	Generic enzyme	Unspecified	Transcription regulation	x	GDE promoter has a putative c-Myc-binding site.	17411336	203566_s_at	2.25052
769	c-Myc	Transcription factor	POLA1	Generic enzyme	Unspecified	Transcription regulation	x	POLA1 promoter has a putative c-Myc-binding site.	17411336;19079543;22623531	204835_at	1.7893
770	c-Myc	Transcription factor	FBXO9	Generic binding protein	Unspecified	Transcription regulation	x	FBXO9 promoter has a putative c-Myc-binding site.	17093053;17411336	1566509_s_at;212991_at;238472_at	3.36271
771	c-Myc	Transcription factor	URI	Generic binding protein	Unspecified	Transcription regulation	x	URI promoter has a putative c-Myc-binding site.	17411336;19079543	210157_at;214173_x_at	3.89081
772	c-Myc	Transcription factor	FKBP1B	Generic binding protein	Unspecified	Transcription regulation	x	By ChIP-on-chip data it was shown that c-Myc stimulates FKBP1B.	17114293	206857_s_at	3.52276
773	c-Myc	Transcription factor	IBP6	Generic binding protein	Unspecified	Transcription regulation	x	IBP6 promoter has a putative c-Myc-binding site.	17411336	203851_at	-4.08556
774	c-Myc	Transcription factor	Presenilin 2	Generic protease	Unspecified	Transcription regulation	x	Binding of c-Myc to Presenilin 2 was identified by sequence analysis and quantitative chromatin immunoprecipitation in vivo.	12695333;14585504;19915707	204262_s_at;211373_s_at	2.96962
775	c-Myc	Transcription factor	ATP1A3	Generic channel	Unspecified	Transcription regulation	x	ATP1A3 promoter has a putative c-Myc-binding site.	17411336;19915707	214432_at	2.6658
776	c-Myc	Transcription factor	AP3D1	Transporter	Unspecified	Transcription regulation	x	AP3D1 promoter has a putative c-Myc-binding site.	17353931;17411336;19736564	208710_s_at;206592_s_at	2.29635
777	c-Myc	Transcription factor	IDS	Generic enzyme	Unspecified	Transcription regulation	x	IDS promoter has a putative c-Myc-binding site.	17411336	217432_s_at;212223_at;202439_s_at;211782_at;206342_x_at;213821_s_at	-3.65938
778	c-Myc	Transcription factor	SIP1	Generic binding protein	Unspecified	Transcription regulation	x	SIP1 promoter has a putative c-Myc-binding site in Burkitt's lymphoma cells.	12808131;17411336	205063_at	1.76295
779	c-Myc	Transcription factor	14-3-3 epsilon	Generic binding protein	Unspecified	Transcription regulation	x	Association of c-Myc with 14-3-3 epsilon was identified by tandem affinity purification (TAP) and the mass spectral multidimensional protein identification technology (MudPIT).	17314511;17411336;19030024;19796622	210317_s_at	2.53077
780	c-Myc	Transcription factor	UAP1	Generic enzyme	Unspecified	Transcription regulation	x	UDP-N-acetylhexosamine pyrophosphorylase promoter has a putative c-Myc-binding site.	17411336	209340_at	2.29446
781	c-Myc	Transcription factor	VGLL4	Protein	Unspecified	Transcription regulation	x	VGLL4 promoter has a putative c-Myc-binding site.	17411336;19915707	214004_s_at;212399_s_at	-2.87562
782	c-Myc	Transcription factor	IDI1	Generic enzyme	Unspecified	Transcription regulation	x	IDI1 promoter has a putative c-Myc-binding site.	17093053;17411336	242065_x_at	-1.89124
783	c-Myc	Transcription factor	Vimentin	Generic binding protein	Unspecified	Transcription regulation	x	Vimentin promoter has a putative c-Myc-binding site.	17093053;17411336	1555938_x_at;201426_s_at	103.271
784	c-Myc	Transcription factor	RGL2	Regulators (GDI, GAP, GEF)	Unspecified	Transcription regulation	x	c-Myc regulates transcription of RGL2 .	12808131;17411336	209110_s_at	-2.78103
785	c-Myc	Transcription factor	DDX17	Generic enzyme	Unspecified	Transcription regulation	x	Using a Bayesian model, it was integrated genome sequence data and epigenetic information to identify c-Myc recognition sites in the human genome.	12808131;14980218;17411336;19030024;19079543;19915707;21150319	230180_at	2.95509
786	c-Myc	Transcription factor	PDCD10	Generic binding protein	Unspecified	Transcription regulation	x	PDCD10 promoter has a putative c-Myc-binding site in Burkitt's lymphoma cells.	12808131;15388797;17093053;17212813;19442737	210907_s_at	-2.35372
787	c-Myc	Transcription factor	UBE1C	Generic enzyme	Unspecified	Transcription regulation	x	UBE1C promoter has a putative c-Myc-binding site.	17411336	209115_at	2.30137
788	c-Myc	Transcription factor	Thrombospondin 4	Generic binding protein	Unspecified	Transcription regulation	x	Thrombospondin 4 was identificated as c-Myc transcription target by chromatin immunoprecipitation assay.	12747840	204776_at	2.02515
789	c-Myc	Transcription factor	GAPCENA	Regulators (GDI, GAP, GEF)	Unspecified	Transcription regulation	x	GAPCENA promoter has a putative c-Myc-binding site.	17411336	204028_s_at;213313_at	-2.4891
790	c-Myc	Transcription factor	RRS1	Protein	Unspecified	Transcription regulation	x	RRS1 promoter has a putative c-Myc-binding site.	17411336;19030024;19796622	209567_at	1.99626
791	c-Myc	Transcription factor	PDHA (somatic)	Generic enzyme	Unspecified	Transcription regulation	x	Binding of c-Myc to PDHA (somatic) was identified by sequence analysis and quantitative chromatin immunoprecipitation in vivo.	10350629;12695333	200979_at	2.0861
792	c-Myc	Transcription factor	DCUP	Generic enzyme	Unspecified	Transcription regulation	x	Binding of c-Myc to DCUP was identified by sequence analysis and quantitative chromatin immunoprecipitation in vivo.	12695333	208970_s_at;208971_at;222074_at	3.02285
793	c-Myc	Transcription factor	RAB2A	RAS - superfamily	Unspecified	Transcription regulation	x	RAB2A promoter has a putative c-Myc-binding site.	17411336	208732_at;208733_at	6.00719
794	c-Myc	Transcription factor	SYTC	Generic enzyme	Unspecified	Transcription regulation	x	SYTC promoter has a putative c-Myc-binding site.	17411336;18335064;19030024;19079543;22484818	201263_at	2.36305
795	c-Myc	Transcription factor	RPA1	Generic binding protein	Unspecified	Transcription regulation	x	RPA1 was identificated as c-Myc transcription target by using ChIP and dChip software analysis of gene expression.	15998811;17093053;17411336;19796622	236675_at	2.56565
796	c-Myc	Transcription factor	MSN (moesin)	Generic binding protein	Unspecified	Transcription regulation	x	Binding of c-Myc to MSN (moesin) was identified by sequence analysis and quantitative chromatin immunoprecipitation in vivo.	12695333	200600_at	115.303
797	c-Myc	Transcription factor	ADAM10	Metalloprotease	Unspecified	Transcription regulation	x	ADAM10 promoter has a putative c-Myc-binding site.	17411336	202604_x_at	-2.5398
798	c-Myc	Transcription factor	PKC-lambda/iota	Protein kinase	Unspecified	Transcription regulation	x	PKC-lambda/iota promoter has a putative c-Myc-binding site.	17411336;19736564	209678_s_at	-2.22478
799	c-Myc	Transcription factor	FLJ20232	Protein	Unspecified	Transcription regulation	x	By ChIP-on-chip data it was shown that c-Myc stimulates FLJ20232.	17114293;19796622	204594_s_at;221516_s_at;204593_s_at;224319_s_at	4.02426
800	c-Myc	Transcription factor	FCGRT	Generic receptor	Unspecified	Transcription regulation	x	FCGRT promoter has a putative c-Myc-binding site.	17411336;19915707	218831_s_at	2.74076
801	c-Myc	Transcription factor	ZNF225	Generic binding protein	Unspecified	Transcription regulation	x	c-Myc can bind to gene ZNF225 promoter.	18335064	207125_at	3.48272
802	c-Myc	Transcription factor	HPRT	Generic enzyme	Unspecified	Transcription regulation	x	HPRT promoter has a putative c-Myc-binding site.	17411336	202854_at	1.83516
803	c-Myc	Transcription factor	HIST1H2BG	Generic binding protein	Unspecified	Transcription regulation	x	c-Myc regulates transcription of HIST1H2BG .	12808131	208490_x_at;210387_at;236193_at;208527_x_at;214455_at;215779_s_at;208523_x_at;216585_at	-7.6572
804	c-Myc	Transcription factor	GLVR1	Generic receptor	Unspecified	Transcription regulation	x	GLVR1 promoter has a putative c-Myc-binding site.	17411336;19030024;19796622;19915707	201920_at	2.00478
805	c-Myc	Transcription factor	TCF25	Transcription factor	Unspecified	Transcription regulation	x	TCF25 promoter has a putative c-Myc-binding site.	17411336	213311_s_at;221495_s_at	-3.04641
806	c-Myc	Transcription factor	CHD1	Generic enzyme	Unspecified	Transcription regulation	x	c-Myc can bind to gene CHD1 promoter.	19736564;22210892	235791_x_at	2.25304
807	c-Myc	Transcription factor	HOXA7	Transcription factor	Unspecified	Transcription regulation	x	c-Myc binds to HOXA7 gene promoter in ES cells.	19915707	206847_s_at;235753_at	4.4448
808	c-Myc	Transcription factor	LSD1	Generic enzyme	Unspecified	Transcription regulation	x	BHC110 promoter has a putative c-Myc-binding site.	17411336;19079543;19915707;20418916	212348_s_at	1.8049
809	c-Myc	Transcription factor	HP1 gamma	Generic binding protein	Unspecified	Transcription regulation	x	HP1 gamma was identificated as c-Myc transcription target by chromatin immunoprecipitation assay.	12747840;17411336	1555920_at	2.09754
810	c-Myc	Transcription factor	NS1-BP	Generic binding protein	Unspecified	Transcription regulation	x	c-Myc regulates transcription of NS1-BP .	12808131;19079543	201362_at	-1.83189
811	c-Myc	Transcription factor	Rab-11A	RAS - superfamily	Unspecified	Transcription regulation	x	c-Myc regulates transcription of Rab-11A .	12808131;17411336	234998_at	2.143
812	c-Myc	Transcription factor	NCAM1	Generic binding protein	Unspecified	Transcription regulation	x	c-Myc binds to NCAM1 promoter.	18358816;23135913	209968_s_at;227394_at;212843_at	39.7902
813	c-Myc	Transcription factor	RBMS1	Generic binding protein	Unspecified	Transcription regulation	x	RBMS1 promoter has a putative c-Myc-binding site.	17411336	225265_at	-2.07128
814	c-Myc	Transcription factor	Nidogen-2	Generic binding protein	Unspecified	Transcription regulation	x	c-Myc binds to Nidogen-2 promoter.	14583781;18358816;19030024	204114_at	10.0854
815	c-Myc	Transcription factor	PHC3	Generic binding protein	Unspecified	Transcription regulation	x	c-Myc regulates transcription of PHC3 via known transcription binding site, but binding is not experimentally shown		238693_at;226508_at;1552644_a_at	-2.48792
816	c-Myc	Transcription factor	JAK1	Protein kinase	Unspecified	Transcription regulation	x	c-Myc probably regulates transcription of JAK1 in human B-cell lymphoma.	18277385;19079543;23159369	201648_at;1552611_a_at	-2.97892
817	c-Myc	Transcription factor	STT3A	Generic enzyme	Unspecified	Transcription regulation	x	STT3A promoter has a putative c-Myc-binding site.	17411336;19030024;19079543;19796622	202223_at	2.63128
818	c-Myc	Transcription factor	Bystin	Generic binding protein	Unspecified	Transcription regulation	x	Bystin promoter has a putative c-Myc-binding site.	15778709;17411336;19079543	203612_at	2.92772
819	c-Myc	Transcription factor	AP complex 2 medium (mu) chain	Transporter	Unspecified	Transcription regulation	x	AP complex 2 medium (mu) chain promoter has a putative c-Myc-binding site.	17411336	200613_at	-1.88089
820	c-Myc	Transcription factor	GSTP1	Generic enzyme	Unspecified	Transcription regulation	x	Binding of c-Myc to GSTP1 was identified by sequence analysis and quantitative chromatin immunoprecipitation in vivo.	12695333;20717991	200824_at	166.812
821	c-Myc	Transcription factor	PPT2	Generic enzyme	Unspecified	Transcription regulation	x	c-Myc regulates transcription of PPT2 .	12808131;19915707	209490_s_at	5.21096
822	c-Myc	Transcription factor	VAMP3	Protein	Unspecified	Transcription regulation	x	VAMP3 was identificated as c-Myc transcription target by using ChIP and dChip software analysis of gene expression.	15998811;17411336	201337_s_at	2.26174
823	c-Myc	Transcription factor	REV1	Generic binding protein	Unspecified	Transcription regulation	x	c-Myc associates with REV1 gene promoter.	19118200;22623531	222629_at	1.73814
824	c-Myc	Transcription factor	DNM1L (DRP1)	Generic enzyme	Unspecified	Transcription regulation	x	DNM1L (DRP1) promoter has a putative c-Myc-binding site.	17411336;19915707	226154_at;203105_s_at	2.29706
825	c-Myc	Transcription factor	FOG2	Transcription factor	Unspecified	Transcription regulation	x	c-Myc binds to FOG2 gene promoter in ES cells.	15794748;19915707	219778_at	22.7336
826	c-Myc	Transcription factor	hnRNP H3	Generic binding protein	Unspecified	Transcription regulation	x	HNRPH3 promoter has a putative c-Myc-binding site.	17093053;17411336	208990_s_at	2.43217
827	c-Myc	Transcription factor	FGF9	Receptor ligand	Unspecified	Transcription regulation	x	FGF9 was identificated as c-Myc transcription target by chromatin immunoprecipitation assay.	12747840;17093053;19736564	239178_at;206404_at	34.8711
828	c-Myc	Transcription factor	WARS	Generic enzyme	Unspecified	Transcription regulation	x	WARS promoter has a putative c-Myc-binding site.	17411336;19030024	200628_s_at	1.85178
829	c-Myc	Transcription factor	PNO1	Generic binding protein	Unspecified	Transcription regulation	x	LOC56902 promoter has a putative c-Myc-binding site.	17411336;19796622	242905_at	3.43403
830	c-Myc	Transcription factor	AMD1	Generic enzyme	Unspecified	Transcription regulation	x	Using a Bayesian model, it was integrated genome sequence data and epigenetic information to identify c-Myc recognition sites in the human genome.	12695333;12808131;17411336;19030024;19796622	201196_s_at;201197_at	3.00298
831	c-Myc	Transcription factor	A20	Generic binding protein	Unspecified	Transcription regulation	x	Zinc finger protein A20 promoter has a putative c-Myc-binding site.	17411336;19915707	202643_s_at;202644_s_at	2.1231
832	c-Myc	Transcription factor	BTG3	Generic binding protein	Unspecified	Transcription regulation	x	BTG3 promoter has a putative c-Myc-binding site.	14980218;17411336;19796622	1556213_a_at;213134_x_at;205548_s_at;215425_at	51.2168
833	c-Myc	Transcription factor	RHEB2	RAS - superfamily	Unspecified	Transcription regulation	x	RHEB2 promoter has a putative c-Myc-binding site in Burkitt's lymphoma cells.	12808131;15388797;17093053;17411336;19030024;19796622	201451_x_at;227633_at;213404_s_at;1555780_a_at;213409_s_at;243008_at;201453_x_at	3.54265
834	c-Myc	Transcription factor	Nop56	Generic binding protein	Unspecified	Transcription regulation	x	Association of c-Myc with Nop56 was identified by tandem affinity purification (TAP) and the mass spectral multidimensional protein identification technology (MudPIT).	15778709;17314511;17353931;17411336;19030024;19079543;19736564	200874_s_at;200875_s_at	2.9109
835	c-Myc	Transcription factor	ACADVL	Generic enzyme	Unspecified	Transcription regulation	x	ACADVL promoter has a putative c-Myc-binding site.	17411336	200710_at	-1.90253
836	c-Myc	Transcription factor	UBE2D2	Generic enzyme	Unspecified	Transcription regulation	x	c-Myc can bind to gene Ube2d2 promoter.	18535662	201344_at	1.86522
837	c-Myc	Transcription factor	NAP2	Generic binding protein	Unspecified	Transcription regulation	x	NAP2 promoter has a putative c-Myc-binding site.	17411336;19796622	1556567_at	1.79227
838	c-Myc	Transcription factor	ARL1	RAS - superfamily	Unspecified	Transcription regulation	x	Association of c-Myc with ARL1 was identified by tandem affinity purification (TAP) and the mass spectral multidimensional protein identification technology (MudPIT).	12808131;17314511;17411336	201658_at	1.73124
839	c-Myc	Transcription factor	NRSF	Transcription factor	Unspecified	Transcription regulation	x	c-Myc binds to NRSF (rest) gene promoter.	19030024;19079543;19167336	212920_at	-2.34197
840	c-Myc	Transcription factor	AGAL	Generic enzyme	Unspecified	Transcription regulation	x	Binding of c-Myc to AGAL was identified by sequence analysis and quantitative chromatin immunoprecipitation in vivo.	12695333	214430_at	1.74235
841	c-Myc	Transcription factor	DNA polymerase eta	Generic enzyme	Unspecified	Transcription regulation	x	c-Myc can bind to gene DNA polymerase eta promoter.	15388797;19796622;22623531	1557701_s_at;231115_at;233852_at	2.67597
842	c-Myc	Transcription factor	PSMD3	Generic binding protein	Unspecified	Transcription regulation	x	Association of c-Myc with PSMD3 was identified by tandem affinity purification (TAP) and the mass spectral multidimensional protein identification technology (MudPIT).	12808131;17093053;17314511;22039435	201388_at	1.76095
843	c-Myc	Transcription factor	NOL4	Generic binding protein	Unspecified	Transcription regulation	x	NOL4 promoter has a putative c-Myc-binding site.	17411336;19915707	206045_s_at;238605_at	7.9709
844	c-Myc	Transcription factor	MUL	Generic binding protein	Unspecified	Transcription regulation	x	MUL was identificated as c-Myc transcription target by using ChIP and dChip software analysis of gene expression.	15998811;17411336;19030024;19079543;19796622	213009_s_at;1554001_at	-10.4952
845	c-Myc	Transcription factor	SIAT4C	Generic enzyme	Unspecified	Transcription regulation	x	c-Myc probably regulates transcription of SIAT4C in human B-cell lymphoma.	18277385;22547830	203759_at	-4.05713
846	c-Myc	Transcription factor	CNBP	Transcription factor	Unspecified	Transcription regulation	x	CNBP promoter has a putative c-Myc-binding site.	12706888;17411336;19030024;19079543;19796622;19915707	227731_at	1.9387
847	c-Myc	Transcription factor	IP3R3	Generic receptor	Unspecified	Transcription regulation	x	IP3R3 promoter has a putative c-Myc-binding site in Burkitt's lymphoma cells.	12808131;17411336;19030024;19736564;19796622;19915707;23159369	201189_s_at	-4.12081
848	c-Myc	Transcription factor	PAIP1	Generic binding protein	Unspecified	Transcription regulation	x	PAIP1 promoter has a putative c-Myc-binding site.	17411336	209064_x_at;208051_s_at	2.03314
849	c-Myc	Transcription factor	Aquaporin 3	Generic channel	Unspecified	Transcription regulation	x	Aquaporin 3 promoter has a putative c-Myc-binding site.	17411336;19030024	39248_at;39249_at;203747_at	-37.1997
850	c-Myc	Transcription factor	RPL22	Generic binding protein	Unspecified	Transcription regulation	x	Using a Bayesian model, it was integrated genome sequence data and epigenetic information to identify c-Myc recognition sites in the human genome.	12695333;17411336;18535662;19079543;19796622	221726_at	1.8191
851	c-Myc	Transcription factor	RGS2	Regulators (GDI, GAP, GEF)	Unspecified	Transcription regulation	x	Using a Bayesian model, it was integrated genome sequence data and epigenetic information to identify c-Myc recognition sites in the human genome.	12695333;15778709;17411336;19030024	202388_at	7.55203
852	c-Myc	Transcription factor	SSBP1	Generic binding protein	Unspecified	Transcription regulation	x	SSBP1 promoter has a putative c-Myc-binding site.	17411336;19079543;21150319	202591_s_at	2.15145
853	c-Myc	Transcription factor	ASH2	Transcription factor	Unspecified	Transcription regulation	x	Binding of c-Myc to ASH2 was identified by sequence analysis and quantitative chromatin immunoprecipitation in vivo.	12695333	229215_at	-11.7732
854	c-Myc	Transcription factor	GALT	Generic enzyme	Unspecified	Transcription regulation	x	Binding of c-Myc to GALT was identified by sequence analysis and quantitative chromatin immunoprecipitation in vivo.	12208133;12695333	203179_at	1.76791
855	c-Myc	Transcription factor	SRD5A1	Generic enzyme	Unspecified	Transcription regulation	x	Binding of c-Myc to S5AR1 was identified by sequence analysis and quantitative chromatin immunoprecipitation in vivo.	12695333;12808131;19796622	210959_s_at;211056_s_at;204675_at	-2.67697
856	c-Myc	Transcription factor	Ataxin-10	Generic binding protein	Unspecified	Transcription regulation	x	c-Myc regulates transcription of Ataxin-10 .	12808131;17411336	208833_s_at;208832_at	5.36602
857	c-Myc	Transcription factor	Endothelin-1	Receptor ligand	Unspecified	Transcription regulation	x	C-Myc can bind to gene Endothelin-1 promoter.	9348182	222802_at	-4.25367
858	c-Myc	Transcription factor	SC5D	Generic enzyme	Unspecified	Transcription regulation	x	SC5D promoter has a putative c-Myc-binding site.	17411336;19736564	211423_s_at	2.21048
859	c-Myc	Transcription factor	FADS3	Generic enzyme	Unspecified	Transcription regulation	x	c-Myc regulates transcription of FADS3 .	12808131;19736564	204257_at;216080_s_at	-3.27081
860	c-Myc	Transcription factor	RAE1	Generic binding protein	Unspecified	Transcription regulation	x	c-Myc probably regulates transcription of RAE1 in human B-cell lymphoma.	18277385;18940864;19796622	211318_s_at;201558_at	-2.68329
861	c-Myc	Transcription factor	MBD3	Generic binding protein	Unspecified	Transcription regulation	x	c-Myc probably regulates transcription of MBD3 in human B-cell lymphoma.	17093053;18277385;19030024;19079543;24048479	41160_at;202463_s_at	2.42798
862	c-Myc	Transcription factor	eEF1A2	Generic binding protein	Unspecified	Transcription regulation	x	Binding of c-Myc to eEF1A2 was identified by sequence analysis and quantitative chromatin immunoprecipitation in vivo.	12695333;17093053;17411336	204540_at	-11.1783
863	c-Myc	Transcription factor	Calmyrin	Generic binding protein	Unspecified	Transcription regulation	x	Calmyrin promoter has a putative c-Myc-binding site.	17411336	201953_at	-2.07541
864	c-Myc	Transcription factor	HSPC117	Generic binding protein	Unspecified	Transcription regulation	x	HSPC117 promoter has a putative c-Myc-binding site.	17411336	217406_at	-1.96216
865	c-Myc	Transcription factor	ATP6V1G1	Generic enzyme	Unspecified	Transcription regulation	x	ATP6V1G1 promoter has a putative c-Myc-binding site.	17411336;19915707	238765_at	1.86508
866	c-Myc	Transcription factor	PTS1 receptor	Generic binding protein	Unspecified	Transcription regulation	x	PTS1 receptor promoter has a putative c-Myc-binding site.	17411336	203244_at	2.02784
867	c-Myc	Transcription factor	Beta-arrestin2	Generic binding protein	Unspecified	Transcription regulation	x	c-Myc regulates transcription of Beta-arrestin2 .	12808131	203388_at	1.79404
868	c-Myc	Transcription factor	FKHR	Protein	Unspecified	Transcription regulation	x	FKHR promoter has a putative c-Myc-binding site.	17411336	202723_s_at;202724_s_at	2.49011
869	c-Myc	Transcription factor	ITGB5	Generic receptor	Unspecified	Transcription regulation	x	c-Myc probably regulates transcription of ITGB5 in human B-cell lymphoma.	18277385;19736564;22623531	201125_s_at;214021_x_at;214020_x_at	-3.60885
870	c-Myc	Transcription factor	TRIP13	Generic binding protein	Unspecified	Transcription regulation	x	TRIP13 promoter has a putative c-Myc-binding site in Burkitt's lymphoma cells.	12808131;15388797;15778709;17411336;22623531	204033_at	1.99217
871	c-Myc	Transcription factor	DDX3X	Generic enzyme	Unspecified	Transcription regulation	x	Association of c-Myc with DDX3X was identified by tandem affinity purification (TAP) and the mass spectral multidimensional protein identification technology (MudPIT).	17093053;17314511;17411336	212514_x_at	-2.10201
872	c-Myc	Transcription factor	FLASH	Generic binding protein	Unspecified	Transcription regulation	x	FLASH was identificated as c-Myc transcription target by chromatin immunoprecipitation assay.	12747840;19079543	222201_s_at	2.3139
873	c-Myc	Transcription factor	Rab-3C	RAS - superfamily	Unspecified	Transcription regulation	x	Myc recruits to RAB3C regulatory region in growing HL60 cells.	17093053;18940864	242328_at;241977_s_at	4.08048
874	c-Myc	Transcription factor	PGK1	Generic kinase	Unspecified	Transcription regulation	x	MYC is recruited to the promoter regions of BCL2, CCND1, PCNA, PGK1, and VEGFA.	18277385;18809243	227068_at;200737_at;1558365_at	3.39563
875	c-Myc	Transcription factor	SEC61 beta	Transporter	Unspecified	Transcription regulation	x	SEC61 beta promoter has a putative c-Myc-binding site in Burkitt's lymphoma cells.	12808131;17411336	216821_at	-8.58561
876	c-Myc	Transcription factor	Myosin Va	Generic binding protein	Unspecified	Transcription regulation	x	Myosin Va promoter has a putative c-Myc-binding site.	17353931;17411336;19030024;19736564	204527_at	-3.1367
877	c-Myc	Transcription factor	H2AFV	Generic binding protein	Unspecified	Transcription regulation	x	H2AFV promoter has a putative c-Myc-binding site.	17093053;17411336	202487_s_at	-2.23926
878	c-Myc	Transcription factor	TGF-beta 1	Receptor ligand	Unspecified	Transcription regulation	x	Binding of c-Myc to TGF-beta 1 was identified by sequence analysis and quantitative chromatin immunoprecipitation in vivo.	12695333	203085_s_at	-2.04924
879	c-Myc	Transcription factor	IKK-alpha	Protein kinase	Unspecified	Transcription regulation	x	IKK-alpha promoter has a putative c-Myc-binding site.	17411336;19915707;21575199	209666_s_at	2.2479
880	c-Myc	Transcription factor	BBX	Generic binding protein	Unspecified	Transcription regulation	x	BBX promoter has a putative c-Myc-binding site.	17411336	223134_at;226331_at	1.9348
881	c-Myc	Transcription factor	Insulin receptor	Receptor with enzyme activity	Unspecified	Transcription regulation	x	Binding of c-Myc to Insulin receptor was identified by sequence analysis and quantitative chromatin immunoprecipitation in vivo.	12695333;18007592;19915707	226212_s_at;226216_at	2.17063
882	c-Myc	Transcription factor	CRMP4	Generic binding protein	Unspecified	Transcription regulation	x	c-Myc regulates transcription of CRMP4 .	10929012;12808131;17093053	201430_s_at;201431_s_at	20.1252
883	c-Myc	Transcription factor	NOTCH3	Generic receptor	Unspecified	Transcription regulation	x	NOTCH3 promoter has a putative c-Myc-binding site.	17411336	203238_s_at	-8.49113
884	c-Myc	Transcription factor	WDR3	Protein	Unspecified	Transcription regulation	x	By ChIP-on-chip data it was shown that c-Myc stimulates WDR3.	17114293;19079543	218882_s_at	2.75799
885	c-Myc	Transcription factor	UBL3	Protein	Unspecified	Transcription regulation	x	c-Myc regulates transcription of UBL3 .	12808131;19079543;23159369	201534_s_at	-3.88851
886	c-Myc	Transcription factor	UQCR11	Generic enzyme	Unspecified	Transcription regulation	x	UQCR11 promoter has a putative c-Myc-binding site.	17411336;19079543	223613_at	3.56525
887	c-Myc	Transcription factor	PSME1	Generic binding protein	Unspecified	Transcription regulation	x	PSME1 promoter has a putative c-Myc-binding site.	17411336	200814_at	-3.76886
888	c-Myc	Transcription factor	ErbB3	Receptor with enzyme activity	Unspecified	Transcription regulation	x	ErbB3 promoter has a putative c-Myc-binding site.	17411336	202454_s_at;226213_at	-71.8428
889	c-Myc	Transcription factor	SAP18	Generic binding protein	Unspecified	Transcription regulation	x	Using a Bayesian model, it was integrated genome sequence data and epigenetic information to identify c-Myc recognition sites in the human genome.	12808131;17411336	208741_at;208740_at	-2.26871
890	c-Myc	Transcription factor	RFP	Generic binding protein	Unspecified	Transcription regulation	x	RFP was identificated as c-Myc transcription target by using ChIP and dChip software analysis of gene expression.	10425194;15998811;17114293;19030024	212118_at	3.93398
891	c-Myc	Transcription factor	PRSS23	Generic protease	Unspecified	Transcription regulation	x	PRSS23 promoter has a putative c-Myc-binding site.	17411336;19079543	226279_at;202458_at;229441_at	-18.2238
892	c-Myc	Transcription factor	ZIC4	Generic binding protein	Unspecified	Transcription regulation	x	c-Myc binds to ZIC4 gene promoter.	19915707	236711_at	-2.72599
893	c-Myc	Transcription factor	UBE2G2	Generic enzyme	Unspecified	Transcription regulation	x	c-Myc regulates transcription of UBE2G2 .	12808131;19030024	232755_at	-1.88744
894	c-Myc	Transcription factor	NudC	Generic binding protein	Unspecified	Transcription regulation	x	NudC was identificated as c-Myc transcription target by using ChIP and dChip software analysis of gene expression.	15998811;17411336;19796622	201173_x_at;210574_s_at	2.04974
895	c-Myc	Transcription factor	Neuroserpin	Generic binding protein	Unspecified	Transcription regulation	x	C-Myc can bind to gene Neuroserpin promoter.	17212813;19442737	205352_at	2.10083
896	c-Myc	Transcription factor	CTH	Generic enzyme	Unspecified	Transcription regulation	x	CTH promoter has a putative c-Myc-binding site.	17411336	217127_at;206085_s_at	2.37716
897	c-Myc	Transcription factor	PI3K cat class III (Vps34)	Lipid kinase	Unspecified	Transcription regulation	x	PI3K cat class III (Vps34) was identificated as c-Myc transcription target by chromatin immunoprecipitation assay.	12747840	229705_at;239300_at;204297_at	2.45721
898	c-Myc	Transcription factor	COMT	Generic enzyme	Unspecified	Transcription regulation	x	COMT promoter has a putative c-Myc-binding site.	14980218;17411336	208818_s_at;208817_at	-4.29122
899	c-Myc	Transcription factor	HAI-2	Generic binding protein	Unspecified	Transcription regulation	x	HAI-2 promoter has a putative c-Myc-binding site.	17411336	210715_s_at	-7.42579
900	c-Myc	Transcription factor	Pcf11	Generic enzyme	Unspecified	Transcription regulation	x	c-Myc regulates transcription of Pcf11 .	12808131	239926_at	1.79341
901	c-Myc	Transcription factor	SULF2	Generic enzyme	Unspecified	Transcription regulation	x	c-Myc binds to gene SULF2 promoter.	19030024;22623531	224724_at;233555_s_at	-9.23605
902	c-Myc	Transcription factor	NDUFB8	Generic enzyme	Unspecified	Transcription regulation	x	NDUFB8 promoter has a putative c-Myc-binding site.	17411336	201227_s_at;201226_at;214241_at	2.2285
903	c-Myc	Transcription factor	ZHX2	Transcription factor	Unspecified	Transcription regulation	x	ZHX2 promoter has a putative c-Myc-binding site.	17411336;19030024;24009496	203556_at	-3.44056
904	c-Myc	Transcription factor	DHCR7	Generic enzyme	Unspecified	Transcription regulation	x	DHCR7 promoter has a putative c-Myc-binding site.	17411336;19915707	201790_s_at	-1.8593
905	c-Myc	Transcription factor	Alpha1-globin	Protein	Unspecified	Transcription regulation	x	Binding of c-Myc to Alpha1-globin was identified by sequence analysis and quantitative chromatin immunoprecipitation in vivo.	12695333;19915707	211699_x_at;214414_x_at	-2.40231
906	c-Myc	Transcription factor	CSTF3	Generic binding protein	Unspecified	Transcription regulation	x	CSTF3 promoter has a putative c-Myc-binding site in Burkitt's lymphoma cells.	12808131;18335064;19030024;19079543;19736564;19796622	229666_s_at;203947_at	2.43915
907	c-Myc	Transcription factor	Frataxin	Generic binding protein	Unspecified	Transcription regulation	x	Using a Bayesian model, it was integrated genome sequence data and epigenetic information to identify c-Myc recognition sites in the human genome.	12695333;15778709;17411336;19796622	205565_s_at	2.67218
908	c-Myc	Transcription factor	En1	Transcription factor	Unspecified	Transcription regulation	x	c-Myc binds to En1 gene promoter in ES cells.	19915707	220559_at	11.1445
909	c-Myc	Transcription factor	RPL37	Generic binding protein	Unspecified	Transcription regulation	x	Using a Bayesian model, it was integrated genome sequence data and epigenetic information to identify c-Myc recognition sites in the human genome.	12808131;17411336;19030024;19079543	224763_at;224767_at	2.56601
910	c-Myc	Transcription factor	BCKD-E1beta	Generic enzyme	Unspecified	Transcription regulation	x	BCKD-E1beta promoter has a putative c-Myc-binding site in Burkitt's lymphoma cells.	12808131;17411336	213321_at	2.81572
911	c-Myc	Transcription factor	eIF3S7	Generic binding protein	Unspecified	Transcription regulation	x	c-Myc regulates transcription of eIF3S7 .	14980218;17264126;19030024;19079543	200005_at	2.02279
912	c-Myc	Transcription factor	SLC39A6	Transporter	Unspecified	Transcription regulation	x	c-Myc regulates transcription of SLC39A6 .	12808131	202088_at;1555460_a_at;202089_s_at;1556551_s_at	-7.5127
913	c-Myc	Transcription factor	RBB2	Generic enzyme	Unspecified	Transcription regulation	x	c-Myc regulates transcription of RBB2 .	12808131;15778709	215698_at;230226_s_at;226371_at	2.58565
914	c-Myc	Transcription factor	hnRNP C	Generic binding protein	Unspecified	Transcription regulation	x	hnRNP C promoter has a putative c-Myc-binding site.	17353931;17411336;19079543;21150319	235500_at;227110_at	2.96683
915	c-Myc	Transcription factor	HoxC13	Transcription factor	Unspecified	Transcription regulation	x	SOX2/OCT3/4/NANOG/c-MYC complex co-occupies HoxC13 promoter in BG01V cells.	19563662	219832_s_at	-2.13355
916	c-Myc	Transcription factor	AKAP12	Generic binding protein	Unspecified	Transcription regulation	x	AKAP12 promoter has a putative c-Myc-binding site.	17093053;17411336;19030024;19079543	210517_s_at;227530_at;231067_s_at;227529_s_at	31.9821
917	c-Myc	Transcription factor	Nucleostemin	Generic binding protein	Unspecified	Transcription regulation	x	Nucleostemin was identificated as c-Myc transcription target by chromatin immunoprecipitation assay.	12747840;17093053;17353931;19079543;19796622;22081066	217850_at;228395_at	6.00237
918	c-Myc	Transcription factor	PKC-delta	Protein kinase	Unspecified	Transcription regulation	x	PKC-delta promoter has a putative c-Myc-binding site.	17411336;19030024	202545_at	-3.01943
919	c-Myc	Transcription factor	Lamin A/C	Generic binding protein	Unspecified	Transcription regulation	x	Association of c-Myc with Lamin A/C was identified by tandem affinity purification (TAP) and the mass spectral multidimensional protein identification technology (MudPIT).	12695333;17093053;17314511;17411336;19079543;21150319	203411_s_at;212089_at	-4.6375
920	c-Myc	Transcription factor	GALC	Generic enzyme	Unspecified	Transcription regulation	x	c-Myc regulates transcription of GALC .	12808131;17411336	211810_s_at;204417_at	-8.09417
921	c-Myc	Transcription factor	TFIIH p62 subunit	Generic binding protein	Unspecified	Transcription regulation	x	c-Myc probably regulates transcription of TFIIH p62 subunit in human B-cell lymphoma.	18277385;19667075;19796622	242656_at	-2.2788
922	c-Myc	Transcription factor	RPL5	Generic binding protein	Unspecified	Transcription regulation	x	Using a Bayesian model, it was integrated genome sequence data and epigenetic information to identify c-Myc recognition sites in the human genome.	12808131;17093053;17411336;19030024;19079543;19796622	210034_s_at	1.8851
923	c-Myc	Transcription factor	C17orf45	Protein	Unspecified	Transcription regulation	x	C17orf45 promoter has a putative c-Myc-binding site.	17411336	239754_at	-4.115
924	c-Myc	Transcription factor	RNF12	Generic binding protein	Unspecified	Transcription regulation	x	c-Myc binds to RNF12 gene promoter.	19030024;19167336	225416_at;222815_at	2.6209
925	c-Myc	Transcription factor	RBM3	Generic binding protein	Unspecified	Transcription regulation	x	Using a Bayesian model, it was integrated genome sequence data and epigenetic information to identify c-Myc recognition sites in the human genome.	12695333;17411336;19030024;19079543	222026_at	2.78349
926	c-Myc	Transcription factor	PER1	Generic binding protein	Unspecified	Transcription regulation	x	Binding of c-Myc to PER1 was identified by sequence analysis and quantitative chromatin immunoprecipitation in vivo.	12695333;12808131;15388797;17093053;19030024;19079543	244677_at	-1.99181
927	c-Myc	Transcription factor	ALDR	Generic enzyme	Unspecified	Transcription regulation	x	ALDR promoter has a putative c-Myc-binding site.	9006894;17411336	201272_at	211.247
928	c-Myc	Transcription factor	RBM4	Generic binding protein	Unspecified	Transcription regulation	x	Using a Bayesian model, it was integrated genome sequence data and epigenetic information to identify c-Myc recognition sites in the human genome.	12808131;17411336;19030024	213718_at;235511_at	-3.09494
929	c-Myc	Transcription factor	ALAS2	Generic enzyme	Unspecified	Transcription regulation	x	c-Myc probably regulates transcription of ALAS2 in human B-cell lymphoma.	18277385;21903580	216568_x_at	-22.5778
930	c-Myc	Transcription factor	Histone H2AC	Generic binding protein	Unspecified	Transcription regulation	x	c-Myc regulates transcription of Histone H2AC .	12808131;17411336;19915707	215071_s_at	-12.3044
931	c-Myc	Transcription factor	FARSA	Generic enzyme	Unspecified	Transcription regulation	x	FARSA promoter has a putative c-Myc-binding site.	17411336;19079543	216602_s_at;202159_at	2.28308
932	c-Myc	Transcription factor	PMP34	Transporter	Unspecified	Transcription regulation	x	c-Myc regulates transcription of PMP34 .	14980218;17264126;19915707	214210_at;211754_s_at	3.02198
933	c-Myc	Transcription factor	CREBL2	Transcription factor	Unspecified	Transcription regulation	x	c-Myc regulates transcription of CREBL2 .	12808131	201989_s_at;201988_s_at	-2.80412
934	c-Myc	Transcription factor	AEBP1	Generic binding protein	Unspecified	Transcription regulation	x	AEBP1 promoter has a putative c-Myc-binding site.	17411336	201792_at	-2.76028
935	c-Myc	Transcription factor	SFRS7 (9G8)	Generic binding protein	Unspecified	Transcription regulation	x	c-Myc regulates transcription of SFRS7 (9G8) .	12808131;19030024;19796622;21860422	201129_at	5.06104
936	c-Myc	Transcription factor	MAC30	Protein	Unspecified	Transcription regulation	x	MAC30 promoter has a putative c-Myc-binding site.	17411336	212279_at	1.86975
937	c-Myc	Transcription factor	DYNLT3	Generic binding protein	Unspecified	Transcription regulation	x	DYNLT3 promoter has a putative c-Myc-binding site.	17411336	203303_at	-2.58685
938	c-Myc	Transcription factor	hnRNP D-like	Generic binding protein	Unspecified	Transcription regulation	x	Binding of c-Myc to HNRPDL was identified by sequence analysis and quantitative chromatin immunoprecipitation in vivo.	12695333;19079543	209068_at	2.58159
939	c-Myc	Transcription factor	CDC7	Protein kinase	Unspecified	Transcription regulation	x	CDC7 promoter has a putative c-Myc-binding site.	17411336	204510_at	4.40992
940	c-Myc	Transcription factor	MTHFD2	Generic enzyme	Unspecified	Transcription regulation	x	MTHFD2 promoter has a putative c-Myc-binding site.	17411336;22102868	234976_x_at	2.50055
941	c-Myc	Transcription factor	Pinin	Transcription factor	Unspecified	Transcription regulation	x	Pinin promoter has a putative c-Myc-binding site.	17411336	212037_at	2.78059
942	c-Myc	Transcription factor	PLU-1	Generic enzyme	Unspecified	Transcription regulation	x	c-Myc probably regulates transcription of PLU-1 in human B-cell lymphoma.	18277385;19030024;19079543;22371483	201548_s_at;201549_x_at;211202_s_at	-3.42037
943	c-Myc	Transcription factor	SLC39A8	Transporter	Unspecified	Transcription regulation	x	SLC39A8 promoter has a putative c-Myc-binding site.	17093053;17411336;19915707	228945_s_at;216504_s_at;209267_s_at;219869_s_at	-5.46319
944	c-Myc	Transcription factor	ING1	Generic binding protein	Unspecified	Transcription regulation	x	Using a Bayesian model, it was integrated genome sequence data and epigenetic information to identify c-Myc recognition sites in the human genome.	12808131;17411336;19079543	210350_x_at;209808_x_at	-2.12374
945	c-Myc	Transcription factor	Tapasin	Generic binding protein	Unspecified	Transcription regulation	x	Tapasin promoter has a putative c-Myc-binding site.	17411336	208829_at	-5.36509
946	c-Myc	Transcription factor	EDRF1	Generic binding protein	Unspecified	Transcription regulation	x	EDRF1 promoter has a putative c-Myc-binding site.	17411336;19796622	213410_at	2.55279
947	c-Myc	Transcription factor	DR1	Generic binding protein	Unspecified	Transcription regulation	x	DR1 promoter has a putative c-Myc-binding site.	17411336;19030024;19736564;19796622	209187_at	2.52669
948	c-Myc	Transcription factor	SATB2	Transcription factor	Unspecified	Transcription regulation	x	SATB2 promoter has a putative c-Myc-binding site.	17411336;19736564	213435_at	2.91662
949	c-Myc	Transcription factor	N-Ras	RAS - superfamily	Unspecified	Transcription regulation	x	Using a Bayesian model, it was integrated genome sequence data and epigenetic information to identify c-Myc recognition sites in the human genome.	1923508;12119103;12695333;17093053;17411336;18007592;19796622	224985_at;202647_s_at	-4.79547
950	c-Myc	Transcription factor	SF3A3	Generic binding protein	Unspecified	Transcription regulation	x	SF3A3 promoter has a putative c-Myc-binding site.	17411336	203818_s_at	2.87405
951	c-Myc	Transcription factor	Selenoprotein W	Generic binding protein	Unspecified	Transcription regulation	x	Selenoprotein W promoter has a putative c-Myc-binding site.	17411336;19915707	201194_at;1555851_s_at	-3.30368
952	c-Myc	Transcription factor	FUS	Generic binding protein	Unspecified	Transcription regulation	x	FUS promoter has a putative c-Myc-binding site in Burkitt's lymphoma cells.	12808131;17411336;19030024;19796622	215744_at	2.01792
953	c-Myc	Transcription factor	TIP30	Generic enzyme	Unspecified	Transcription regulation	x	TIP30 promoter has a putative c-Myc-binding site.	17411336	210253_at;207180_s_at;209448_at;229102_at	-3.47388
954	c-Myc	Transcription factor	C17orf91	Protein	Unspecified	Transcription regulation	x	MGC14376 promoter has a putative c-Myc-binding site.	17411336	214696_at	-2.1282
955	c-Myc	Transcription factor	HIRA	Transcription factor	Unspecified	Transcription regulation	x	c-Myc probably regulates transcription of HIRA.	14980218;18555785;19915707;21150319	217427_s_at	1.85068
956	c-Myc	Transcription factor	TSSC3	Protein	Unspecified	Transcription regulation	x	TSSC3 promoter has a putative c-Myc-binding site.	17411336;19030024	209803_s_at;229494_s_at	-11.8574
957	c-Myc	Transcription factor	PRR3	Generic binding protein	Unspecified	Transcription regulation	x	PRR3 promoter has a putative c-Myc-binding site in Burkitt's lymphoma cells.	12808131;17411336	204795_at	5.54943
958	c-Myc	Transcription factor	ERCC8	Generic binding protein	Unspecified	Transcription regulation	x	c-Myc regulates transcription of ERCC8 .	12808131;19796622;19915707	1554883_a_at	-2.1111
959	c-Myc	Transcription factor	PHAP1 (pp32)	Generic binding protein	Unspecified	Transcription regulation	x	PHAP1 (pp32) promoter has a putative c-Myc-binding site.	17411336;19736564	201051_at;201038_s_at	2.03306
960	c-Myc	Transcription factor	TIA-1	Generic binding protein	Unspecified	Transcription regulation	x	TIA-1 promoter has a putative c-Myc-binding site.	17411336	201446_s_at;201450_s_at	-2.25953
961	c-Myc	Transcription factor	ZNF207	Transcription factor	Unspecified	Transcription regulation	x	ZNF207 promoter has a putative c-Myc-binding site.	17411336;19079543;19796622	229765_at;239937_at;1556035_s_at;231848_x_at;228157_at	6.91801
962	c-Myc	Transcription factor	Rab-31	RAS - superfamily	Unspecified	Transcription regulation	x	Rab-31 promoter has a putative c-Myc-binding site.	17411336;19030024	217762_s_at	-1.96396
963	c-Myc	Transcription factor	NOL1	Generic enzyme	Unspecified	Transcription regulation	x	Binding of c-Myc to NOL1 was identified by sequence analysis and quantitative chromatin immunoprecipitation in vivo.	10606642;12695333;15778709;19030024;19079543;19796622	214427_at	1.76106
964	c-Myc	Transcription factor	Clusterin	Generic binding protein	Unspecified	Transcription regulation	x	c-Myc probably regulates transcription of Clusterin in human B-cell lymphoma.	16391002;18277385	222043_at;208792_s_at;208791_at	-26.3718
965	c-Myc	Transcription factor	TCF12	Transcription factor	Unspecified	Transcription regulation	x	Binding of c-Myc to TCF12 was identified by sequence analysis and quantitative chromatin immunoprecipitation in vivo.	12695333;12808131;17093053;19736564;21150319	238041_at	2.12289
966	c-Myc	Transcription factor	Cortactin	Generic binding protein	Unspecified	Transcription regulation	x	Cortactin promoter has a putative c-Myc-binding site.	17411336	214074_s_at;214073_at	-4.46349
967	c-Myc	Transcription factor	SOD2	Generic enzyme	Unspecified	Transcription regulation	x	SOD2 promoter has a putative c-Myc-binding site.	17411336	215223_s_at;221477_s_at;1566342_at	2.16633
968	c-Myc	Transcription factor	MAPRE2(RP1)	Generic binding protein	Unspecified	Transcription regulation	x	Using a Bayesian model, it was integrated genome sequence data and epigenetic information to identify c-Myc recognition sites in the human genome.	12808131;17411336	202501_at;213489_at	10.5023
969	c-Myc	Transcription factor	ERK3	Protein kinase	Unspecified	Transcription regulation	x	ERK3 promoter has a putative c-Myc-binding site.	17411336;19079543;19736564	207121_s_at	-1.87985
970	c-Myc	Transcription factor	BS69	Generic binding protein	Unspecified	Transcription regulation	x	BS69 promoter has a putative c-Myc-binding site.	17411336	202137_s_at;202136_at	-5.12912
971	c-Myc	Transcription factor	ABCA3	Transporter	Unspecified	Transcription regulation	x	c-Myc probably regulates transcription of ABCA3.	14583781;18555785;19796622	204343_at	-1.91243
972	c-Myc	Transcription factor	CD63	Protein	Unspecified	Transcription regulation	x	Binding of c-Myc to CD63 was identified by sequence analysis and quantitative chromatin immunoprecipitation in vivo.	12695333;17093053;17411336;18555785;19030024	200663_at	-1.92299
973	c-Myc	Transcription factor	S1P1 receptor	GPCR	Unspecified	Transcription regulation	x	c-Myc can bind to gene Edg1 promoter.	18535662	204642_at	1.78748
974	c-Myc	Transcription factor	NFKBIA	Generic binding protein	Unspecified	Transcription regulation	x	NFKBIA promoter has a putative c-Myc-binding site.	17411336	201502_s_at;231699_at	-2.93829
975	c-Myc	Transcription factor	OAT	Generic enzyme	Unspecified	Transcription regulation	x	Association of c-Myc with OAT was identified by tandem affinity purification (TAP) and the mass spectral multidimensional protein identification technology (MudPIT).	17314511;17411336;20717991	201599_at	3.39327
976	c-Myc	Transcription factor	C18orf10	Protein	Unspecified	Transcription regulation	x	C18orf10 promoter has a putative c-Myc-binding site.	17411336	213617_s_at;213616_at	2.27063
977	c-Myc	Transcription factor	SYNGR2 (cellugyrin)	Protein	Unspecified	Transcription regulation	x	Binding of c-Myc to SYNGR2 (cellugyrin) was identified by sequence analysis and quantitative chromatin immunoprecipitation in vivo.	12695333;17411336	201079_at	-2.01519
978	c-Myc	Transcription factor	RAB9P40	Protein	Unspecified	Transcription regulation	x	RAB9P40 promoter has a putative c-Myc-binding site.	17411336;19030024	1558021_at	2.31207
979	c-Myc	Transcription factor	CHD2	Generic enzyme	Unspecified	Transcription regulation	x	c-Myc associates with CHD2 gene promoter.	18940864;19118200	1554014_at	-2.94452
980	c-Myc	Transcription factor	RANBP3	Generic binding protein	Unspecified	Transcription regulation	x	c-Myc regulates transcription of RANBP3 .	12808131;17093053;19079543	210120_s_at;202640_s_at	2.85367
981	c-Myc	Transcription factor	TSPYL5	Protein	Unspecified	Transcription regulation	x	TSPYL5 promoter has a putative c-Myc-binding site.	17411336	213122_at	-208.678
982	c-Myc	Transcription factor	SIAT1	Generic enzyme	Unspecified	Transcription regulation	x	SIAT1 promoter has a putative c-Myc-binding site.	17411336;22581331	214970_s_at;201998_at	7.01222
983	c-Myc	Transcription factor	SEC23IP	Generic binding protein	Unspecified	Transcription regulation	x	SEC23IP promoter has a putative c-Myc-binding site.	17411336	1558919_a_at;209176_at	3.39355
984	c-Myc	Transcription factor	MCFP	Generic binding protein	Unspecified	Transcription regulation	x	C-Myc can bind to gene MCFP promoter.	15988031	227012_at;205716_at	-2.83431
985	c-Myc	Transcription factor	Hdj-2	Generic binding protein	Unspecified	Transcription regulation	x	Hdj-2 promoter has a putative c-Myc-binding site.	17093053;17411336;19079543;19736564	200880_at	2.08282
986	c-Myc	Transcription factor	CPSM	Generic enzyme	Unspecified	Transcription regulation	x	c-Myc interacts with CPSM.	22383952;22623531	217564_s_at;204920_at	8.67836
987	c-Myc	Transcription factor	P4HA1	Generic enzyme	Unspecified	Transcription regulation	x	Association of c-Myc with P4HA1 was identified by tandem affinity purification (TAP) and the mass spectral multidimensional protein identification technology (MudPIT).	17314511;17411336	207543_s_at	2.30804
988	c-Myc	Transcription factor	RPL17	Generic binding protein	Unspecified	Transcription regulation	x	RPL17 promoter has a putative c-Myc-binding site in Burkitt's lymphoma cells.	12808131;17411336;19079543;19796622	214291_at	2.16909
989	c-Myc	Transcription factor	TIMM13	Generic binding protein	Unspecified	Transcription regulation	x	Binding of c-Myc to TIMM13 was identified by sequence analysis and quantitative chromatin immunoprecipitation in vivo.	12695333;19915707	218188_s_at	5.44462
990	c-Myc	Transcription factor	HDAC3	Generic enzyme	Unspecified	Transcription regulation	x	Binding of c-Myc to HDAC3 was identified by sequence analysis and quantitative chromatin immunoprecipitation in vivo.	12695333;18483244;22002311;22053792	216326_s_at	1.76261
991	c-Myc	Transcription factor	HIST1H2AK	Generic binding protein	Unspecified	Transcription regulation	x	c-Myc regulates transcription of HIST1H2AK .	12808131;19118200	214554_at;214481_at;214542_x_at;207156_at;208583_x_at	-7.94992
992	c-Myc	Transcription factor	ODP2	Generic enzyme	Unspecified	Transcription regulation	x	ODP2 promoter has a putative c-Myc-binding site.	17411336	212568_s_at;213149_at	2.89863
993	c-Myc	Transcription factor	ADAM9	Metalloprotease	Unspecified	Transcription regulation	x	ADAM9 promoter has a putative c-Myc-binding site.	17411336;19079543;19796622;20936779	1570042_a_at	1.99564
994	c-Myc	Transcription factor	R-cadherin	Generic binding protein	Unspecified	Transcription regulation	x	R-cadherin was computationally predicted to be a transcriptional target of c-Myc.	17093053;18682805;20308430	206866_at;220227_at	5.4106
995	c-Myc	Transcription factor	CD9	Generic receptor	Unspecified	Transcription regulation	x	c-Myc is recruited to the promoter of CD9 upon coexpression of Miz-1 and p14Arf.	20308430	233317_at;201005_at	-8.78627
996	c-Myc	Transcription factor	ChAF1 subunit A	Generic binding protein	Unspecified	Transcription regulation	x	ChAF1 subunit A promoter has a putative c-Myc-binding site.	17411336	203976_s_at;214426_x_at;203975_s_at	2.88328
997	c-Myc	Transcription factor	RRM1	Generic enzyme	Unspecified	Transcription regulation	x	c-Myc can bind to gene RRM1 promoter.	17411336;18628958;19030024;19079543;19796622;21150319	201477_s_at;201476_s_at	1.85156
998	c-Myc	Transcription factor	RhoB	RAS - superfamily	Unspecified	Transcription regulation	x	RhoB promoter has a putative c-Myc-binding site.	17411336;19030024	212099_at	-2.00859
999	c-Myc	Transcription factor	SIAH2	Generic enzyme	Unspecified	Transcription regulation	x	SIAH2 promoter has a putative c-Myc-binding site.	17411336	209339_at	-4.88607
1000	c-Myc	Transcription factor	microRNA 22	RNA	Unspecified	Transcription regulation	x	C-Myc binds to gene microRNA 22 promoter and suppresses microRNA 22 expression.	18066065;23303785;24145479;24178442	214696_at	-2.1282
1001	c-Myc	Transcription factor	NACA	Generic binding protein	Unspecified	Transcription regulation	x	c-Myc regulates transcription of NACA .	12808131;18555785	222018_at	2.05949
1002	c-Myc	Transcription factor	MRCL3	Generic binding protein	Unspecified	Transcription regulation	x	MRCL3 promoter has a putative c-Myc-binding site.	17411336	1555978_s_at;1555977_at;201319_at;201318_s_at;1555976_s_at	-3.67159
1003	c-Myc	Transcription factor	PRMT2	Generic enzyme	Unspecified	Transcription regulation	x	PRMT2 promoter has a putative c-Myc-binding site.	14980218;17411336	221564_at;228722_at;202098_s_at;228725_x_at	-4.16998
1004	c-Myc	Transcription factor	DLDH	Generic enzyme	Unspecified	Transcription regulation	x	DLDH promoter has a putative c-Myc-binding site.	17411336;19915707	230426_at	3.67723
1005	c-Myc	Transcription factor	DBI	Receptor ligand	Unspecified	Transcription regulation	x	Binding of c-Myc to DBI was identified by sequence analysis and quantitative chromatin immunoprecipitation in vivo.	12695333;12808131;15388797;15988031	211070_x_at;209389_x_at	-2.46442
1006	c-Myc	Transcription factor	UGDH	Generic enzyme	Unspecified	Transcription regulation	x	UGDH promoter has a putative c-Myc-binding site.	17411336	203343_at	-4.04027
1007	c-Myc	Transcription factor	E2N(UBC13)	Generic enzyme	Unspecified	Transcription regulation	x	E2N(UBC13) promoter has a putative c-Myc-binding site in Burkitt's lymphoma cells.	12808131;17411336;19030024;19736564	212751_at	2.60518
1008	c-Myc	Transcription factor	TCERG1 (CA150)	Transcription factor	Unspecified	Transcription regulation	x	TCERG1 (CA150) promoter has a putative c-Myc-binding site.	17093053;17411336;18940864;19030024;19736564;19796622;20081848	229706_at	1.80165
1009	c-Myc	Transcription factor	USP7	Generic protease	Unspecified	Transcription regulation	x	USP7 promoter has a putative c-Myc-binding site.	17411336	230967_s_at;222032_s_at	3.30376
1010	c-Myc	Transcription factor	ARPP-19	Generic binding protein	Unspecified	Transcription regulation	x	c-Myc regulates transcription of ARPP-19 .	12808131	221482_s_at;221483_s_at;214553_s_at	-2.16509
1011	c-Myc	Transcription factor	PSME3	Generic binding protein	Unspecified	Transcription regulation	x	c-Myc regulates transcription of PSME3 .	12808131;19030024;19079543;19796622;22039435;22102868	209853_s_at;200987_x_at;200988_s_at	2.71603
1012	c-Myc	Transcription factor	IKK-gamma	Generic binding protein	Unspecified	Transcription regulation	x	c-Myc probably regulates transcription of IKK-gamma in human B-cell lymphoma.	18277385;20970423	36004_at	-2.49627
1013	c-Myc	Transcription factor	Histone H3.3	Generic binding protein	Unspecified	Transcription regulation	x	Histone H3.3 promoter has a putative c-Myc-binding site.	17411336;19030024;19079543;19736564;19915707;21150319	211997_x_at;209069_s_at;211998_at	-2.9615
1014	c-Myc	Transcription factor	RPLP2	Generic binding protein	Unspecified	Transcription regulation	x	RPLP2 promoter has a putative c-Myc-binding site.	17093053;17411336;19079543	217670_at	2.67737
1015	c-Myc	Transcription factor	CENP-F	Generic binding protein	Unspecified	Transcription regulation	x	c-Myc probably regulates transcription of CENP-F in human B-cell lymphoma.	18277385;21969377	209172_s_at;207828_s_at	2.82013
1016	c-Myc	Transcription factor	PA24A	Generic phospholipase	Unspecified	Transcription regulation	x	Binding of c-Myc to PA24A was identified by sequence analysis and quantitative chromatin immunoprecipitation in vivo.	12695333;21150319	210145_at	7.07962
1017	c-Myc	Transcription factor	ANP32E	Generic binding protein	Unspecified	Transcription regulation	x	ANP32E promoter has a putative c-Myc-binding site.	17411336;19030024;19079543;19915707	208103_s_at	-1.97054
1018	c-Myc	Transcription factor	PRP12	Generic binding protein	Unspecified	Transcription regulation	x	KIAA0690 promoter has a putative c-Myc-binding site.	17411336;19079543	216913_s_at	1.88909
1019	c-Myc	Transcription factor	SIAT6	Generic enzyme	Unspecified	Transcription regulation	x	c-Myc associates with SIAT6 gene promoter.	19118200;19915707;22547830	231659_at;225905_s_at	2.97824
1020	c-Myc	Transcription factor	CaMK II delta	Protein kinase	Unspecified	Transcription regulation	x	c-Myc associates with CaMK II delta gene promoter.	19118200;21150319;22623531	228555_at	2.31834
1021	c-Myc	Transcription factor	UTF1	Generic binding protein	Unspecified	Transcription regulation	x	c-Myc probably regulates transcription of UTF1 in human B-cell lymphoma.	18277385;19030024;19167336	208275_x_at	-1.81499
1022	c-Myc	Transcription factor	ADAM-TS9	Metalloprotease	Unspecified	Transcription regulation	x	The promoter region of Adam-ts9 contains c-Myc binding sites.	21858211	226814_at	2.70319
1023	c-Myc	Transcription factor	Myelin basic protein	Generic binding protein	Unspecified	Transcription regulation	x	c-Myc can bind to gene Myelin basic protein promoter.	14583781;19915707	210136_at	-2.00288
1024	c-Myc	Transcription factor	RABL4	RAS - superfamily	Unspecified	Transcription regulation	x	c-Myc regulates transcription of RABL4 .	17264126	205037_at	2.12279
1025	c-Myc	Transcription factor	MYH10	Generic binding protein	Unspecified	Transcription regulation	x	MYH10 promoter has a putative c-Myc-binding site.	17411336	213067_at;212372_at	2.87823
1026	c-Myc	Transcription factor	ZFP36L2	Transcription factor	Unspecified	Transcription regulation	x	Using a Bayesian model, it was integrated genome sequence data and epigenetic information to identify c-Myc recognition sites in the human genome.	12695333;17411336;19030024;19079543;19736564	201369_s_at;201368_at	-2.76707
1027	c-Myc	Transcription factor	Emi1	Generic binding protein	Unspecified	Transcription regulation	x	c-Myc probably regulates transcription of Emi1.	18555785;19030024;22623531	218875_s_at;234863_x_at	2.8376
1028	c-Myc	Transcription factor	ARFGAP2	Regulators (GDI, GAP, GEF)	Unspecified	Transcription regulation	x	ZNF289 was identificated as c-Myc transcription target by chromatin immunoprecipitation assay.	12747840;17093053;19030024	211975_at	-2.04344
1029	c-Myc	Transcription factor	ZNF428	Generic binding protein	Unspecified	Transcription regulation	x	ZNF428 promoter has a putative c-Myc-binding site.	17411336;19030024;19915707	215429_s_at	2.19834
1030	c-Myc	Transcription factor	KHK	Generic kinase	Unspecified	Transcription regulation	x	c-Myc regulates transcription of KHK .	12808131	205175_s_at	-2.5695
1031	c-Myc	Transcription factor	TMP21	Generic binding protein	Unspecified	Transcription regulation	x	TMP21 promoter has a putative c-Myc-binding site in Burkitt's lymphoma cells.	12808131;15778709;17411336;19030024;19079543	200929_at	-1.80023
1032	c-Myc	Transcription factor	TSR1	Generic binding protein	Unspecified	Transcription regulation	x	TSR1 promoter has a putative c-Myc-binding site.	17411336;19079543;19796622;22039435	218156_s_at;221987_s_at	2.12134
1033	c-Myc	Transcription factor	ER24	Generic enzyme	Unspecified	Transcription regulation	x	ER24 promoter has a putative c-Myc-binding site.	17411336	210130_s_at	-5.49988
1034	c-Myc	Transcription factor	RPS28	Generic binding protein	Unspecified	Transcription regulation	x	c-Myc can bind to gene RPS28 promoter.	18535662;19079543;20081848	208902_s_at;208903_at	4.39752
1035	c-Myc	Transcription factor	Pin1	Generic enzyme	Unspecified	Transcription regulation	x	Pin1 promoter has a putative c-Myc-binding site.	17411336	202927_at	2.89169
1036	c-Myc	Transcription factor	CXADR	Generic receptor	Unspecified	Transcription regulation	x	CXADR promoter has a putative c-Myc-binding site.	17411336	239155_at;226374_at;203917_at	14.0463
1037	c-Myc	Transcription factor	OCA2	Transporter	Unspecified	Transcription regulation	x	Binding of c-Myc to OCA2 was identified by sequence analysis and quantitative chromatin immunoprecipitation in vivo.	12695333;19915707	206498_at	4.06547
1038	c-Myc	Transcription factor	Tmed5	Protein	Unspecified	Transcription regulation	x	Tmed5 promoter has a putative c-Myc-binding site.	17411336	242263_at;202194_at	2.34437
1039	c-Myc	Transcription factor	YT521	Generic binding protein	Unspecified	Transcription regulation	x	YT521 promoter has a putative c-Myc-binding site.	17411336	240459_at	2.36457
1040	c-Myc	Transcription factor	FKBP12	Generic binding protein	Unspecified	Transcription regulation	x	FKBP12 promoter has a putative c-Myc-binding site in Burkitt's lymphoma cells.	12808131;17411336;19030024;19796622	210187_at;210186_s_at	5.44616
1041	c-Myc	Transcription factor	SLIT1	Receptor ligand	Unspecified	Transcription regulation	x	SLIT1 was identificated as c-Myc transcription target by chromatin immunoprecipitation assay.	12747840;19915707	208221_s_at	2.05008
1042	c-Myc	Transcription factor	Calreticulin	Generic binding protein	Unspecified	Transcription regulation	x	c-Myc regulates transcription of Calreticulin .	12808131;19030024;19796622	200935_at	2.15509
1043	c-Myc	Transcription factor	GLPK	Generic kinase	Unspecified	Transcription regulation	x	GLPK promoter has a putative c-Myc-binding site.	17411336	215977_x_at;214681_at;215975_x_at;207387_s_at;217167_x_at	11.6241
1044	c-Myc	Transcription factor	MAPK1IP1L	Protein	Unspecified	Transcription regulation	x	C14orf32 promoter has a putative c-Myc-binding site.	17411336;19030024;19079543	212643_at	1.7494
1045	c-Myc	Transcription factor	TIEG1	Transcription factor	Unspecified	Transcription regulation	x	TIEG1 promoter has a putative c-Myc-binding site.	17411336;19030024;21150319	202393_s_at	-1.97602
1046	c-Myc	Transcription factor	SLIT2	Receptor ligand	Unspecified	Transcription regulation	x	Association of c-Myc with SLIT2 was identified by tandem affinity purification (TAP) and the mass spectral multidimensional protein identification technology (MudPIT).	17314511;17609981	209897_s_at;230130_at;228850_s_at	2.64357
1047	c-Myc	Transcription factor	GAK	Protein kinase	Unspecified	Transcription regulation	x	c-Myc regulates transcription of GAK .	12808131	202281_at;40225_at	-1.95985
1048	c-Myc	Transcription factor	PTP-PEST	Protein phosphatase	Unspecified	Transcription regulation	x	PTP-PEST promoter has a putative c-Myc-binding site.	17411336;19736564;19915707	202006_at	-2.12974
1049	c-Myc	Transcription factor	TTLL12	Generic enzyme	Unspecified	Transcription regulation	x	By ChIP-on-chip data it was shown that c-Myc stimulates TTLL12.	17114293	1552257_a_at;216251_s_at	2.4405
1050	c-Myc	Transcription factor	KDELR2	Generic receptor	Unspecified	Transcription regulation	x	KDELR2 promoter has a putative c-Myc-binding site.	17411336	200700_s_at	-2.61008
1051	c-Myc	Transcription factor	PPP1R7	Generic binding protein	Unspecified	Transcription regulation	x	Binding of c-Myc to PPP1R7 was identified by sequence analysis and quantitative chromatin immunoprecipitation in vivo.	12695333;12808131;17093053;17411336	201214_s_at	-1.95633
1052	c-Myc	Transcription factor	GA6S	Generic enzyme	Unspecified	Transcription regulation	x	Binding of c-Myc to GA6S was identified by sequence analysis and quantitative chromatin immunoprecipitation in vivo.	12695333	236866_at;206335_at	-3.15694
1053	c-Myc	Transcription factor	WDR42A	Generic binding protein	Unspecified	Transcription regulation	x	c-Myc regulates transcription of WDR42A .	12808131;19030024;19079543	243318_at	1.76106
1054	c-Myc	Transcription factor	LISCH7	Generic receptor	Unspecified	Transcription regulation	x	LISCH7 promoter has a putative c-Myc-binding site.	17411336;19796622	208190_s_at	-4.6102
1055	c-Myc	Transcription factor	IBP4	Generic binding protein	Unspecified	Transcription regulation	x	IBP4 promoter has a putative c-Myc-binding site.	17411336;19736564	201508_at	-64.133
1056	c-Myc	Transcription factor	PLOD3	Generic enzyme	Unspecified	Transcription regulation	x	Association of c-Myc with PLOD3 was identified by tandem affinity purification (TAP) and the mass spectral multidimensional protein identification technology (MudPIT).	12808131;17314511;19030024;19915707	202185_at	-3.78969
1057	c-Myc	Transcription factor	Txl	Generic enzyme	Unspecified	Transcription regulation	x	Txl promoter has a putative c-Myc-binding site.	17411336;19030024;19079543;19915707	235561_at	2.0062
1058	c-Myc	Transcription factor	UCHL3	Generic protease	Unspecified	Transcription regulation	x	UCHL3 promoter has a putative c-Myc-binding site.	17411336	204616_at	2.2782
1059	c-Myc	Transcription factor	BZW1	Generic binding protein	Unspecified	Transcription regulation	x	BZW1 was identificated as c-Myc transcription target by chromatin immunoprecipitation assay.	12747840;19915707	200776_s_at	-2.10308
1060	c-Myc	Transcription factor	BTN2A1	Protein	Unspecified	Transcription regulation	x	c-Myc regulates transcription of BTN2A1 .	12808131	215493_x_at;203944_x_at;211256_x_at	2.13401
1061	c-Myc	Transcription factor	ATM	Protein kinase	Unspecified	Transcription regulation	x	c-Myc regulates transcription of ATM .	12808131;19796622;21150319	212672_at	1.8759
1062	c-Myc	Transcription factor	BIG2	Protein	Unspecified	Transcription regulation	x	c-Myc probably regulates transcription of BIG2 in human B-cell lymphoma.	18277385;22623531	215927_at;215931_s_at	-2.28087
1063	c-Myc	Transcription factor	RBP1	Generic binding protein	Unspecified	Transcription regulation	x	RBP1 promoter has a putative c-Myc-binding site.	17411336	203423_at	2.02275
1064	c-Myc	Transcription factor	HSF2	Transcription factor	Unspecified	Transcription regulation	x	HSF2 promoter has a putative c-Myc-binding site.	10333528;17411336	209657_s_at;211220_s_at	3.36089
1065	c-Myc	Transcription factor	BRD3	Generic binding protein	Unspecified	Transcription regulation	x	BRD3 promoter has a putative c-Myc-binding site.	17411336;20195357	1555028_at	-4.91215
1066	c-Myc	Transcription factor	3-OST-3B	Generic enzyme	Unspecified	Transcription regulation	x	By ChIP-qPCR assays was validated that c-Myc associated with 3-OST-3B gene promoter in HPB-ALL cells.	19118200	227361_at	9.88815
1067	c-Myc	Transcription factor	GOCAP1	Generic binding protein	Unspecified	Transcription regulation	x	GOCAP1 promoter has a putative c-Myc-binding site.	17411336	202324_s_at;202323_s_at	3.00355
1068	c-Myc	Transcription factor	V-ATPase H subunit	Protein	Unspecified	Transcription regulation	x	V-ATPase H subunit promoter has a putative c-Myc-binding site.	17411336;19030024;19796622	236527_at;201172_x_at;201171_at;200096_s_at;214244_s_at	-3.41616
1069	c-Myc	Transcription factor	POLR3A	Generic enzyme	Unspecified	Transcription regulation	x	c-Myc associates with POLR3A gene promoter.	18940864;19118200;21150319	231763_at;227872_at	2.42765
1070	c-Myc	Transcription factor	ADSS	Generic enzyme	Unspecified	Transcription regulation	x	c-Myc can bind to gene ADSS promoter.	18628958	221761_at	1.90969
1071	c-Myc	Transcription factor	FIBP	Generic binding protein	Unspecified	Transcription regulation	x	FIBP promoter has a putative c-Myc-binding site.	17411336	202041_s_at	-1.96181
1072	c-Myc	Transcription factor	ARPC4	Generic binding protein	Unspecified	Transcription regulation	x	c-Myc regulates transcription of ARPC4 .	12808131;15778709	211672_s_at;217817_at;217818_s_at	-2.8954
1073	c-Myc	Transcription factor	HINT	Generic enzyme	Unspecified	Transcription regulation	x	HINT was identificated as c-Myc transcription target by chromatin immunoprecipitation assay.	12747840;17093053;19796622	1555960_at	1.97726
1074	c-Myc	Transcription factor	OS-9	Generic binding protein	Unspecified	Transcription regulation	x	OS-9 promoter has a putative c-Myc-binding site.	17411336	200714_x_at;215399_s_at	-1.89342
1075	c-Myc	Transcription factor	RPTPkappa	Generic receptor	Unspecified	Transcription regulation	x	RPTPkappa promoter has a putative c-Myc-binding site.	15040814;17411336	203038_at	-2.1977
1076	c-Myc	Transcription factor	PTPLB	Generic binding protein	Unspecified	Transcription regulation	x	PTPLB promoter has a putative c-Myc-binding site.	17093053;17411336	227741_at	-2.67766
1077	c-Myc	Transcription factor	LRP130	Generic binding protein	Unspecified	Transcription regulation	x	Association of c-Myc with LRP130 was identified by tandem affinity purification (TAP) and the mass spectral multidimensional protein identification technology (MudPIT).	17314511;17353931;17411336;18940864;19915707;21150319	211615_s_at;230194_at	3.25536
1078	c-Myc	Transcription factor	HGF receptor (Met)	Receptor with enzyme activity	Unspecified	Transcription regulation	x	Binding of c-Myc to HGF receptor (Met) was identified by sequence analysis and quantitative chromatin immunoprecipitation in vivo.	9512656;9666114;12695333;19915707	213816_s_at	2.782
1079	c-Myc	Transcription factor	IFNGR1	Generic receptor	Unspecified	Transcription regulation	x	c-Myc regulates transcription of IFNGR1 .	12808131;17411336	202727_s_at	2.10901
1080	c-Myc	Transcription factor	E-FABP	Generic binding protein	Unspecified	Transcription regulation	x	E-FABP was identificated as c-Myc transcription target by using ChIP and dChip software analysis of gene expression.	15794748;15998811;17411336	202345_s_at	2.70311
1081	c-Myc	Transcription factor	Cyclin I	Generic binding protein	Unspecified	Transcription regulation	x	Cyclin I promoter has a putative c-Myc-binding site.	17411336	208656_s_at	-2.06288
1082	c-Myc	Transcription factor	LONP	Generic protease	Unspecified	Transcription regulation	x	Association of c-Myc with LONP mitochondrial was identified by tandem affinity purification (TAP) and the mass spectral multidimensional protein identification technology (MudPIT).	17314511;19030024;19796622	209017_s_at	1.89108
1083	c-Myc	Transcription factor	RPS19	Generic binding protein	Unspecified	Transcription regulation	x	Using a Bayesian model, it was integrated genome sequence data and epigenetic information to identify c-Myc recognition sites in the human genome.	12695333;12808131;17093053;17114293;17411336;19030024;19079543;19796622;22653869	242451_x_at	2.74771
1084	c-Myc	Transcription factor	Calnexin	Generic binding protein	Unspecified	Transcription regulation	x	Calnexin promoter has a putative c-Myc-binding site.	17411336;19030024;19079543	238034_at	3.45863
1085	c-Myc	Transcription factor	PER2	Generic binding protein	Unspecified	Transcription regulation	x	By ChIP-on-chip data it was shown that c-Myc stimulates PER2.	17114293;17411336;19736564	205251_at	-2.92828
1086	c-Myc	Transcription factor	TISB	Transcription factor	Unspecified	Transcription regulation	x	TISB was identificated as c-Myc transcription target by chromatin immunoprecipitation assay.	12747840;17411336;19030024;19079543	229054_at;211962_s_at	-5.61292
