# Supplementary material for: Snail-induced epithelial-to-mesenchymal transition of MCF-7 breast cancer cells: systems analysis of molecular changes and their effect on radiation and drug sensitivity
Source: BMC Cancer. 2016 Mar 18;16:236. doi: 10.1186/s12885-016-2274-5 (PMC4797178; doi:10.1186/s12885-016-2274-5)
Supplement: Additional file 8: — List of differentially expressed genes between MCF-7-Snail and MCF-7-Control cells known to MetaCore knowledgebase to be directly transcriptionally regulated by ESR-1. (XLS 339 kb) [file 12885_2016_2274_MOESM8_ESM.xls]

## Sheet: Interactions Report
Snail-induced epithelial-to-mesenchymal transition of MCF-7 breast cancer cells: systems analysis of molecular changes and their effect on radiation and drug sensitivity
Mezencev R et al.
Additional file 8
List of differentially expressed genes between MCF-7-Snail and MCF-7-Control cells known to Metacore knowledgbase to be directly transcriptionally regulated by ESR-1
Effect: Direction of transcriptional regulation of this gene by ESR-1 as known to MetaCore: green=transcriptional activation; red=transcriptional repression
Link info: Additional details
Reference: List of references (PubMed PMIDs) supporting the transcriptional regulation
Input IDs: Affymetrix probe sets corresponding to the differentially expressed genes in MCF-7-Snail/MCF-7-Control dataset and known to be transcriptionally regulated by MYC
FC: Fold changes in expression of genes differentially expressed between MCF-7-Snail and MCF-7-Control cells; red=up-regulated in MCF-7-Snail; blue=down-regulated in MCF-7-Snail
#	Network Object "FROM"	Object Type	Network Object "TO"	Object Type	Effect	Mechanism	Homo sapiens	Link Info	References	Input IDs	Input IDs	FC
1	ESR1 (nuclear)	Transcription factor	SLC9A1	Generic channel	Activation	Transcription regulation	x	SLC9A1 was identificated as ESR1 (nuclear) target gene by ChIP-on-Chip analysis and ChIP cloning.	17510434	205225_at;211627_x_at	209453_at;244561_at	-3.21498
2	ESR1 (nuclear)	Transcription factor	SOX3	Transcription factor	Activation	Transcription regulation	x	Using a chromatin immunoprecipitation-paired end diTag cloning and sequencing strategy it was identified ESR1 (nuclear) binding site on SOX3.	17542648;21235772	205225_at;211627_x_at	214633_at	-22.9862
3	ESR1 (nuclear)	Transcription factor	HOXC6	Transcription factor	Activation	Transcription regulation	x	MLL2 and MLL3, in coordination with ERalpha and ERbeta, transcriptionally regulate HOXC6 in an E2-dependent manner.	21683083	205225_at;211627_x_at	206858_s_at	1.76914
4	ESR1 (nuclear)	Transcription factor	RERG	RAS - superfamily	Activation	Transcription regulation	x	RERG is a direct target gene of ESR1.	19574409;20047966;21235772;23023562	205225_at;211627_x_at	244745_at;227758_at	-5.68988
5	ESR1 (nuclear)	Transcription factor	ABCG2	Generic channel	Activation	Transcription regulation	x	ESR1 (nuclear) upregulates ABCG2 expression	14973083;15790569;16087863;17638010;17878748;19622763;19967559;20705611;21718815	205225_at;211627_x_at	209735_at	-2.84041
6	ESR1 (nuclear)	Transcription factor	PRMT6	Generic enzyme	Activation	Transcription regulation	x	ESR1 (nuclear) activates transcription of PRMT6 .	23134758;23166858;23526455	205225_at;211627_x_at	223275_at	-3.47116
7	ESR1 (nuclear)	Transcription factor	NOTCH2NL	Generic binding protein	Activation	Transcription regulation	x	ERalpha/beta heterodimers were shown to bind to a promoter region of the NOTCH2 gene.	19376833;23166858	205225_at;211627_x_at	227067_x_at	-3.45557
8	ESR1 (nuclear)	Transcription factor	ITGA2	Generic receptor	Activation	Transcription regulation	x	Using a chromatin immunoprecipitation-paired end diTag cloning and sequencing strategy it was identified ESR1 (nuclear) binding site on ITGA2.	17542648	205225_at;211627_x_at	227314_at	-2.3158
9	ESR1 (nuclear)	Transcription factor	Thrombospondin 2	Receptor ligand	Activation	Transcription regulation	x	ESR1 (nuclear) probably regulates transcription of Thrombospondin 2 in human B-cell lymphoma.	18277385;24374826	205225_at;211627_x_at	203083_at	-2.99737
10	ESR1 (nuclear)	Transcription factor	OTUB2	Generic protease	Activation	Transcription regulation	x	ESR1 (nuclear) activates transcription of OTUB2 .	23774759	205225_at;211627_x_at	222878_s_at	2.68074
11	ESR1 (nuclear)	Transcription factor	PPARGC1 (PGC1-alpha)	Generic binding protein	Activation	Transcription regulation	x	ESR1 regulates transcription of PPARGC1 (PGC1-alpha).	10748020;17901129;23668787	205225_at;211627_x_at	219195_at	5.32213
12	ESR1 (nuclear)	Transcription factor	PRSS23	Generic protease	Activation	Transcription regulation	x	Using a chromatin immunoprecipitation-paired end diTag cloning and sequencing strategy it was identified ESR1 (nuclear) binding site on PRSS23.	17542648	205225_at;211627_x_at	202458_at;226279_at;229441_at	-18.2238
13	ESR1 (nuclear)	Transcription factor	Keratin 18	Generic binding protein	Activation	Transcription regulation	x	ESR1 activates transcription of Keratin 18 gene.	19890323	205225_at;211627_x_at	201596_x_at	-22.4152
14	ESR1 (nuclear)	Transcription factor	DHCR7	Generic enzyme	Activation	Transcription regulation	x	Using a chromatin immunoprecipitation-paired end diTag cloning and sequencing strategy it was identified ESR1 (nuclear) binding site on DHCR7.	15802376;17542648;22446102;23134758	205225_at;211627_x_at	201790_s_at	-1.8593
15	ESR1 (nuclear)	Transcription factor	FOXC1	Transcription factor	Activation	Transcription regulation	x	Using a chromatin immunoprecipitation-paired end diTag cloning and sequencing strategy it was identified ESR1 (nuclear) binding site on FOXC1.	17542648;21566084	205225_at;211627_x_at	1553613_s_at;213260_at	17.4947
16	ESR1 (nuclear)	Transcription factor	Adrenomedullin	Receptor ligand	Activation	Transcription regulation	x	ESR1 (nuclear) can bind to gene Adrenomedullin promoter and activates Adrenomedullin expression.	16461929	205225_at;211627_x_at	202912_at	5.13499
17	ESR1 (nuclear)	Transcription factor	AGAL	Generic enzyme	Activation	Transcription regulation	x	ESR1 (nuclear) probably regulates transcription of AGAL in human B-cell lymphoma.	18277385;20047966;21235772	205225_at;211627_x_at	214430_at	1.74235
18	ESR1 (nuclear)	Transcription factor	EGR3	Transcription factor	Activation	Transcription regulation	x	Functional Estrogen resposive elements (EREs) were detected in the flanking regions of primary target genes up-regulated in the presence of cycloheximide (EGR3, p107, Carbonic anhydrase XII, WISP2, CDH26 and Chk1).	15171706;17542648;17986456;22125492	205225_at;211627_x_at	206115_at	-9.41544
19	ESR1 (nuclear)	Transcription factor	NOTCH2	Generic receptor	Activation	Transcription regulation	x	ERalpha/beta heterodimers were shown to bind to a promoter region of the NOTCH2 gene and activate its transcription.	19376833;23166858	205225_at;211627_x_at	227067_x_at	-3.45557
20	ESR1 (nuclear)	Transcription factor	CREB1	Transcription factor	Activation	Transcription regulation	x	Using a chromatin immunoprecipitation-paired end diTag cloning and sequencing strategy it was identified ESR1 (nuclear) binding site on CREB1.	17515612;17542648	205225_at;211627_x_at	204313_s_at	-1.82394
21	ESR1 (nuclear)	Transcription factor	BRM	Generic enzyme	Activation	Transcription regulation	x	ESR1 binds to BRM promoter and activates transcription of BRM.	9099865;20034404	205225_at;211627_x_at	206543_at	2.45432
22	ESR1 (nuclear)	Transcription factor	C10orf18	Generic enzyme	Activation	Transcription regulation	x	Using a chromatin immunoprecipitation-paired end diTag cloning and sequencing strategy it was identified ESR1 (nuclear) binding site on C10orf18.	17013392;17542648;21167036	205225_at;211627_x_at	244165_at	-2.26518
23	ESR1 (nuclear)	Transcription factor	APOBEC3B	Generic enzyme	Activation	Transcription regulation	x	ESR1 downregulates transcription of APOBEC3B.	17013392;19139166	205225_at;211627_x_at	206632_s_at	-12.0058
24	ESR1 (nuclear)	Transcription factor	C6orf141	Protein	Activation	Transcription regulation	x	Using a chromatin immunoprecipitation-paired end diTag cloning and sequencing strategy it was identified ESR1 (nuclear) binding site on C6orf141.	17013392;17542648;21167036;21235772	205225_at;211627_x_at	1552575_a_at;1554314_at	-7.34568
25	ESR1 (nuclear)	Transcription factor	Tsukushi	Generic binding protein	Activation	Transcription regulation	x	Using a chromatin immunoprecipitation-paired end diTag cloning and sequencing strategy it was identified ESR1 (nuclear) binding site on Tsukushi.	17542648;20956553;22071320	205225_at;211627_x_at	218245_at	-5.40726
26	ESR1 (nuclear)	Transcription factor	EGFR	Receptor with enzyme activity	Activation	Transcription regulation	x	ESR1 (nuclear) coregulates and activates EGFR promoter.	10830317;11887937;11968000;15031323;16092128;17013392;19082494;23101584	205225_at;211627_x_at	224999_at;201984_s_at	2.67333
27	ESR1 (nuclear)	Transcription factor	Metallothionein-1E	Generic binding protein	Activation	Transcription regulation	x	ESR1 activates transcription of Metallothionein-1E.	19890323	205225_at;211627_x_at	216336_x_at;212859_x_at	-2.24156
28	ESR1 (nuclear)	Transcription factor	BMP6	Receptor ligand	Activation	Transcription regulation	x	ESR1 (nuclear) can bind to gene BMP6 promoter and activates BMP6 expression.	15033914;16232348;16606704	205225_at;211627_x_at	206176_at	5.17804
29	ESR1 (nuclear)	Transcription factor	microRNA 101-1	RNA	Activation	Transcription regulation	x	ESR1 (nuclear) activates transcription of microRNA 101-1 .	23250869	205225_at;211627_x_at	239130_at	2.33717
30	ESR1 (nuclear)	Transcription factor	CDC18L (CDC6)	Generic binding protein	Activation	Transcription regulation	x	Using a chromatin immunoprecipitation-paired end diTag cloning and sequencing strategy it was identified ESR1 (nuclear) binding site on CDC18L (CDC6).	16606704;17542648;21167036	205225_at;211627_x_at	203967_at;203968_s_at	2.96773
31	ESR1 (nuclear)	Transcription factor	SNX27	Generic binding protein	Activation	Transcription regulation	x	ESR1 (nuclear) binds to gene Sorting nexin 27 promoter and activates Sorting nexin 27 expression.	17962382;23166858	205225_at;211627_x_at	221006_s_at	-2.43948
32	ESR1 (nuclear)	Transcription factor	GPAM	Generic enzyme	Activation	Transcription regulation	x	By using chromatin immunoprecipitation assay there were identificated ESR1 (nuclear)-binding regions in GPAM.	17901129;20547749	205225_at;211627_x_at	225424_at;225420_at	3.00962
33	ESR1 (nuclear)	Transcription factor	Relaxin 2	Receptor ligand	Activation	Transcription regulation	x	ChIP analysis revealed binding of estrogen receptor-alpha (ERalpha) to promoter sequences of the RLN2 gene.	19416221	205225_at;211627_x_at	214519_s_at	-10.138
34	ESR1 (nuclear)	Transcription factor	Cadherin 11	Generic binding protein	Activation	Transcription regulation	x	ESR1 (nuclear) probably regulates transcription of Cadherin 11 in human B-cell lymphoma.	9681502;18277385	205225_at;211627_x_at	207173_x_at;236179_at;239286_at	2.6143
35	ESR1 (nuclear)	Transcription factor	H19	RNA	Activation	Transcription regulation	x	ESR1 (nuclear) binds to gene H19 promoter and activates H19 expression.	17962382	205225_at;211627_x_at	224997_x_at;224646_x_at	-98.8521
36	ESR1 (nuclear)	Transcription factor	MBD4	Generic enzyme	Activation	Transcription regulation	x	MBD4 was identificated as ESR1 (nuclear) target gene by ChIP-on-Chip analysis and ChIP cloning.	17510434	205225_at;211627_x_at	209580_s_at;209579_s_at;214047_s_at	-2.09802
37	ESR1 (nuclear)	Transcription factor	PTP4A1	Protein phosphatase	Activation	Transcription regulation	x	Using a chromatin immunoprecipitation-paired end diTag cloning and sequencing strategy it was identified ESR1 (nuclear) binding site on PTP4A1.	17542648	205225_at;211627_x_at	200731_s_at;200730_s_at;200732_s_at	2.73787
38	ESR1 (nuclear)	Transcription factor	Sideroflexin-5	Transporter	Activation	Transcription regulation	x	Sideroflexin-5 was identificated as ESR1 (nuclear) target gene by ChIP-on-Chip analysis and ChIP cloning.	17510434	205225_at;211627_x_at	226373_at	-2.0854
39	ESR1 (nuclear)	Transcription factor	Gas6	Receptor ligand	Activation	Transcription regulation	x	ESR1 (nuclear) can bind to gene Gas6 promoter and activates Gas6 expression.	17174935;22446102	205225_at;211627_x_at	202177_at	2.38828
40	ESR1 (nuclear)	Transcription factor	GATA-4	Transcription factor	Activation	Transcription regulation	x	Using a chromatin immunoprecipitation-paired end diTag cloning and sequencing strategy it was identified ESR1 (nuclear) binding site on GATA-4.	17542648;21566084	205225_at;211627_x_at	205517_at	10.9415
41	ESR1 (nuclear)	Transcription factor	CalDAG-GEFII	Regulators (GDI, GAP, GEF)	Activation	Transcription regulation	x	Using a chromatin immunoprecipitation-paired end diTag cloning and sequencing strategy it was identified ESR1 (nuclear) binding site on CalDAG-GEFII.	17542648	205225_at;211627_x_at	205590_at	-6.48053
42	ESR1 (nuclear)	Transcription factor	ADAM-TS9	Metalloprotease	Activation	Transcription regulation	x	Using a chromatin immunoprecipitation-paired end diTag cloning and sequencing strategy it was identified ESR1 (nuclear) binding site on ADAM-TS9.	17542648	205225_at;211627_x_at	226814_at	2.70319
43	ESR1 (nuclear)	Transcription factor	Keratin 8	Generic binding protein	Activation	Transcription regulation	x	ESR1 activates transcription of Keratin 8 gene.	19890323	205225_at;211627_x_at	209008_x_at	-26.694
44	ESR1 (nuclear)	Transcription factor	CD21	Generic receptor	Activation	Transcription regulation	x	CD21 was identificated as ESR1 (nuclear) target gene by chromatin immunoprecipitation analysis, luciferase reporter assay RT-PCR.	16455494	205225_at;211627_x_at	205544_s_at	3.19956
45	ESR1 (nuclear)	Transcription factor	NCOA1 (SRC1)	Generic binding protein	Activation	Binding	x	ESR1 (nuclear) activates NCOA1 (SRC1).	9192892;9192902;9259327;9427757;9773983;10409727;10598586;10731636;10760302;10938099;11003650;11113179;11165056;11250900;11358671;11682626;11867769;12574227;12714702;14715875;15314175;16326832;16606617;16713569;16957778;17627277;18451880;20332105;23383871	205225_at;211627_x_at	210249_s_at;209105_at	-1.95633
46	ESR1 (nuclear)	Transcription factor	Keratin 19	Generic binding protein	Activation	Transcription regulation	x	E2 recruited ESR2 o the region of the endogenous K19 gene that contains the ERE enhancer.	11026574;14699072;15031323;16483936;17013392	205225_at;211627_x_at	201650_at;228491_at	-140.31
47	ESR1 (nuclear)	Transcription factor	Chk2	Protein kinase	Activation	Transcription regulation	x	ESR1 (nuclear) probably regulates transcription of Chk2 in human B-cell lymphoma.	18277385;20111054	205225_at;211627_x_at	210416_s_at	1.87914
48	ESR1 (nuclear)	Transcription factor	SSR-gamma	Generic binding protein	Activation	Transcription regulation	x	Using a chromatin immunoprecipitation-paired end diTag cloning and sequencing strategy it was identified ESR1 (nuclear) binding site on SSR-gamma.	17542648;20047966	205225_at;211627_x_at	217790_s_at	2.32822
49	ESR1 (nuclear)	Transcription factor	CYP2B6	Generic enzyme	Activation	Transcription regulation	x	ERalpha and ERbeta increased CYP2B6-regulated gene expression through a functional ERE located at -1669 to -1657 in the upstream regulatory region of CYP2B6.	20079471	205225_at;211627_x_at	206754_s_at	-2.50998
50	ESR1 (nuclear)	Transcription factor	Synaptotagmin XII	Transporter	Activation	Transcription regulation	x	ESR1 (nuclear) regulation of Synaptotagmin XII promoter was shown by ChIP-on-chip analysis.	16087863;19574409;19890323	205225_at;211627_x_at	228072_at	-7.91538
51	ESR1 (nuclear)	Transcription factor	RBP7	Generic binding protein	Activation	Transcription regulation	x	Using a chromatin immunoprecipitation-paired end diTag cloning and sequencing strategy it was identified ESR1 (nuclear) binding site on RBP7.	17542648	205225_at;211627_x_at	238066_at	-14.1648
52	ESR1 (nuclear)	Transcription factor	SLC6A6	Transporter	Activation	Transcription regulation	x	Using a chromatin immunoprecipitation-paired end diTag cloning and sequencing strategy it was identified ESR1 (nuclear) binding site on SLC6A6.	11787653;16961928;17542648;22074947;23526455	205225_at;211627_x_at	211030_s_at;228754_at;205921_s_at	-5.04323
53	ESR1 (nuclear)	Transcription factor	SLC25A24	Generic binding protein	Activation	Transcription regulation	x	ESR1 upregulates transcription of SLC25A24.	17013392;23166858;23526455	205225_at;211627_x_at	204342_at	-4.09309
54	ESR1 (nuclear)	Transcription factor	PGES	Generic enzyme	Activation	Transcription regulation	x	Using a chromatin immunoprecipitation-paired end diTag cloning and sequencing strategy it was identified ESR1 (nuclear) binding site on PGES.	16961928;17542648	205225_at;211627_x_at	210367_s_at	-5.01453
55	ESR1 (nuclear)	Transcription factor	FLJ20366	Protein	Activation	Transcription regulation	x	Using a chromatin immunoprecipitation-paired end diTag cloning and sequencing strategy it was identified ESR1 (nuclear) binding site on FLJ20366.	17542648;21235772	205225_at;211627_x_at	218692_at	1.81514
56	ESR1 (nuclear)	Transcription factor	CXADR	Generic receptor	Activation	Transcription regulation	x	CAR is a direct estrogen-responsive gene.	21389059	205225_at;211627_x_at	226374_at;239155_at;203917_at	14.0463
57	ESR1 (nuclear)	Transcription factor	Link-GEFII	Regulators (GDI, GAP, GEF)	Activation	Transcription regulation	x	ESR1activates transcription of Link-GefII.	19890323;21235772;21632823;23526455	205225_at;211627_x_at	218657_at	-3.41401
58	ESR1 (nuclear)	Transcription factor	ppl2/A4	Generic binding protein	Activation	Transcription regulation	x	PPL2 is a target of ER-alpha.	22207717	205225_at;211627_x_at	201136_at	-8.8718
59	ESR1 (nuclear)	Transcription factor	Tau (MAPT)	Generic binding protein	Activation	Transcription regulation	x	Using a chromatin immunoprecipitation-paired end diTag cloning and sequencing strategy it was identified ESR1 (nuclear) binding site on Tau (MAPT).	17542648;21235772	205225_at;211627_x_at	225379_at;203929_s_at;203930_s_at	-3.92904
60	ESR1 (nuclear)	Transcription factor	B3GT3	Generic enzyme	Activation	Transcription regulation	x	ESR1 upregulates transcription of B3GT3.	17013392;21167036;23526455	205225_at;211627_x_at	211812_s_at;223374_s_at;211379_x_at	-50.716
61	ESR1 (nuclear)	Transcription factor	RUNX2	Transcription factor	Activation	Transcription regulation	x	ESR1 activates expression of RUNX2.	19771170;21566084;23403054	205225_at;211627_x_at	232231_at	-2.49722
62	ESR1 (nuclear)	Transcription factor	Ro52	Generic binding protein	Activation	Transcription regulation	x	ESR1 (nuclear) activates transcription of Ro52 .	24022409;24449583	205225_at;211627_x_at	204804_at	1.73379
63	ESR1 (nuclear)	Transcription factor	ROR-alpha	Transcription factor	Activation	Transcription regulation	x	ESR1 (nuclear) activates transcription of ROR-alpha .	24119295	205225_at;211627_x_at	210479_s_at;210426_x_at;235567_at;236266_at;226682_at;239550_at	5.26371
64	ESR1 (nuclear)	Transcription factor	BLM	Generic enzyme	Activation	Transcription regulation	x	ESR1 (nuclear) probably regulates transcription of BLM in human B-cell lymphoma.	18277385;23770852	205225_at;211627_x_at	205733_at	1.79374
65	ESR1 (nuclear)	Transcription factor	HOXC4	Transcription factor	Activation	Transcription regulation	x	ERalpha binds to and activates HoxC4 promoter.	20855884;23101584	205225_at;211627_x_at	206194_at	6.22051
66	ESR1 (nuclear)	Transcription factor	Sidekick2	Generic binding protein	Activation	Transcription regulation	x	Using a chromatin immunoprecipitation-paired end diTag cloning and sequencing strategy it was identified ESR1 (nuclear) binding site on Sidekick2.	17542648	205225_at;211627_x_at	242064_at;232061_at	2.42025
67	ESR1 (nuclear)	Transcription factor	PADI3	Generic enzyme	Activation	Transcription regulation	x	ESR1 (nuclear) can bind to gene PADI3 promoter.	15345050;18838536;19890323	205225_at;211627_x_at	220779_at	-2.17179
68	ESR1 (nuclear)	Transcription factor	KCRB	Generic kinase	Activation	Transcription regulation	x	ESR1 (nuclear) activates transcription of KCRB .	1569966;11746525;15031323;17272396	205225_at;211627_x_at	200884_at	10.6605
69	ESR1 (nuclear)	Transcription factor	Connexin 43	Generic channel	Activation	Transcription regulation	x	ESR1 (nuclear) probably regulates transcription of Connexin 43 in human B-cell lymphoma.	15033914;18277385;22514284;22962310	205225_at;211627_x_at	201667_at	4.03214
70	ESR1 (nuclear)	Transcription factor	LYPD6	Protein	Activation	Transcription regulation	x	Using a chromatin immunoprecipitation-paired end diTag cloning and sequencing strategy it was identified ESR1 (nuclear) binding site on LYPD6.	17542648	205225_at;211627_x_at	227763_at;227764_at;239028_at	-5.0046
71	ESR1 (nuclear)	Transcription factor	Carbonic anhydrase XII	Generic enzyme	Activation	Transcription regulation	x	Functional Estrogen resposive elements (EREs) were detected in the flanking regions of primary target genes up-regulated in the presence of cycloheximide (EGR3, p107, Carbonic anhydrase XII, WISP2, CDH26 and Chk1).	17013392;17158757;17515612;17542648;17901129;17986456;18451179;18533032;19563758;20419059;21167036;21235772;23526455	205225_at;211627_x_at	204509_at;210735_s_at;203963_at;215867_x_at;214164_x_at;204508_s_at	-16.9235
72	ESR1 (nuclear)	Transcription factor	SgK223	Protein kinase	Activation	Transcription regulation	x	Using a chromatin immunoprecipitation-paired end diTag cloning and sequencing strategy it was identified ESR1 (nuclear) binding site on DKFZp761P0423.	17542648	205225_at;211627_x_at	235085_at	-2.57931
73	ESR1 (nuclear)	Transcription factor	CECR6	Protein	Activation	Transcription regulation	x	17beta-estradiol recruites ESR1 (nuclear) to the CECR6 promoter.	17962382	205225_at;211627_x_at	224393_s_at	3.5068
74	ESR1 (nuclear)	Transcription factor	PLAC1	Protein	Activation	Transcription regulation	x	DNA affinity precipitation and chromatin immunoprecipitation assays revealed that transactivation of the PLAC1promoter by ligand-activated ERalpha is based on a non-classical pathway independent of estrogen response elements, by tethering of ERalpha to DNA-bound C/EBPbeta2 and SP1.	19652226;21235772;22446103;24304549	205225_at;211627_x_at	219702_at	14.5507
75	ESR1 (nuclear)	Transcription factor	Thrombospondin 1	Receptor ligand	Activation	Transcription regulation	x	Using a chromatin immunoprecipitation-paired end diTag cloning and sequencing strategy it was identified ESR1 (nuclear) binding site on Thrombospondin 1.	16455494;17542648;19391135	205225_at;211627_x_at	201109_s_at;235086_at;201110_s_at;239336_at;201108_s_at	-67.3196
76	ESR1 (nuclear)	Transcription factor	KLC1	Generic binding protein	Activation	Transcription regulation	x	Using a chromatin immunoprecipitation-paired end diTag cloning and sequencing strategy it was identified ESR1 (nuclear) binding site on KLC1.	17542648	205225_at;211627_x_at	225948_at	-2.16651
77	ESR1 (nuclear)	Transcription factor	Fra-2	Transcription factor	Activation	Transcription regulation	x	Using a chromatin immunoprecipitation-paired end diTag cloning and sequencing strategy it was identified ESR1 (nuclear) binding site on Fra-2.	17542648;20547749	205225_at;211627_x_at	228188_at;218881_s_at;218880_at;225262_at	-10.4625
78	ESR1 (nuclear)	Transcription factor	B4GT1	Generic enzyme	Activation	Transcription regulation	x	Using a chromatin immunoprecipitation-paired end diTag cloning and sequencing strategy it was identified ESR1 (nuclear) binding site on B4GT1.	17542648;21235772;22982306	205225_at;211627_x_at	201882_x_at;201883_s_at	-2.35843
79	ESR1 (nuclear)	Transcription factor	GINS3	Protein	Activation	Transcription regulation	x	Using a chromatin immunoprecipitation-paired end diTag cloning and sequencing strategy it was identified ESR1 (nuclear) binding site on FLJ13912.	17542648;21235772	205225_at;211627_x_at	45633_at;218719_s_at	2.54932
80	ESR1 (nuclear)	Transcription factor	PR (nuclear)	Transcription factor	Activation	Transcription regulation	x	ERalpha associates with two regions of PR and activates its expression	9328341;9922098;10894148;11452016;11581164;12063183;12115520;12446585;12612073;12706304;15019994;15031323;15084343;15509581;15525597;15817149;15821114;15821116;16293641;16455494;16912174;16945332;16961928;17013392;17033697;17047081;17158757;17272396;17275994;17515612;17542648;17872378;17962382;18202148;18258688;18533032;18755239;19082494;19574448;19620238;19724876;19952285;20406620;21502505;21596…	205225_at;211627_x_at	228554_at;208305_at	-15.4147
81	ESR1 (nuclear)	Transcription factor	WISP2	Generic binding protein	Activation	Transcription regulation	x	Functional Estrogen resposive elements (EREs) were detected in the flanking regions of primary target genes up-regulated in the presence of cycloheximide (EGR3, p107, Carbonic anhydrase XII, WISP2, CDH26 and Chk1).	12659671;15798095;16087863;17170219;17515612;17872378;17986456;19117995;21235772;23770244	205225_at;211627_x_at	205792_at	-24.9191
82	ESR1 (nuclear)	Transcription factor	PPP2R2C	Protein phosphatase	Activation	Transcription regulation	x	Using a chromatin immunoprecipitation-paired end diTag cloning and sequencing strategy it was identified ESR1 (nuclear) binding site on PPP2R2C.	17510434;17542648	205225_at;211627_x_at	228010_at	-2.9557
83	ESR1 (nuclear)	Transcription factor	C3orf26	Protein	Activation	Transcription regulation	x	Using a chromatin immunoprecipitation-paired end diTag cloning and sequencing strategy it was identified ESR1 (nuclear) binding site on C3orf26.	17542648;21235772	205225_at;211627_x_at	224523_s_at	2.08857
84	ESR1 (nuclear)	Transcription factor	SULT2A1	Generic enzyme	Activation	Transcription regulation	x	ESR1 (nuclear) activates transcription of SULT2A1 .	24492894	205225_at;211627_x_at	206293_at	3.28863
85	ESR1 (nuclear)	Transcription factor	Sno-N	Generic binding protein	Activation	Transcription regulation	x	ESR1 increases SKIL mRNA expression.	15033914;23101584	205225_at;211627_x_at	225227_at;217591_at	-3.85581
86	ESR1 (nuclear)	Transcription factor	BOP1	Generic binding protein	Activation	Transcription regulation	x	BOP1 was identificated as ESR1 (nuclear) target gene by ChIP-on-Chip analysis and ChIP cloning.	17510434	205225_at;211627_x_at	212563_at;216397_s_at	2.54941
87	ESR1 (nuclear)	Transcription factor	SIAH2	Generic enzyme	Activation	Transcription regulation	x	Using a chromatin immunoprecipitation-paired end diTag cloning and sequencing strategy it was identified ESR1 (nuclear) binding site on SIAH2.	16961928;17542648;19890323;21167036	205225_at;211627_x_at	209339_at	-4.88607
88	ESR1 (nuclear)	Transcription factor	PIR51	Generic binding protein	Activation	Transcription regulation	x	PIR51 promoter has a putative ESR1-binding site.	16606704;23648481	205225_at;211627_x_at	204146_at	3.12027
89	ESR1 (nuclear)	Transcription factor	MND1	Generic binding protein	Activation	Transcription regulation	x	MND1 is a target of ER-alpha.	22207717	205225_at;211627_x_at	223700_at	1.9385
90	ESR1 (nuclear)	Transcription factor	Bone sialoprotein	Generic binding protein	Activation	Transcription regulation	x	ESR1 (nuclear) activates transcription of Bone sialoprotein .	24495337	205225_at;211627_x_at	236028_at	-2.85468
91	ESR1 (nuclear)	Transcription factor	NBPF1	Protein	Activation	Transcription regulation	x	ESR1 was shown to bind to a promoter region of the NBPF1 gene and activate its transcription.	19376833;23166858	205225_at;211627_x_at	215434_x_at;230712_at;236273_at	-3.59079
92	ESR1 (nuclear)	Transcription factor	NOM1	Generic binding protein	Activation	Transcription regulation	x	Using a chromatin immunoprecipitation-paired end diTag cloning and sequencing strategy it was identified ESR1 (nuclear) binding site on NOM1.	17542648	205225_at;211627_x_at	229220_x_at;227161_at	2.99696
93	ESR1 (nuclear)	Transcription factor	MCCA	Generic enzyme	Activation	Transcription regulation	x	ESR1 (nuclear) binds to gene MCCA promoter and activates MCCA expression.	17962382	205225_at;211627_x_at	218440_at	-3.35213
94	ESR1 (nuclear)	Transcription factor	TFF3	Generic binding protein	Activation	Transcription regulation	x	ESR1 (nuclear) regulation of TFF3 promoter was shown by ChIP-on-chip analysis.	16087863;17624412;17901129;18533032	205225_at;211627_x_at	204623_at	-52.8328
95	ESR1 (nuclear)	Transcription factor	LMBR1	Generic receptor	Activation	Transcription regulation	x	Using a chromatin immunoprecipitation-paired end diTag cloning and sequencing strategy it was identified ESR1 (nuclear) binding site on LMBR1.	17542648	205225_at;211627_x_at	222505_at	-2.33364
96	ESR1 (nuclear)	Transcription factor	VEGFR-1	Receptor with enzyme activity	Activation	Transcription regulation	x	p53-mediated ERalpha recruitment and transactivation of the FLT1-T promoter.	17242190;18277385;19828145;20080630;20422012;23101584	205225_at;211627_x_at	226498_at;222033_s_at;226497_s_at	11.011
97	ESR1 (nuclear)	Transcription factor	Amphiregulin	Receptor ligand	Activation	Transcription regulation	x	ESR1 (nuclear) binds to gene Amphiregulin promoter and activates Amphiregulin expression	15072547;16261397;16961928;17369357;17486082;23404106	205225_at;211627_x_at	205239_at;1557285_at	-56.3213
98	ESR1 (nuclear)	Transcription factor	HSP22	Generic binding protein	Activation	Transcription regulation	x	Using a chromatin immunoprecipitation-paired end diTag cloning and sequencing strategy it was identified ESR1 (nuclear) binding site on HSP22.	16087863;17178859;17515612;17542648;21235772;22071320	205225_at;211627_x_at	221667_s_at	-2.86301
99	ESR1 (nuclear)	Transcription factor	BCAS3	Protein	Activation	Transcription regulation	x	Using a chromatin immunoprecipitation-paired end diTag cloning and sequencing strategy it was identified ESR1 (nuclear) binding site on BCAS3.	16617102;17542648;23134758	205225_at;211627_x_at	220488_s_at	-40.8129
100	ESR1 (nuclear)	Transcription factor	FGF18	Receptor ligand	Activation	Transcription regulation	x	Using a chromatin immunoprecipitation-paired end diTag cloning and sequencing strategy it was identified ESR1 (nuclear) binding site on FGF18.	16606704;17542648;21235772	205225_at;211627_x_at	231382_at;206987_x_at;211029_x_at;214284_s_at	-3.26126
101	ESR1 (nuclear)	Transcription factor	SHH	Receptor ligand	Activation	Transcription regulation	x	ESR1 (nuclear) probably regulates transcription of SHH in human B-cell lymphoma.	18277385;19771170;20087349	205225_at;211627_x_at	236263_at	-133.561
102	ESR1 (nuclear)	Transcription factor	Ca-ATPase3	Ligand-gated ion channel	Activation	Transcription regulation	x	ESR1 (nuclear) binds to gene Ca-ATPase3 promoter and activates Ca-ATPase3 expression.	17962382	205225_at;211627_x_at	213042_s_at;207522_s_at;230453_s_at;213036_x_at	-22.4972
103	ESR1 (nuclear)	Transcription factor	STAT3	Transcription factor	Activation	Transcription regulation	x	ESR1 (nuclear) binds to STAT3 promoter and activates STAT3 expression.	11429412;16606704;17901129	205225_at;211627_x_at	225289_at;208992_s_at;208991_at	-3.08581
104	ESR1 (nuclear)	Transcription factor	WIP1	Protein phosphatase	Activation	Transcription regulation	x	Direct binding of estrogen receptor (ER)alpha to the Wip1 promoter after E(2) treatment was confirmed by a chromatin immunoprecipitation assay using ERalpha antibody and an electrophoretic mobility shift assay.	19435816;23526455	205225_at;211627_x_at	204566_at;230330_at	-5.14328
105	ESR1 (nuclear)	Transcription factor	IFT122	Protein	Activation	Transcription regulation	x	IFT122 was identificated as ESR1 (nuclear) target gene by ChIP-on-Chip analysis and ChIP cloning.	17510434	205225_at;211627_x_at	220744_s_at	-2.24111
106	ESR1 (nuclear)	Transcription factor	eIF2B3	Regulators (GDI, GAP, GEF)	Activation	Transcription regulation	x	Using a chromatin immunoprecipitation-paired end diTag cloning and sequencing strategy it was identified ESR1 (nuclear) binding site on eIF2B3.	17542648	205225_at;211627_x_at	218488_at	2.77982
107	ESR1 (nuclear)	Transcription factor	CGI-55	Generic binding protein	Activation	Transcription regulation	x	CGI-55 promoter has a putative ESR1-binding site.	16606704;17013392;17901129;23526455	205225_at;211627_x_at	227369_at;228129_at;217724_at;210076_x_at;217725_x_at	3.62644
108	ESR1 (nuclear)	Transcription factor	NBPF4	Protein	Activation	Transcription regulation	x	Using a chromatin immunoprecipitation-paired end diTag cloning and sequencing strategy it was identified ESR1 (nuclear) binding site on NBPF4.ERalpha/beta heterodimers were shown to bind to a promoter region of the NBPF4 gene.	16961928;17542648;19376833;23166858	205225_at;211627_x_at	1553910_at	-12.6777
109	ESR1 (nuclear)	Transcription factor	IEX1	Protein	Activation	Transcription regulation	x	ESR1 (nuclear) regulation of transcription of IEX1 was shown by chromatin immunoprecipitation and quantitative RT-PCR.	11844788;15677324;17178859;20047966;23320102	205225_at;211627_x_at	201631_s_at	-8.50279
110	ESR1 (nuclear)	Transcription factor	NELL2	Generic binding protein	Activation	Transcription regulation	x	E2 and its receptors (ERalpha and ERbeta) stimulated NELL2 transcription by binding to the two half-EREs.	16606704;20538601	205225_at;211627_x_at	203413_at	20.6134
111	ESR1 (nuclear)	Transcription factor	MTMR5 (Sbf1)	Protein phosphatase	Activation	Transcription regulation	x	MTMR5 (Sbf1) was identificated as ESR1 (nuclear) target gene by ChIP-on-Chip analysis and ChIP cloning.	17510434	205225_at;211627_x_at	39835_at	2.27734
112	ESR1 (nuclear)	Transcription factor	HoxC10	Transcription factor	Activation	Transcription regulation	x	histone methylases MLL3 4 and MLL4, in coordination with ERs, play critical roles in estrogen-mediated activation of HOXC10.	22143955;22446103	205225_at;211627_x_at	218959_at	4.13615
113	ESR1 (nuclear)	Transcription factor	TLE2	Generic binding protein	Activation	Transcription regulation	x	ESR1 (nuclear) binds to gene TLE2 promoter and activates TLE2 expression.	17962382	205225_at;211627_x_at	40837_at	-3.75369
114	ESR1 (nuclear)	Transcription factor	VEPH1	Generic binding protein	Activation	Transcription regulation	x	Using a chromatin immunoprecipitation-paired end diTag cloning and sequencing strategy it was identified ESR1 (nuclear) binding site on VEPH1.	16087863;17542648	205225_at;211627_x_at	232122_s_at	-3.43821
115	ESR1 (nuclear)	Transcription factor	TGF-alpha	Receptor ligand	Activation	Transcription regulation	x	ESR1 (nuclear) binds to gene TGF-alpha promoter and activates TGF-alpha expression.	9010318;10828826;11517191;11530283;11581164;14572667;15031323;15790569;17013392	205225_at;211627_x_at	205016_at	-5.59837
116	ESR1 (nuclear)	Transcription factor	HSP27	Generic binding protein	Activation	Transcription regulation	x	ESR1 (nuclear) regulates and activates HSP27 promoter.	8514194;8630062;8923463;9328340;11174852;15031323;15762987;17013392	205225_at;211627_x_at	201841_s_at	-116.35
117	ESR1 (nuclear)	Transcription factor	Nibrin	Generic binding protein	Activation	Transcription regulation	x	ESR1 (nuclear) probably regulates transcription of Nibrin in human B-cell lymphoma.	18277385;23526455	205225_at;211627_x_at	217299_s_at;202906_s_at;202907_s_at;202905_x_at	-4.64641
118	ESR1 (nuclear)	Transcription factor	PPM1E	Protein phosphatase	Activation	Transcription regulation	x	Using a chromatin immunoprecipitation-paired end diTag cloning and sequencing strategy it was identified ESR1 (nuclear) binding site on PPM1E.	17542648;23134758	205225_at;211627_x_at	205938_at	-2.14873
119	ESR1 (nuclear)	Transcription factor	HEG1	Generic binding protein	Activation	Transcription regulation	x	ERalpha occupies HEG1 enhancer.	20547749	205225_at;211627_x_at	213069_at;212822_at	7.74423
120	ESR1 (nuclear)	Transcription factor	TERT	Generic enzyme	Activation	Transcription regulation	x	ESR1 (nuclear) binds to gene TERT promoter and activates TERT expression.	9887342;10606235;11376932;12122114;15031323;16051448;17013392;21693539;23101584	205225_at;211627_x_at	207199_at	2.46198
121	ESR1 (nuclear)	Transcription factor	TLR2	Generic receptor	Activation	Transcription regulation	x	ESR1 (nuclear) probably regulates transcription of TLR2 in human B-cell lymphoma.	18277385;23680675;24508688	205225_at;211627_x_at	204924_at	-2.08663
122	ESR1 (nuclear)	Transcription factor	PELP1	Generic binding protein	Activation	Transcription regulation	x	ESR1 (nuclear) binds to gene PELP1 promoter and activates PELP1 expression.	11481323;15087130;21182205	205225_at;211627_x_at	215354_s_at	1.83255
123	ESR1 (nuclear)	Transcription factor	LIFR	Generic receptor	Activation	Transcription regulation	x	LIFR is a ESR1-responsive GENE.	19574448;23404106	205225_at;211627_x_at	227771_at;225571_at;205876_at;225575_at	7.3629
124	ESR1 (nuclear)	Transcription factor	NF-AT1(NFATC2)	Transcription factor	Activation	Transcription regulation	x	Using a chromatin immunoprecipitation-paired end diTag cloning and sequencing strategy it was identified ESR1 (nuclear) binding site on NF-AT1(NFATC2).	17542648	205225_at;211627_x_at	228442_at;226991_at	-19.5185
125	ESR1 (nuclear)	Transcription factor	ATBF1	Transcription factor	Activation	Transcription regulation	x	ATBF1 promoter has a putative ESR1-binding site.	16606704;21367855	205225_at;211627_x_at	242738_s_at;243323_s_at;226137_at	-3.17962
126	ESR1 (nuclear)	Transcription factor	KIAA0685	Generic binding protein	Activation	Transcription regulation	x	KIAA0685 was identificated as ESR1 (nuclear) target gene by ChIP-on-Chip analysis and ChIP cloning.	17510434	205225_at;211627_x_at	202792_s_at	1.89014
127	ESR1 (nuclear)	Transcription factor	SLC16A6	Transporter	Activation	Transcription regulation	x	Using a chromatin immunoprecipitation-paired end diTag cloning and sequencing strategy it was identified ESR1 (nuclear) binding site on SLC16A6.	17542648;17901129	205225_at;211627_x_at	230748_at;207038_at	-3.56076
128	ESR1 (nuclear)	Transcription factor	ZNF364	Generic binding protein	Activation	Transcription regulation	x	strogen treatment lead to a significant increase in BCA2 promoter response, associated with increased binding of ER to the ERE region of the BCA2 promoter.	22850893	205225_at;211627_x_at	212742_at;226468_at	-3.05449
129	ESR1 (nuclear)	Transcription factor	ZNF228	Generic binding protein	Activation	Transcription regulation	x	ZNF228 promoter has a putative ESR1-binding site.	16606704;19698761	205225_at;211627_x_at	236328_at	2.46231
130	ESR1 (nuclear)	Transcription factor	CD44	Generic receptor	Activation	Transcription regulation	x	ESR1 inhibits expression of CD44.	18277385;19321454;19838210	205225_at;211627_x_at	204489_s_at;209835_x_at;204490_s_at;1557905_s_at;212063_at	-4.32412
131	ESR1 (nuclear)	Transcription factor	DEPTOR	Generic binding protein	Activation	Transcription regulation	x	ESR1 upregulates transcription of DEPDC6.	17013392;20047966;21167036;21235772	205225_at;211627_x_at	218858_at	-4.39913
132	ESR1 (nuclear)	Transcription factor	MDR1	Transporter	Activation	Transcription regulation	x	MDR1 is a putative target of ESR1.	17237156;17699779;22446102	205225_at;211627_x_at	209993_at;243951_at	4.03472
133	ESR1 (nuclear)	Transcription factor	DSCAM	Generic binding protein	Activation	Transcription regulation	x	ESR1 (nuclear) regulation of transcription of DSCAM was shown by chromatin immunoprecipitation and quantitative RT-PCR.	15677324;16009131;17013392;21235772	205225_at;211627_x_at	237268_at;240218_at;211484_s_at	-68.4525
134	ESR1 (nuclear)	Transcription factor	LOC221710	Protein	Activation	Transcription regulation	x	Using a chromatin immunoprecipitation-paired end diTag cloning and sequencing strategy it was identified ESR1 (nuclear) binding site on LOC221710.	17542648	205225_at;211627_x_at	227124_at	2.7968
135	ESR1 (nuclear)	Transcription factor	Semaphorin 3B	Generic receptor	Activation	Transcription regulation	x	ESR1 (nuclear) regulation of Semaphorin 3B promoter was shown by ChIP-on-chip analysis.	16087863;17158757;18533032	205225_at;211627_x_at	203071_at	-3.94646
136	ESR1 (nuclear)	Transcription factor	hnRNPH'	Generic binding protein	Activation	Transcription regulation	x	ESR1 (nuclear) probably regulates transcription of hnRNPH' in human B-cell lymphoma.	18277385;23526455	205225_at;211627_x_at	201132_at	-1.97466
137	ESR1 (nuclear)	Transcription factor	Prolactin receptor	Generic receptor	Activation	Transcription regulation	x	Chromatin immunoprecipitation analysis showed that E(2) induced recruitment of C/EBPbeta, ERalpha, SRC1, p300, pCAF, TFIIB, and Pol II to the gene porlactin receptor promotor.	8626590;15743834;16651265;16705189	205225_at;211627_x_at	231981_at;227629_at;243755_at;206346_at	-38.273
138	ESR1 (nuclear)	Transcription factor	EPS15R	Generic binding protein	Activation	Transcription regulation	x	Using a chromatin immunoprecipitation-paired end diTag cloning and sequencing strategy it was identified ESR1 (nuclear) binding site on EPS15R.	17542648;21235772	205225_at;211627_x_at	232438_at;231926_at	-8.10319
139	ESR1 (nuclear)	Transcription factor	DHRS2	Generic enzyme	Activation	Transcription regulation	x	Using a chromatin immunoprecipitation-paired end diTag cloning and sequencing strategy it was identified ESR1 (nuclear) binding site on DHSR2.	17542648;21235772;22074947	205225_at;211627_x_at	206463_s_at;214079_at	-3.47297
140	ESR1 (nuclear)	Transcription factor	ELOVL5	Generic enzyme	Activation	Transcription regulation	x	ELOVL5 is a direct target gene of ESR1.	20047966	205225_at;211627_x_at	215082_at;208788_at;1567222_x_at	5.99427
141	ESR1 (nuclear)	Transcription factor	AMFR	Generic receptor	Activation	Transcription regulation	x	Using a chromatin immunoprecipitation-paired end diTag cloning and sequencing strategy it was identified ESR1 (nuclear) binding site on AMFR.	17542648	205225_at;211627_x_at	202203_s_at	1.95269
142	ESR1 (nuclear)	Transcription factor	FOXP1	Transcription factor	Activation	Transcription regulation	x	ERalpha recruited to ER binding sites within the FOXP1 gene region.	21901488	205225_at;211627_x_at	223287_s_at;1558996_at;235444_at;229844_at;224838_at;224837_at	-3.29038
143	ESR1 (nuclear)	Transcription factor	OGFOD1	Generic enzyme	Activation	Transcription regulation	x	Using a chromatin immunoprecipitation-paired end diTag cloning and sequencing strategy it was identified ESR1 (nuclear) binding site on OGFOD1.	17542648	205225_at;211627_x_at	221090_s_at;225106_s_at;225110_at	2.2383
144	ESR1 (nuclear)	Transcription factor	TIEG1	Transcription factor	Activation	Transcription regulation	x	ERalpha occupies TIEG1(KLF10) enhancer.	15171711;20547749	205225_at;211627_x_at	202393_s_at	-1.97602
145	ESR1 (nuclear)	Transcription factor	ITGA6	Generic receptor	Activation	Transcription regulation	x	ESR1 (nuclear) probably regulates transcription of ITGA6 in human B-cell lymphoma.	15033914;18277385;23101584	205225_at;211627_x_at	201656_at	2.78052
146	ESR1 (nuclear)	Transcription factor	WDR77	Generic binding protein	Activation	Transcription regulation	x	Using a chromatin immunoprecipitation-paired end diTag cloning and sequencing strategy it was identified ESR1 (nuclear) binding site on WDR77.	17542648	205225_at;211627_x_at	201421_s_at;201420_s_at	2.21819
147	ESR1 (nuclear)	Transcription factor	GREB1	Protein	Activation	Transcription regulation	x	ESR1 (nuclear) regulation of transcription of GREB1 was shown by chromatin immunoprecipitation and quantitative RT-PCR.	15345050;15514030;15677324;15790569;15986123;16087863;16961928;17013392;17289570;17463000;17666587;17962383;17991765;19574409;19890323;20080953;20419059;21118977;21151129;21235772;21445275;21502505;21596782;21632823;21878914;22002538;22217937;22359603;22431515;22446103;22865929;22986521;23403292;23404106;23526455;23723241;23770244;23850489;24043118;24101509;24288367;24299737;24425047;24441044	205225_at;211627_x_at	210562_at;205862_at	-103.586
148	ESR1 (nuclear)	Transcription factor	Rab-17	RAS - superfamily	Activation	Transcription regulation	x	ESR1 (nuclear) activates transcription of Rab-17 .	23526455	205225_at;211627_x_at	218931_at	-27.9452
149	ESR1 (nuclear)	Transcription factor	D53	Generic binding protein	Activation	Transcription regulation	x	Using a chromatin immunoprecipitation-paired end diTag cloning and sequencing strategy it was identified ESR1 (nuclear) binding site on D53.	15171711;17542648;21235772;23526455	205225_at;211627_x_at	210372_s_at;203786_s_at	-4.14486
150	ESR1 (nuclear)	Transcription factor	PHF15	Generic binding protein	Activation	Transcription regulation	x	By using chromatin immunoprecipitation assay there were identificated ESR1 (nuclear)-binding regions in PHF15.	15762987;16087863;16606704;17901129	205225_at;211627_x_at	212660_at	-10.0773
151	ESR1 (nuclear)	Transcription factor	SERPINB9	Generic binding protein	Activation	Transcription regulation	x	ERalpha binds to PI-9 pormoter.	11682627;17237823;18337247;20717991	205225_at;211627_x_at	209723_at;1563357_at	-2.68868
152	ESR1 (nuclear)	Transcription factor	MPPED2	Generic enzyme	Activation	Transcription regulation	x	Using a chromatin immunoprecipitation-paired end diTag cloning and sequencing strategy it was identified ESR1 (nuclear) binding site on MPPED2.	17542648	205225_at;211627_x_at	215692_s_at;205413_at	-2.21158
153	ESR1 (nuclear)	Transcription factor	P2Y2	GPCR	Activation	Transcription regulation	x	ESR1 regulates transcription of P2Y2.	17901129;19890323;22446102	205225_at;211627_x_at	206277_at	-5.56297
154	ESR1 (nuclear)	Transcription factor	CXXC5	Generic binding protein	Activation	Transcription regulation	x	Using a chromatin immunoprecipitation-paired end diTag cloning and sequencing strategy it was identified ESR1 (nuclear) binding site on CXXC5.	17542648	205225_at;211627_x_at	222996_s_at;233955_x_at;224516_s_at	-15.7949
155	ESR1 (nuclear)	Transcription factor	G6PD	Generic enzyme	Activation	Transcription regulation	x	Using a chromatin immunoprecipitation-paired end diTag cloning and sequencing strategy it was identified ESR1 (nuclear) binding site on G6PD.	17542648;18953638	205225_at;211627_x_at	202275_at	-8.60847
156	ESR1 (nuclear)	Transcription factor	TMEM83	Protein	Activation	Transcription regulation	x	Using a chromatin immunoprecipitation-paired end diTag cloning and sequencing strategy it was identified ESR1 (nuclear) binding site on TMEM83.	17542648	205225_at;211627_x_at	1553226_at	-60.7986
157	ESR1 (nuclear)	Transcription factor	Aquaporin 1	Generic channel	Activation	Transcription regulation	x	ESR1 (nuclear) probably regulates transcription of Aquaporin 1 in human B-cell lymphoma.	18277385;23450058	205225_at;211627_x_at	209047_at	4.08517
158	ESR1 (nuclear)	Transcription factor	N-acetyltransferase 9	Generic enzyme	Activation	Transcription regulation	x	ESR1activates transcription of N-acetyltransferase 9.	19890323	205225_at;211627_x_at	204382_at	2.03156
159	ESR1 (nuclear)	Transcription factor	TBXA2R	GPCR	Activation	Transcription regulation	x	ESR1 activates expression of TBXA2R by ERE-dependent mechanism.	18277385;19321454;22446102	205225_at;211627_x_at	207554_x_at;336_at	6.4749
160	ESR1 (nuclear)	Transcription factor	DYNLT3	Generic binding protein	Activation	Transcription regulation	x	Using a chromatin immunoprecipitation-paired end diTag cloning and sequencing strategy it was identified ESR1 (nuclear) binding site on DYNLT3.	17542648	205225_at;211627_x_at	203303_at	-2.58685
161	ESR1 (nuclear)	Transcription factor	HERC6	Generic enzyme	Activation	Transcription regulation	x	Using a chromatin immunoprecipitation-paired end diTag cloning and sequencing strategy it was identified ESR1 (nuclear) binding site on HERC6.	17542648	205225_at;211627_x_at	219352_at	-2.41205
162	ESR1 (nuclear)	Transcription factor	XBP1	Transcription factor	Activation	Transcription regulation	x	Transcription regulation of XBP1 by ESR1 (nuclear) was shown by chromatin immunoprecipitation and chip-on-chip assay.	12954762;16009131;16606704;17013392;17515612;17901129;18533032;18818283;20080953;21151129;21235772;21297881;21502505;22002538;23676274	205225_at;211627_x_at	200670_at;242021_at	-4.01315
163	ESR1 (nuclear)	Transcription factor	SUSD3	Protein	Activation	Transcription regulation	x	Using a chromatin immunoprecipitation-paired end diTag cloning and sequencing strategy it was identified ESR1 (nuclear) binding site on SUSD3.	17542648;24413080	205225_at;211627_x_at	227182_at	-7.29436
164	ESR1 (nuclear)	Transcription factor	ZFYVE21	Generic binding protein	Activation	Transcription regulation	x	ESR1 (nuclear) activates transcription of ZFYVE21 .	23526455	205225_at;211627_x_at	219929_s_at;224445_s_at	-4.73159
165	ESR1 (nuclear)	Transcription factor	BC009385	RNA	Activation	Transcription regulation	x	BC009385 was identificated as ESR1 (nuclear) target gene by ChIP-on-Chip analysis and ChIP cloning.	17510434	205225_at;211627_x_at	226582_at	98.1059
166	ESR1 (nuclear)	Transcription factor	TOSO	Protein	Activation	Transcription regulation	x	Using a chromatin immunoprecipitation-paired end diTag cloning and sequencing strategy it was identified ESR1 (nuclear) binding site on TOSO.	17542648	205225_at;211627_x_at	221601_s_at	-4.1648
167	ESR1 (nuclear)	Transcription factor	HOXA10	Transcription factor	Activation	Transcription regulation	x	ESR1 (nuclear) can bind to gene HOXA10 promoter and activates HOXA10 expression.	15236964;16606704	205225_at;211627_x_at	213147_at;213150_at	5.64115
168	ESR1 (nuclear)	Transcription factor	BMP2	Receptor ligand	Activation	Transcription regulation	x	ESR1 (nuclear) can bind to gene BMP2 promoter and activates BMP2 expression.	12511606	205225_at;211627_x_at	205289_at;205290_s_at	41.3321
169	ESR1 (nuclear)	Transcription factor	Presenilin 2	Generic protease	Activation	Transcription regulation	x	By using chromatin immunoprecipitation assay there were identificated ESR1 (nuclear)-binding regions in Presenilin 2.	17363578;19574448;23404106	205225_at;211627_x_at	211373_s_at;204262_s_at	2.96962
170	ESR1 (nuclear)	Transcription factor	KCTD6	Voltage-gated ion channel	Activation	Transcription regulation	x	Runx1 is required for ER-alpha localization to, and regulation of, a subset of tethering genes (GPAM and KCTD6).	20547749	205225_at;211627_x_at	238077_at;238001_at	3.06337
171	ESR1 (nuclear)	Transcription factor	LLGL2	Protein	Activation	Transcription regulation	x	17beta-estradiol recruites ESR1 (nuclear) to the LLGL2 promoter.	17962382	205225_at;211627_x_at	203713_s_at;1554006_a_at	-19.3314
172	ESR1 (nuclear)	Transcription factor	ROM1	Generic receptor	Activation	Transcription regulation	x	ESR1 (nuclear) binds to gene ROM1 promoter and activates ROM1 expression.	17962382	205225_at;211627_x_at	205806_at	-2.85652
173	ESR1 (nuclear)	Transcription factor	GATA-3	Transcription factor	Activation	Transcription regulation	x	Using a chromatin immunoprecipitation-paired end diTag cloning and sequencing strategy it was identified ESR1 (nuclear) binding site on GATA-3.	17158757;17542648;17616709;18533032;19563758;20130088;22084256;23404106;24179381	205225_at;211627_x_at	209602_s_at;209604_s_at;209603_at	-33.8198
174	ESR1 (nuclear)	Transcription factor	IBP6	Generic binding protein	Activation	Transcription regulation	x	E2 exhibits a positive effect on IBP-6 gene transcription through estrogen-liganded ESR1 binding to the functional ERE in the IGFBP-6 gene promoter	19322032	205225_at;211627_x_at	203851_at	-4.08556
175	ESR1 (nuclear)	Transcription factor	MTSS1	Generic binding protein	Activation	Transcription regulation	x	Using a chromatin immunoprecipitation-paired end diTag cloning and sequencing strategy it was identified ESR1 (nuclear) binding site on MTSS1.	17542648	205225_at;211627_x_at	203037_s_at	-5.48223
176	ESR1 (nuclear)	Transcription factor	LSD1	Generic enzyme	Activation	Binding	x	ESR1 (nuclear) physically interacts with BHC110 and increases its activity.	17289570	205225_at;211627_x_at	212348_s_at	1.8049
177	ESR1 (nuclear)	Transcription factor	Rab-31	RAS - superfamily	Activation	Transcription regulation	x	Using a chromatin immunoprecipitation-paired end diTag cloning and sequencing strategy it was identified ESR1 (nuclear) binding site on Rab-31.	17542648;17962382;21235772;23538857	205225_at;211627_x_at	217762_s_at	-1.96396
178	ESR1 (nuclear)	Transcription factor	Osteocalcin	Receptor ligand	Activation	Transcription regulation	x	ESR1 increases Osteocalcin mRNA expression.	2605954;14505348;19771170	205225_at;211627_x_at	206956_at	1.93955
179	ESR1 (nuclear)	Transcription factor	Follistatin	Generic binding protein	Activation	Transcription regulation	x	ESR1 activates expression of Follistatin by ERE-independent mechanism.	17542648;17901129;19321454;20547749;21868451	205225_at;211627_x_at	226847_at;204948_s_at;207345_at	-4.08486
180	ESR1 (nuclear)	Transcription factor	PRDM6	Generic binding protein	Activation	Transcription regulation	x	Using a chromatin immunoprecipitation-paired end diTag cloning and sequencing strategy it was identified ESR1 (nuclear) binding site on PRDM6.	17542648	205225_at;211627_x_at	230311_s_at	2.01028
181	ESR1 (nuclear)	Transcription factor	SERPINA3 (ACT)	Generic binding protein	Activation	Transcription regulation	x	Using a chromatin immunoprecipitation-paired end diTag cloning and sequencing strategy it was identified ESR1 (nuclear) binding site on SERPINA3 (ACT).	10811566;17542648;23770244	205225_at;211627_x_at	202376_at	-10.0713
182	ESR1 (nuclear)	Transcription factor	HAG-3	Protein	Activation	Transcription regulation	x	ESR1 (nuclear) activates transcription of HAG-3 .	24049078	205225_at;211627_x_at	228241_at	-30.5982
183	ESR1 (nuclear)	Transcription factor	STXBP6	Protein	Activation	Transcription regulation	x	ESR1 (nuclear) binds to gene STXBP6 promoter and activates STXBP6 expression.	17962382	205225_at;211627_x_at	230560_at;220994_s_at	4.79756
184	ESR1 (nuclear)	Transcription factor	MUC1	Generic binding protein	Activation	Transcription regulation	x	MUC1 promoter has a putative ESR1-binding site.	1688329;14505348;14580862;15762987;16427018;16606704;17083744	205225_at;211627_x_at	207847_s_at;211695_x_at;213693_s_at	-30.5703
185	ESR1 (nuclear)	Transcription factor	UGT2B15	Generic enzyme	Activation	Transcription regulation	x	Transcription regulation of UGT2B15 by ESR1 (nuclear) was shown by chromatin immunoprecipitation and chip-on-chip assay.	16087863;16690804;17515612;19487245;20419059;22446103	205225_at;211627_x_at	207392_x_at;216687_x_at	-15.5795
186	ESR1 (nuclear)	Transcription factor	AHR	Transcription factor	Activation	Transcription regulation	x	ESR1 (nuclear) binds to gene AHR promoter and activates AHR expression.ESR1 was shown to be important for AHR-mediated transcriptionDirect interaction between them was shown. PMID:19460354	7987406;10620335;12612060;17392787;18174242;19619570	205225_at;211627_x_at	202820_at	-2.30602
187	ESR1 (nuclear)	Transcription factor	AP4B1	Transporter	Activation	Transcription regulation	x	Using a chromatin immunoprecipitation-paired end diTag cloning and sequencing strategy it was identified ESR1 (nuclear) binding site on AP4B1.	17542648;23166858	205225_at;211627_x_at	231714_s_at	-2.28343
188	ESR1 (nuclear)	Transcription factor	eIF3S10	Generic binding protein	Activation	Transcription regulation	x	eIF3S10 promoter has a putative ESR1-binding site.	16606704;23526455	205225_at;211627_x_at	200597_at	4.08197
189	ESR1 (nuclear)	Transcription factor	WDT2	Protein	Activation	Transcription regulation	x	ESR1 upregulates transcription of WDT2.	17013392;20047966;21235772	205225_at;211627_x_at	219648_at;232682_at	-8.8917
190	ESR1 (nuclear)	Transcription factor	POU4F2	Transcription factor	Activation	Transcription regulation	x	ERalpha binds to Brn-3b promoter.	20211142;21241485	205225_at;211627_x_at	207725_at	3.69229
191	ESR1 (nuclear)	Transcription factor	ASEF2	Regulators (GDI, GAP, GEF)	Activation	Transcription regulation	x	17beta-estradiol recruites ESR1 (nuclear) to the ASEF2 promoter.	16087863;17962382	205225_at;211627_x_at	225564_at	-3.22933
192	ESR1 (nuclear)	Transcription factor	GABT	Generic enzyme	Activation	Transcription regulation	x	Using a chromatin immunoprecipitation-paired end diTag cloning and sequencing strategy it was identified ESR1 (nuclear) binding site on GABT.	17542648;21235772	205225_at;211627_x_at	209460_at;209459_s_at	-3.11901
193	ESR1 (nuclear)	Transcription factor	NOXA	Generic binding protein	Activation	Transcription regulation	x	ESR1 upregulates transcription of NOXA.	17013392;17158757;22216287	205225_at;211627_x_at	204286_s_at;204285_s_at	10.9627
194	ESR1 (nuclear)	Transcription factor	PDZK1	Generic binding protein	Activation	Transcription regulation	x	Using a chromatin immunoprecipitation-paired end diTag cloning and sequencing strategy it was identified ESR1 (nuclear) binding site on PDZK1.	15033914;16087863;16961928;17515612;17542648;17624412;18955051;21235772;21771643;24049078;24425047	205225_at;211627_x_at	205380_at	-8.20966
195	ESR1 (nuclear)	Transcription factor	RGSS22	Generic binding protein	Activation	Transcription regulation	x	Using a chromatin immunoprecipitation-paired end diTag cloning and sequencing strategy it was identified ESR1 (nuclear) binding site on RGSS22.	17542648	205225_at;211627_x_at	223691_at	-4.6197
196	ESR1 (nuclear)	Transcription factor	PER2	Generic binding protein	Activation	Transcription regulation	x	ChIP assays with MCF-7 cells detected the presence of ERalpha on the upstream regulatory region of Per2 following E2 treatment.	17599055;22935699	205225_at;211627_x_at	205251_at	-2.92828
197	ESR1 (nuclear)	Transcription factor	APPBP2	Generic binding protein	Activation	Transcription regulation	x	Using a chromatin immunoprecipitation-paired end diTag cloning and sequencing strategy it was identified ESR1 (nuclear) binding site on APPBP2.	17542648	205225_at;211627_x_at	215402_at;202631_s_at;202630_at;202629_at	-19.5754
198	ESR1 (nuclear)	Transcription factor	FAM65C	Protein	Activation	Transcription regulation	x	ESR1 (nuclear) activates transcription of FAM65C .	23526455	205225_at;211627_x_at	227654_at	-3.57384
199	ESR1 (nuclear)	Transcription factor	PDK4	Protein kinase	Activation	Transcription regulation	x	ESR1 (nuclear) binds to PDK4 promoter and activates PDK4 expression.	17901129;19364822	205225_at;211627_x_at	225207_at	-3.57914
200	ESR1 (nuclear)	Transcription factor	GALNT4	Generic enzyme	Activation	Transcription regulation	x	Using a chromatin immunoprecipitation-paired end diTag cloning and sequencing strategy it was identified ESR1 (nuclear) binding site on GALNT4.	17013392;17542648;21167036	205225_at;211627_x_at	231832_at	-3.19206
201	ESR1 (nuclear)	Transcription factor	PAK5	Protein kinase	Activation	Transcription regulation	x	PAK5 was identificated as ESR1 (nuclear) target gene by ChIP-on-Chip analysis and ChIP cloning.	17510434;17962382	205225_at;211627_x_at	210721_s_at	2.82132
202	ESR1 (nuclear)	Transcription factor	Filamin A	Generic binding protein	Activation	Transcription regulation	x	ESR1 binds to Filamin A promoter in T47D cells.	19698761;21182205	205225_at;211627_x_at	200859_x_at;214752_x_at;213746_s_at	-2.49773
203	ESR1 (nuclear)	Transcription factor	LRH1	Transcription factor	Activation	Transcription regulation	x	Using a chromatin immunoprecipitation-paired end diTag cloning and sequencing strategy it was identified ESR1 (nuclear) binding site on LRH1.	16091743;17542648;19376833;21536586	205225_at;211627_x_at	208343_s_at;210174_at	-2.53448
204	ESR1 (nuclear)	Transcription factor	MGP	Generic binding protein	Activation	Transcription regulation	x	Using a chromatin immunoprecipitation-paired end diTag cloning and sequencing strategy it was identified ESR1 (nuclear) binding site on MGP.	17542648	205225_at;211627_x_at	202291_s_at	-30.8702
205	ESR1 (nuclear)	Transcription factor	UCK2	Generic kinase	Activation	Transcription regulation	x	Using a chromatin immunoprecipitation-paired end diTag cloning and sequencing strategy it was identified ESR1 (nuclear) binding site on UCK2.	17013392;17542648	205225_at;211627_x_at	225722_at;209825_s_at	1.91166
206	ESR1 (nuclear)	Transcription factor	DNA-PK	Protein kinase	Activation	Transcription regulation	x	ESR1 (nuclear) probably regulates transcription of DNA-PK in human B-cell lymphoma.	14572667;16794079;18277385;18973695;20111054;21182205	205225_at;211627_x_at	210543_s_at;208694_at	2.32025
207	ESR1 (nuclear)	Transcription factor	Connexin 26	Generic channel	Activation	Transcription regulation	x	ESR1 (nuclear) increases Connexin 26 mRNA expression.	9838096;15028626	205225_at;211627_x_at	223278_at	1.76222
208	ESR1 (nuclear)	Transcription factor	SDF-1	Receptor ligand	Activation	Transcription regulation	x	ESR1 (nuclear) binds to gene SDF-1 promoter and activates SDF-1 expression.	15514030;16912174;17013392;17901129;21151129;21167036	205225_at;211627_x_at	209687_at;203666_at	-47.4634
209	ESR1 (nuclear)	Transcription factor	OSAP	Protein	Activation	Transcription regulation	x	ESR1 (nuclear) activates transcription of OSAP .	23209644	205225_at;211627_x_at	223734_at	3.43548
210	ESR1 (nuclear)	Transcription factor	C12orf60	Protein	Activation	Transcription regulation	x	Using a chromatin immunoprecipitation-paired end diTag cloning and sequencing strategy it was identified ESR1 (nuclear) binding site on C12orf60.	17542648	205225_at;211627_x_at	229888_at	1.96687
211	ESR1 (nuclear)	Transcription factor	PTTG1IP	Protein	Activation	Transcription regulation	x	ESR1 (nuclear) probably regulates transcription of PTTG1IP in human B-cell lymphoma.	18277385;20406982	205225_at;211627_x_at	200677_at	-3.98747
212	ESR1 (nuclear)	Transcription factor	KCNK6	Voltage-gated ion channel	Activation	Transcription regulation	x	Using a chromatin immunoprecipitation-paired end diTag cloning and sequencing strategy it was identified ESR1 (nuclear) binding site on KCNK6.	17542648;19622763	205225_at;211627_x_at	223658_at	-13.325
213	ESR1 (nuclear)	Transcription factor	THSD4	Generic protease	Activation	Transcription regulation	x	Using a chromatin immunoprecipitation-paired end diTag cloning and sequencing strategy it was identified ESR1 (nuclear) binding site on THSD4.	16087863;17515612;17542648	205225_at;211627_x_at	226506_at	-2.51643
214	ESR1 (nuclear)	Transcription factor	c-Myb	Transcription factor	Activation	Transcription regulation	x	Using a chromatin immunoprecipitation-paired end diTag cloning and sequencing strategy it was identified ESR1 (nuclear) binding site on c-Myb.	15171711;17158757;17542648;18533032;21167036;21235772;21445275;22492511	205225_at;211627_x_at	215152_at;204798_at	-7.32657
215	ESR1 (nuclear)	Transcription factor	THRAP2	Generic binding protein	Activation	Transcription regulation	x	Using a chromatin immunoprecipitation-paired end diTag cloning and sequencing strategy it was identified ESR1 (nuclear) binding site on THRAP2.	17542648	205225_at;211627_x_at	212208_at;212207_at	-2.41189
216	ESR1 (nuclear)	Transcription factor	TMPRSS3	Generic protease	Activation	Transcription regulation	x	ESR1 (nuclear) activates transcription of TMPRSS3 .	16087863;17542648	205225_at;211627_x_at	223949_at;220177_s_at	-69.8592
217	ESR1 (nuclear)	Transcription factor	ARL3	RAS - superfamily	Activation	Transcription regulation	x	Using a chromatin immunoprecipitation-paired end diTag cloning and sequencing strategy it was identified ESR1 (nuclear) binding site on ARL3.	17542648	205225_at;211627_x_at	202641_at	-1.82305
218	ESR1 (nuclear)	Transcription factor	TMEM2	Protein	Activation	Transcription regulation	x	Using a chromatin immunoprecipitation-paired end diTag cloning and sequencing strategy it was identified ESR1 (nuclear) binding site on TMEM2.	17542648	205225_at;211627_x_at	218113_at	-2.03007
219	ESR1 (nuclear)	Transcription factor	SLC26A2	Transporter	Activation	Transcription regulation	x	Using a chromatin immunoprecipitation-paired end diTag cloning and sequencing strategy it was identified ESR1 (nuclear) binding site on SLC26A2.	17542648	205225_at;211627_x_at	224963_at;205097_at;224959_at	4.76571
220	ESR1 (nuclear)	Transcription factor	E2F2	Transcription factor	Activation	Transcription regulation	x	ESR1-dependent activation of E2F2 expression was shown.	17986456;18838536	205225_at;211627_x_at	228361_at	2.16756
221	ESR1 (nuclear)	Transcription factor	HOXB9	Transcription factor	Activation	Transcription regulation	x	ERalpha, ERbeta and histone methylases MLL1 and MLL3 bind to HOXB9 EREs and play critical role in E2-mediated transcriptional activation of HOXB9.	21428455	205225_at;211627_x_at	216417_x_at;226461_at	10.1531
222	ESR1 (nuclear)	Transcription factor	c-Jun	Transcription factor	Activation	Transcription regulation	x	ESR1 regulate transcription of c-jun. Coding sequence of c-jun has estrogen-dependent enhancer.	7721748;11477071;16713569;22399296;24504099	205225_at;211627_x_at	201465_s_at;201464_x_at;213281_at;201466_s_at	5.43664
223	ESR1 (nuclear)	Transcription factor	EBP50	Generic binding protein	Activation	Transcription regulation	x	ESR1 binds to multiple half-ERE sites in EBP50 promoter and stimulate transcription of EBP50 gene.	12145337;19890323	205225_at;211627_x_at	201349_at	-12.6749
224	ESR1 (nuclear)	Transcription factor	ARID4A	Transcription factor	Activation	Transcription regulation	x	ESR1 (nuclear) activates transcription of ARID4A .	15802376;16873370	205225_at;211627_x_at	230141_at;205062_x_at	-2.13638
225	ESR1 (nuclear)	Transcription factor	LRRC49	Generic binding protein	Activation	Transcription regulation	x	Using a chromatin immunoprecipitation-paired end diTag cloning and sequencing strategy it was identified ESR1 (nuclear) binding site on LRRC49.	17542648	205225_at;211627_x_at	219338_s_at	3.62413
226	ESR1 (nuclear)	Transcription factor	TGF-beta 1	Receptor ligand	Activation	Transcription regulation	x	ESR1 (nuclear) probably regulates transcription of TGF-beta 1 in human B-cell lymphoma.	18277385;19771170	205225_at;211627_x_at	203085_s_at	-2.04924
227	ESR1 (nuclear)	Transcription factor	RBM24	Generic binding protein	Activation	Transcription regulation	x	Using a chromatin immunoprecipitation-paired end diTag cloning and sequencing strategy it was identified ESR1 (nuclear) binding site on RBM24.	17542648;23843231	205225_at;211627_x_at	235004_at	-6.47699
228	ESR1 (nuclear)	Transcription factor	CDH26	Generic binding protein	Activation	Transcription regulation	x	Functional Estrogen resposive elements (EREs) were detected in the flanking regions of primary target genes up-regulated in the presence of cycloheximide (EGR3, p107, Carbonic anhydrase XII, WISP2, CDH26 and Chk1).	17542648;17986456;21167036	205225_at;211627_x_at	233663_s_at;232306_at	-10.2915
229	ESR1 (nuclear)	Transcription factor	PTPRO	Generic receptor	Activation	Transcription regulation	x	ESR1 (nuclear) probably regulates transcription of PTPRO in human B-cell lymphoma.	18277385;22821478	205225_at;211627_x_at	208121_s_at;1554199_at	3.58179
230	ESR1 (nuclear)	Transcription factor	RIP140	Generic binding protein	Activation	Transcription regulation	x	ESR1 (ER-alpha) interacts with NRIP1 (RIP140). This interaction was modelled on a demonstrated interaction between human ESR1 and mouse NRIP1.	7641693;8887632;9115274;9192902;9774463;15345050;15677324;15790569;16009131;16391242;16439465;16961928;17013392;17056252;17901129;21151129;21167036;21182203;21235772;21502505;23403292;23404106;23676274;23885094	205225_at;211627_x_at	202600_s_at;202599_s_at	-5.84083
231	ESR1 (nuclear)	Transcription factor	ABLIM3	Generic binding protein	Activation	Transcription regulation	x	ESR1 regulates transcription of ABLIM3.	17901129;20547749	205225_at;211627_x_at	205730_s_at	-5.72825
232	ESR1 (nuclear)	Transcription factor	Chk1	Protein kinase	Activation	Transcription regulation	x	Functional Estrogen resposive elements (EREs) were detected in the flanking regions of primary target genes up-regulated in the presence of cycloheximide (EGR3, p107, Carbonic anhydrase XII, WISP2, CDH26 and Chk1).	17986456	205225_at;211627_x_at	238075_at	2.54689
233	ESR1 (nuclear)	Transcription factor	CIZ1	Generic binding protein	Activation	Transcription regulation	x	ESR1 (nuclear) can bind to gene CIZ1 promoter and activates CIZ1 expression.	17013392;17108141	205225_at;211627_x_at	213977_s_at;205516_x_at;211358_s_at	-2.76621
234	ESR1 (nuclear)	Transcription factor	GPATCH4	Generic binding protein	Activation	Transcription regulation	x	Using a chromatin immunoprecipitation-paired end diTag cloning and sequencing strategy it was identified ESR1 (nuclear) binding site on GPATCH4.	17542648	205225_at;211627_x_at	224634_at;224633_s_at;224632_at;221733_s_at	2.59332
235	ESR1 (nuclear)	Transcription factor	OSBPL5	Generic binding protein	Activation	Transcription regulation	x	Osbpl5 was identificated as ESR1 (nuclear) target gene by ChIP-on-Chip analysis and ChIP cloning.	17510434	205225_at;211627_x_at	233734_s_at	-2.12174
236	ESR1 (nuclear)	Transcription factor	Coagulation factor XII	Generic protease	Activation	Transcription regulation	x	ESR1 (nuclear) binds to gene Coagulation factor XII promoter and activates Coagulation factor XII expression.	8733013;15031323;15790569;17013392	205225_at;211627_x_at	205774_at	-7.58674
237	ESR1 (nuclear)	Transcription factor	MBD6	Generic binding protein	Activation	Transcription regulation	x	By using chromatin immunoprecipitation assay there were identificated ESR1 (nuclear)-binding regions in MBD6.	15762987;17901129	205225_at;211627_x_at	227833_s_at;226076_s_at	-1.99755
238	ESR1 (nuclear)	Transcription factor	MLL5	Protein	Activation	Transcription regulation	x	ESR1 (nuclear) activates transcription of MLL5 .	23526455	205225_at;211627_x_at	223190_s_at	-1.94896
239	ESR1 (nuclear)	Transcription factor	GPR173	GPCR	Activation	Transcription regulation	x	GPR173 was identificated as ESR1 (nuclear) target gene by ChIP-on-Chip analysis and ChIP cloning.	17510434	205225_at;211627_x_at	1556039_s_at	-9.99888
240	ESR1 (nuclear)	Transcription factor	RAMP3	Generic receptor	Activation	Transcription regulation	x	ESR1 (nuclear) can bind to gene RAMP3 promoter and activates RAMP3 expression.	16461929	205225_at;211627_x_at	205326_at	-4.11432
241	ESR1 (nuclear)	Transcription factor	LRP16	Generic binding protein	Activation	Transcription regulation	x	ESR1 (nuclear) binds to gene LRP16 promoter and activates LRP16 expression.	12790785;15691879;17893710;17914104;18206366;19403568	205225_at;211627_x_at	219188_s_at	-2.97531
242	ESR1 (nuclear)	Transcription factor	IBP4	Generic binding protein	Activation	Transcription regulation	x	Using a chromatin immunoprecipitation-paired end diTag cloning and sequencing strategy it was identified ESR1 (nuclear) binding site on IBP4.	10342835;11345900;12370120;15031323;15072547;15762987;16961928;17013392;17158757;17542648;17962383;21167036;21235772;21632823;22446102;23526455;24425047	205225_at;211627_x_at	201508_at	-64.133
243	ESR1 (nuclear)	Transcription factor	CELSR2	GPCR	Activation	Transcription regulation	x	Using a chromatin immunoprecipitation-paired end diTag cloning and sequencing strategy it was identified ESR1 (nuclear) binding site on CELSR2.	15762987;17542648;19622763;20047966;21235772	205225_at;211627_x_at	204029_at;36499_at	-4.87153
244	ESR1 (nuclear)	Transcription factor	HAG-2	Protein	Activation	Transcription regulation	x	AGR2 is transcriptionally activated by estrogen through ERalpha	20531310	205225_at;211627_x_at	209173_at;228969_at	-92.934
245	ESR1 (nuclear)	Transcription factor	TGM2	Generic enzyme	Activation	Transcription regulation	x	ESR1 (nuclear) probably regulates transcription of TGM2 in human B-cell lymphoma.	19574448	205225_at;211627_x_at	201042_at	-3.80197
246	ESR1 (nuclear)	Transcription factor	OKL38	Receptor ligand	Activation	Transcription regulation	x	Using a chromatin immunoprecipitation-paired end diTag cloning and sequencing strategy it was identified ESR1 (nuclear) binding site on OKL38.	17542648	205225_at;211627_x_at	219475_at	-2.86464
247	ESR1 (nuclear)	Transcription factor	Galanin	Receptor ligand	Activation	Transcription regulation	x	ESR1 (nuclear) can bind to gene Galanin promoter and activates Galanin expression.	7536007;9348190	205225_at;211627_x_at	214240_at;207466_at	5.01852
248	ESR1 (nuclear)	Transcription factor	RET	Protein	Activation	Transcription regulation	x	Using a chromatin immunoprecipitation-paired end diTag cloning and sequencing strategy it was identified ESR1 (nuclear) binding site on RET.	17158757;17542648;18533032;21235772;21737465;21947652;23526455;24049078	205225_at;211627_x_at	215771_x_at;205879_x_at;211421_s_at	-20.0177
249	ESR1 (nuclear)	Transcription factor	PLOD2	Generic enzyme	Activation	Transcription regulation	x	ESR1 upregulates transcription of PLOD2.	17013392;20047966;21235772;23526455	205225_at;211627_x_at	202619_s_at	-2.14949
250	ESR1 (nuclear)	Transcription factor	ASNS	Generic enzyme	Activation	Transcription regulation	x	ESR1 (nuclear) probably regulates transcription of ASNS in human B-cell lymphoma.	15762987;18277385;18973695	205225_at;211627_x_at	205047_s_at	3.13034
251	ESR1 (nuclear)	Transcription factor	E2F1	Transcription factor	Activation	Transcription regulation	x	Transcriptional activation of E2F1 gene expression by 17beta-estradiol is regulated by multiprotein ESR1/Sp1-NFYA interactions at GC-rich and two CCAAT elements in the proximal region of the E2F1 gene promoter.	10446910;11345900;12697671;15031323;17872378;17909268;17986456;17998543;18172323;20215421;22820289;23770852	205225_at;211627_x_at	204947_at	2.08528
252	ESR1 (nuclear)	Transcription factor	BASE	Protein	Activation	Transcription regulation	x	The recruitment of both ER alpha and FoxA1 to this region was shown by chromatin immunoprecipitation analysis.	18172302	205225_at;211627_x_at	1555554_at	-4.88056
253	ESR1 (nuclear)	Transcription factor	SRD5A1	Generic enzyme	Activation	Transcription regulation	x	ERalpha occupies SRD5A1 enhancer.	20547749	205225_at;211627_x_at	210959_s_at;211056_s_at;204675_at	-2.67697
254	ESR1 (nuclear)	Transcription factor	Cathepsin D	Generic protease	Activation	Transcription regulation	x	Using a chromatin immunoprecipitation-paired end diTag cloning and sequencing strategy it was identified ESR1 (nuclear) binding site on Cathepsin D.	7935485;8195246;9611253;11136970;11165043;11345900;11410592;11452016;11923541;12063183;12145335;15031323;15072547;15345050;15790569;15808510;16603732;16961928;17013392;17510434;17542648;17624412;17674191;19082494;19117995;19383337;19515975;20111054;20419059;21235772;21502505;21596782;21632823;22345290;22399296;22820289;22986521;23101584;24096540;24288367;24469035	205225_at;211627_x_at	200766_at	-10.739
255	ESR1 (nuclear)	Transcription factor	c-Fos	Transcription factor	Activation	Transcription regulation	x	Using a chromatin immunoprecipitation-paired end diTag cloning and sequencing strategy it was identified ESR1 (nuclear) binding site on c-Fos.	1517237;2119495;8114761;11345900;11452016;12774124;15525597;15808510;16293641;17013392;17317669;17515612;17542648;17991765;18258689;19563758;21151129;21167036;22125492;23320102;23861392	205225_at;211627_x_at	209189_at	-10.1835
256	ESR1 (nuclear)	Transcription factor	RARalpha	Transcription factor	Activation	Transcription regulation	x	Using a chromatin immunoprecipitation-paired end diTag cloning and sequencing strategy it was identified ESR1 (nuclear) binding site on RARalpha.	7585542;8732679;9626663;9717844;10076999;11345900;12727970;15031323;15831516;15870697;17013392;17542648;17641689;17909268;21151129;21167036;21632823;22217937;23101584	205225_at;211627_x_at	203750_s_at;203749_s_at;216300_x_at	-2.69041
257	ESR1 (nuclear)	Transcription factor	SSTR2	GPCR	Activation	Transcription regulation	x	ESR1 was recruited to the ERE half-site after estrogen treatment.	9654128;10619399;11250922;15029461;15147500;18234910	205225_at;211627_x_at	214597_at	5.02903
258	ESR1 (nuclear)	Transcription factor	IGF-1 receptor	Receptor with enzyme activity	Activation	Transcription regulation	x	ESR1 (nuclear) binds to gene IGF-1 receptor promoter and promotes IGF-1 receptor expression.	10749889;16113100;16647191;16815029;17170218;22128190;22835548;23101584;23821363;24051437;24281069	205225_at;211627_x_at	203628_at;225330_at;203627_at	-3.13524
259	ESR1 (nuclear)	Transcription factor	CYP1B1	Generic enzyme	Activation	Transcription regulation	x	Transcription regulation of CYP1B1 by ESR1 (nuclear) was shown by chromatin immunoprecipitation and chip-on-chip assay.	10357772;10415108;12970067;15126349;15677324;15964790;16010691;16087863;16606704;16961928;17511620;17515612;19470599;21235772;21502505;22071320;22446103;23828038;23855798;24299737	205225_at;211627_x_at	202437_s_at;202436_s_at;202435_s_at	-10.7121
260	ESR1 (nuclear)	Transcription factor	EFP	Transcription factor	Activation	Transcription regulation	x	EFP was identificated as ESR1 (nuclear) target gene by chromatin immunoprecipitation and RT-PCR.	8248217;10781795;12075357;15031323;16961928;17013392	205225_at;211627_x_at	224806_at	-3.18245
261	ESR1 (nuclear)	Transcription factor	TFF1	Generic binding protein	Activation	Transcription regulation	x	ERalpha binds to the ERE-containing region of the TFF1 promoter and drives TFF1 gene expression.	2460749;2919170;10490106;10811566;11136970;11217079;11452016;11517191;11893728;12063183;12112006;12370120;12714702;12754377;12774124;14675539;14722073;14980219;15031323;15072547;15149721;15199112;15289619;15304487;15314175;15367689;15496419;15525597;15528270;15541729;15677324;15743834;15790569;15808510;15821115;15891768;15964790;15987735;16009131;16061635;16087863;16293641;16489053;16651411;16690…	205225_at;211627_x_at	205009_at	-375.901
262	ESR1 (nuclear)	Transcription factor	EBBP	Generic binding protein	Activation	Transcription regulation	x	ESR1 (nuclear) regulation of EBBP promoter was shown by ChIP-on-chip analysis.	9817599;16087863;18973695	205225_at;211627_x_at	204341_at	-2.08932
263	ESR1 (nuclear)	Transcription factor	microRNA 92	RNA	Inhibition	Transcription regulation	x	ESR1 activation stimulates transcription of microRNA 92. PMID:19706389	19706389;19826037	205225_at;211627_x_at	232291_at	22.6844
264	ESR1 (nuclear)	Transcription factor	ErbB2	Receptor with enzyme activity	Inhibition	Transcription regulation	x	ESR1 (nuclear) decreases ErbB2 mRNA expression.	15072547;15173068;17259347;17986456;17992604;19005469;19082494;21636853	205225_at;211627_x_at	216836_s_at	-2.29808
265	ESR1 (nuclear)	Transcription factor	BMP7	Receptor ligand	Inhibition	Transcription regulation	x	LCoR, CtBP1 and ESR1 recruited to the BMP7 gene promoter as determinated by ChIP-qPCR assays.	19744931;19744932;20348243;21235772	205225_at;211627_x_at	209591_s_at;211260_at;211259_s_at	-5.82644
266	ESR1 (nuclear)	Transcription factor	Reprimo	Generic binding protein	Inhibition	Transcription regulation	x	ESR1 downregulates transcription of Reprimo.	17013392;19917725;21235772	205225_at;211627_x_at	219370_at	3.62552
267	ESR1 (nuclear)	Transcription factor	ABCC5	Transporter	Inhibition	Transcription regulation	x	Using a chromatin immunoprecipitation-paired end diTag cloning and sequencing strategy it was identified ESR1 (nuclear) binding site on ABCC5.	15072547;16087863;16606704;17542648;19622763;21182203;21235772	205225_at;211627_x_at	1558460_at;209380_s_at;226363_at	-2.95369
268	ESR1 (nuclear)	Transcription factor	NCKX3	Generic channel	Inhibition	Transcription regulation	x	Using a chromatin immunoprecipitation-paired end diTag cloning and sequencing strategy it was identified ESR1 (nuclear) binding site on NCKX3.	17542648	205225_at;211627_x_at	219090_at;57588_at	-20.9362
269	ESR1 (nuclear)	Transcription factor	FAP-1	Generic phosphatase	Inhibition	Transcription regulation	x	FAP-1 was identificated as ESR1 (nuclear) target gene by chromatin immunoprecipitation analysis, luciferase reporter assay RT-PCR.	16455494;16606704	205225_at;211627_x_at	204201_s_at	2.11165
270	ESR1 (nuclear)	Transcription factor	Plakophilin 1	Generic binding protein	Inhibition	Transcription regulation	x	ESR1 (nuclear) probably regulates transcription of Plakophilin 1 in human B-cell lymphoma.	18277385;23526455	205225_at;211627_x_at	221854_at;205724_at	-6.47559
271	ESR1 (nuclear)	Transcription factor	P-cadherin	Generic binding protein	Inhibition	Transcription regulation	x	ESR1 (nuclear) inhibits transcription of P-cadherin .	20348243	205225_at;211627_x_at	203256_at	-39.8477
272	ESR1 (nuclear)	Transcription factor	WWOX	Generic enzyme	Inhibition	Transcription regulation	x	Using a chromatin immunoprecipitation-paired end diTag cloning and sequencing strategy it was identified ESR1 (nuclear) binding site on WWOX.	16606704;17542648	205225_at;211627_x_at	210695_s_at;219077_s_at	-3.55103
273	ESR1 (nuclear)	Transcription factor	SREBP1 precursor	Generic binding protein	Inhibition	Transcription regulation	x	ESR1 (nuclear) physically interacts with SREBP1 precursor.	12021179;24277692	205225_at;211627_x_at	1558875_at;202308_at	-3.84937
274	ESR1 (nuclear)	Transcription factor	ZNF217	Transcription factor	Inhibition	Transcription regulation	x	Using a chromatin immunoprecipitation-paired end diTag cloning and sequencing strategy it was identified ESR1 (nuclear) binding site on ZNF217.	15072547;15608294;16455494;17542648;23134758	205225_at;211627_x_at	203739_at	-6.45048
275	ESR1 (nuclear)	Transcription factor	ELF3	Transcription factor	Inhibition	Transcription regulation	x	Using a chromatin immunoprecipitation-paired end diTag cloning and sequencing strategy it was identified ESR1 (nuclear) binding site on ELF3.	17542648;20348243;21235772	205225_at;211627_x_at	210827_s_at;201510_at;229842_at	-57.0413
276	ESR1 (nuclear)	Transcription factor	MALL	Generic binding protein	Inhibition	Transcription regulation	x	Putative ESR1 (nuclear) transcription factor-binding site is found in promoter region of MALL.	16322326;21235772	205225_at;211627_x_at	209373_at	-17.6752
277	ESR1 (nuclear)	Transcription factor	AMPO	Metalloprotease	Inhibition	Transcription regulation	x	Using a chromatin immunoprecipitation-paired end diTag cloning and sequencing strategy it was identified ESR1 (nuclear) binding site on Aminopeptidase-O.	17542648	205225_at;211627_x_at	212848_s_at;232270_at	-11.6301
278	ESR1 (nuclear)	Transcription factor	C14orf159	Protein	Inhibition	Transcription regulation	x	Using a chromatin immunoprecipitation-paired end diTag cloning and sequencing strategy it was identified ESR1 (nuclear) binding site on C14orf159.	17275994;17542648;17901129;22446102	205225_at;211627_x_at	218298_s_at	3.57718
279	ESR1 (nuclear)	Transcription factor	PLEKHF1	Generic binding protein	Inhibition	Transcription regulation	x	Putative ESR1 (nuclear) transcription factor-binding site is found in promoter region of PLEKHF1.	20348243;21235772	205225_at;211627_x_at	219566_at	2.0262
280	ESR1 (nuclear)	Transcription factor	Calpain 9	Generic protease	Inhibition	Transcription regulation	x	ESR1 (nuclear) inhibits transcription of Calpain 9 .	20348243	205225_at;211627_x_at	210641_at;208063_s_at	-3.10729
281	ESR1 (nuclear)	Transcription factor	CCL28	Receptor ligand	Inhibition	Transcription regulation	x	Using a chromatin immunoprecipitation-paired end diTag cloning and sequencing strategy it was identified ESR1 (nuclear) binding site on CCL28.	17542648	205225_at;211627_x_at	224240_s_at;224027_at;238750_at	-6.92313
282	ESR1 (nuclear)	Transcription factor	ERK1 (MAPK3)	Protein kinase	Inhibition	Transcription regulation	x	ERK1 is a target of ER-alpha.	22207717	205225_at;211627_x_at	212046_x_at	-2.81406
283	ESR1 (nuclear)	Transcription factor	NEDD4L	Generic enzyme	Inhibition	Transcription regulation	x	ESR1 (nuclear) inhibits transcription of NEDD4L .	20348243	205225_at;211627_x_at	226974_at	2.16388
284	ESR1 (nuclear)	Transcription factor	HIVEP3	Generic binding protein	Inhibition	Transcription regulation	x	Using a chromatin immunoprecipitation-paired end diTag cloning and sequencing strategy it was identified ESR1 (nuclear) binding site on HIVEP3.	17542648	205225_at;211627_x_at	235122_at;244764_at	-3.89331
285	ESR1 (nuclear)	Transcription factor	FAM83B	Protein	Inhibition	Transcription regulation	x	Using a chromatin immunoprecipitation-paired end diTag cloning and sequencing strategy it was identified ESR1 (nuclear) binding site on FAM83B.	17542648	205225_at;211627_x_at	232202_at;1563900_at	-29.3767
286	ESR1 (nuclear)	Transcription factor	TMEM106C	Protein	Inhibition	Transcription regulation	x	Using a chromatin immunoprecipitation-paired end diTag cloning and sequencing strategy it was identified ESR1 (nuclear) binding site on TMEM106C.	17542648	205225_at;211627_x_at	239831_at	1.74304
287	ESR1 (nuclear)	Transcription factor	LASS2	Generic binding protein	Inhibition	Transcription regulation	x	Using a chromatin immunoprecipitation-paired end diTag cloning and sequencing strategy it was identified ESR1 (nuclear) binding site on LASS2.	17542648	205225_at;211627_x_at	222212_s_at	-2.67284
288	ESR1 (nuclear)	Transcription factor	CLSP	Generic binding protein	Inhibition	Transcription regulation	x	ESR1inhibits transcription of CLSP.	19890323;20348243;21235772	205225_at;211627_x_at	220414_at	-3.28145
289	ESR1 (nuclear)	Transcription factor	BS69	Generic binding protein	Inhibition	Transcription regulation	x	Using a chromatin immunoprecipitation-paired end diTag cloning and sequencing strategy it was identified ESR1 (nuclear) binding site on BS69.	17013392;17542648	205225_at;211627_x_at	202136_at;202137_s_at	-5.12912
290	ESR1 (nuclear)	Transcription factor	IBP3	Generic binding protein	Inhibition	Transcription regulation	x	ESR1 (nuclear) downregulates IBP3 expression	16322326	205225_at;211627_x_at	210095_s_at;212143_s_at	-16.112
291	ESR1 (nuclear)	Transcription factor	microRNA 92-1	RNA	Inhibition	Transcription regulation	x	It was shown the repression of miRNAs 23-27, 181, 200c, 18 clusters expression by E2.	19826037;23064179	205225_at;211627_x_at	232291_at	22.6844
292	ESR1 (nuclear)	Transcription factor	COH1	Protein	Inhibition	Transcription regulation	x	Using a chromatin immunoprecipitation-paired end diTag cloning and sequencing strategy it was identified ESR1 (nuclear) binding site on COH1.	17542648	205225_at;211627_x_at	213243_at;236254_at	-2.14036
293	ESR1 (nuclear)	Transcription factor	Zimp10	Generic binding protein	Inhibition	Transcription regulation	x	ESR1 (nuclear) probably regulates transcription of Zimp10 in human B-cell lymphoma.	18277385;20348243	205225_at;211627_x_at	212124_at	-2.9022
294	ESR1 (nuclear)	Transcription factor	SIAT4C	Generic enzyme	Inhibition	Transcription regulation	x	ESR1 (nuclear) inhibits transcription of SIAT4C .	20348243	205225_at;211627_x_at	203759_at	-4.05713
295	ESR1 (nuclear)	Transcription factor	SLC38A1	Transporter	Inhibition	Transcription regulation	x	Using a chromatin immunoprecipitation-paired end diTag cloning and sequencing strategy it was identified ESR1 (nuclear) binding site on SLC38A1.	16961928;17542648	205225_at;211627_x_at	224579_at	-1.78938
296	ESR1 (nuclear)	Transcription factor	C14orf132	Protein	Inhibition	Transcription regulation	x	Using a chromatin immunoprecipitation-paired end diTag cloning and sequencing strategy it was identified ESR1 (nuclear) binding site on C14orf132.	17542648	205225_at;211627_x_at	231859_at;218820_at	-6.16696
297	ESR1 (nuclear)	Transcription factor	UGT1A1	Generic enzyme	Inhibition	Transcription regulation	x	ESR1 (nuclear) decreases UGT1A1 mRNA expression.	15072547;23714156	205225_at;211627_x_at	207126_x_at;215125_s_at;204532_x_at;206094_x_at	-2.60343
298	ESR1 (nuclear)	Transcription factor	SLC44A3	Protein	Inhibition	Transcription regulation	x	ESR1 regulates transcription of Slc44a3.	17542648;17901129	205225_at;211627_x_at	228221_at	-3.09152
299	ESR1 (nuclear)	Transcription factor	MARCKS	Generic binding protein	Inhibition	Transcription regulation	x	MARCKS promoter has a putative ESR1-binding site.	16606704;20348243	205225_at;211627_x_at	213002_at;201670_s_at;225897_at;201669_s_at	5.8042
300	ESR1 (nuclear)	Transcription factor	MLPH	Generic binding protein	Inhibition	Transcription regulation	x	Using a chromatin immunoprecipitation-paired end diTag cloning and sequencing strategy it was identified ESR1 (nuclear) binding site on MLPH.	17542648;24179381	205225_at;211627_x_at	218211_s_at	-236.824
301	ESR1 (nuclear)	Transcription factor	Ephrin-A receptor 3	Receptor with enzyme activity	Inhibition	Transcription regulation	x	Using a chromatin immunoprecipitation-paired end diTag cloning and sequencing strategy it was identified ESR1 (nuclear) binding site on Ephrin-A receptor 3.	17542648	205225_at;211627_x_at	206070_s_at	5.5778
302	ESR1 (nuclear)	Transcription factor	YPEL3	Protein	Inhibition	Transcription regulation	x	Using a chromatin immunoprecipitation-paired end diTag cloning and sequencing strategy it was identified ESR1 (nuclear) binding site on MGC10500.	17542648	205225_at;211627_x_at	223179_at;232077_s_at	-13.8022
303	ESR1 (nuclear)	Transcription factor	PLEKHF2	Generic binding protein	Inhibition	Transcription regulation	x	Using a chromatin immunoprecipitation-paired end diTag cloning and sequencing strategy it was identified ESR1 (nuclear) binding site on PLEKHF2.	17542648	205225_at;211627_x_at	218640_s_at;222699_s_at	-4.71866
304	ESR1 (nuclear)	Transcription factor	CAB39L	Generic binding protein	Inhibition	Transcription regulation	x	Using a chromatin immunoprecipitation-paired end diTag cloning and sequencing strategy it was identified ESR1 (nuclear) binding site on CAB39L.	17542648	205225_at;211627_x_at	225914_s_at	-2.51596
305	ESR1 (nuclear)	Transcription factor	Rap1GAP1	Protein	Inhibition	Transcription regulation	x	Using a chromatin immunoprecipitation-paired end diTag cloning and sequencing strategy it was identified ESR1 (nuclear) binding site on Rap1GAP1.	17542648;18838536	205225_at;211627_x_at	203911_at	-1.87782
306	ESR1 (nuclear)	Transcription factor	RDC1	GPCR	Inhibition	Transcription regulation	x	ESR1 (nuclear) can bind to gene RDC1 promoter.	17013392;17962382;23352615	205225_at;211627_x_at	232746_at;212977_at	-130.19
307	ESR1 (nuclear)	Transcription factor	Tob1	Generic binding protein	Inhibition	Transcription regulation	x	Transcription regulation of Tob1 by ESR1 (nuclear) was shown by chromatin immunoprecipitation and chip-on-chip assay.	17515612;19890323	205225_at;211627_x_at	202704_at	-2.14035
308	ESR1 (nuclear)	Transcription factor	Lunatic fringe	Generic enzyme	Inhibition	Transcription regulation	x	ESR1 (nuclear) probably regulates transcription of Lunatic fringe in human B-cell lymphoma.	18277385;20348243	205225_at;211627_x_at	228762_at	-25.6902
309	ESR1 (nuclear)	Transcription factor	S100P	Generic binding protein	Inhibition	Transcription regulation	x	S100P is a target of ER-alpha.	22207717	205225_at;211627_x_at	204351_at	-136.445
310	ESR1 (nuclear)	Transcription factor	BMP receptor 2	Receptor with enzyme activity	Inhibition	Transcription regulation	x	BMPR2 gene expression is reduced in females compared to males in live humans and in mice, likely through direct estrogen receptor alpha binding to the BMPR2 promoter.	22348410	205225_at;211627_x_at	225144_at;238516_at	-2.43805
311	ESR1 (nuclear)	Transcription factor	UGT1A3	Generic enzyme	Inhibition	Transcription regulation	x	ESR1 (nuclear) inhibits transcription of UGT1A3 .	23714156	205225_at;211627_x_at	215125_s_at;206094_x_at	-2.59034
312	ESR1 (nuclear)	Transcription factor	CTIP1	Generic binding protein	Inhibition	Transcription regulation	x	CTIP1 was identificated as ESR1 (nuclear) target gene by chromatin immunoprecipitation analysis, luciferase reporter assay RT-PCR.	16455494	205225_at;211627_x_at	210347_s_at;222891_s_at;219498_s_at;219497_s_at	34.5586
313	ESR1 (nuclear)	Transcription factor	ASSY	Generic enzyme	Inhibition	Transcription regulation	x	ESR1 downregulates transcription of ASSY.	17013392;23134758	205225_at;211627_x_at	207076_s_at	2.34637
314	ESR1 (nuclear)	Transcription factor	Aquaporin 3	Generic channel	Inhibition	Transcription regulation	x	Aquaporin 3 promoter has a putative ESR1-binding site.	17550982;20348243	205225_at;211627_x_at	39248_at;39249_at;203747_at	-37.1997
315	ESR1 (nuclear)	Transcription factor	NKCC1	Transporter	Inhibition	Transcription regulation	x	Using a chromatin immunoprecipitation-paired end diTag cloning and sequencing strategy it was identified ESR1 (nuclear) binding site on NKC1.	17542648	205225_at;211627_x_at	204404_at	-4.01055
316	ESR1 (nuclear)	Transcription factor	Calpain 2(m)	Generic protease	Inhibition	Transcription regulation	x	ESR1 (nuclear) inhibits transcription of Calpain 2(m) .	16524385;19376833	205225_at;211627_x_at	214888_at;208683_at	7.39312
317	ESR1 (nuclear)	Transcription factor	FAM174B	Protein	Inhibition	Transcription regulation	x	ESR1 is proposed to regulate transcription of FAM174B.	19890323;20348243;21235772	205225_at;211627_x_at	51158_at;222085_at;221880_s_at	-5.8736
318	ESR1 (nuclear)	Transcription factor	WIPI1	Generic binding protein	Inhibition	Transcription regulation	x	ESR1 (nuclear) inhibits transcription of WIPI1 .	20348243	205225_at;211627_x_at	203827_at;213836_s_at	-4.88236
319	ESR1 (nuclear)	Transcription factor	WT1	Transcription factor	Inhibition	Transcription regulation	x	ESR1 inhibits expression of WT1.	19321454;23101584	205225_at;211627_x_at	206067_s_at	10.7505
320	ESR1 (nuclear)	Transcription factor	SALL4	Generic binding protein	Inhibition	Transcription regulation	x	Using a chromatin immunoprecipitation-paired end diTag cloning and sequencing strategy it was identified ESR1 (nuclear) binding site on SALL4.	17542648;21235772	205225_at;211627_x_at	229661_at	-4.07062
321	ESR1 (nuclear)	Transcription factor	Claudin-7	Generic binding protein	Inhibition	Transcription regulation	x	ESR1 (nuclear) probably regulates transcription of Claudin-7 in human B-cell lymphoma.	18277385;22207717	205225_at;211627_x_at	202790_at	-15.6017
322	ESR1 (nuclear)	Transcription factor	SOX13	Transcription factor	Inhibition	Transcription regulation	x	ESR1 (nuclear) inhibits transcription of SOX13 .	20348243	205225_at;211627_x_at	209736_at;38918_at	-3.26012
323	ESR1 (nuclear)	Transcription factor	UGT1A6	Generic enzyme	Inhibition	Transcription regulation	x	ESR1 (nuclear) inhibits transcription of UGT1A6 .	23714156	205225_at;211627_x_at	206094_x_at;207126_x_at;215125_s_at;204532_x_at	-2.60343
324	ESR1 (nuclear)	Transcription factor	SYTL2	Generic binding protein	Inhibition	Transcription regulation	x	Using a chromatin immunoprecipitation-paired end diTag cloning and sequencing strategy it was identified ESR1 (nuclear) binding site on SYTL2.	16087863;17542648;20348243	205225_at;211627_x_at	225496_s_at;232914_s_at;220613_s_at	-58.038
325	ESR1 (nuclear)	Transcription factor	Cingulin	Generic binding protein	Inhibition	Transcription regulation	x	Cingulin was identificated as ESR1 (nuclear) target gene by ChIP-on-Chip assay.	15608294;20348243;21235772	205225_at;211627_x_at	223232_s_at;223233_s_at	-3.96644
326	ESR1 (nuclear)	Transcription factor	microRNA 21	RNA	Inhibition	Transcription regulation	x	ER{alpha} binds to miR-21-regulatory regions as was showed by ChIP assay.	17766684;19528081;19826037;21131358;22231442;23238785	205225_at;211627_x_at	220990_s_at;224917_at	-39.3521
327	ESR1 (nuclear)	Transcription factor	IGSF3	Protein	Inhibition	Transcription regulation	x	Using a chromatin immunoprecipitation-paired end diTag cloning and sequencing strategy it was identified ESR1 (nuclear) binding site on IGSF3.	16087863;17542648	205225_at;211627_x_at	202421_at	-4.23744
328	ESR1 (nuclear)	Transcription factor	PSCA	Generic binding protein	Inhibition	Transcription regulation	x	Using a chromatin immunoprecipitation-paired end diTag cloning and sequencing strategy it was identified ESR1 (nuclear) binding site on PSCA.	17542648	205225_at;211627_x_at	205319_at	-9.25823
329	ESR1 (nuclear)	Transcription factor	DIP13 beta	Generic binding protein	Inhibition	Transcription regulation	x	Using a chromatin immunoprecipitation-paired end diTag cloning and sequencing strategy it was identified ESR1 (nuclear) binding site on DIP13 beta.	17542648	205225_at;211627_x_at	218218_at	-1.94523
330	ESR1 (nuclear)	Transcription factor	c-Maf	Transcription factor	Inhibition	Transcription regulation	x	Using a chromatin immunoprecipitation-paired end diTag cloning and sequencing strategy it was identified ESR1 (nuclear) binding site on c-Maf.	17542648	205225_at;211627_x_at	209348_s_at;1566324_a_at;206363_at	9.09943
331	ESR1 (nuclear)	Transcription factor	Keratin 4	Generic binding protein	Inhibition	Transcription regulation	x	ESR1 regulates transcription of Keratin 4.	16322326;17624412;17901129;17986456	205225_at;211627_x_at	213240_s_at;214399_s_at	-29.946
332	ESR1 (nuclear)	Transcription factor	PRKCBP1	Generic binding protein	Inhibition	Transcription regulation	x	Using a chromatin immunoprecipitation-paired end diTag cloning and sequencing strategy it was identified ESR1 (nuclear) binding site on PRKCBP1.	17542648;21878914	205225_at;211627_x_at	207130_at;209048_s_at;209049_s_at;230533_at;214795_at	-3.28297
333	ESR1 (nuclear)	Transcription factor	ErbB4	Receptor with enzyme activity	Inhibition	Transcription regulation	x	Using a chromatin immunoprecipitation-paired end diTag cloning and sequencing strategy it was identified ESR1 (nuclear) binding site on ErbB4.	16912174;17158757;17542648;17872378;18533032	205225_at;211627_x_at	233498_at;214053_at	-2.70896
334	ESR1 (nuclear)	Transcription factor	APM2	Protein	Inhibition	Transcription regulation	x	ESR1 (nuclear) inhibits transcription of APM2 .	20348243	205225_at;211627_x_at	203571_s_at	-13.7087
335	ESR1 (nuclear)	Transcription factor	Neprilysin	Metalloprotease	Inhibition	Transcription regulation	x	Using a chromatin immunoprecipitation-paired end diTag cloning and sequencing strategy it was identified ESR1 (nuclear) binding site on Neprilysin.	17542648;17901129;19897485	205225_at;211627_x_at	203434_s_at	-5.65904
336	ESR1 (nuclear)	Transcription factor	NSBP1	Generic binding protein	Inhibition	Transcription regulation	x	NSBP1 is a ESR1-responsive GENE.	19574448	205225_at;211627_x_at	221606_s_at;221238_at	5.99064
337	ESR1 (nuclear)	Transcription factor	PLAUR (uPAR)	Generic receptor	Inhibition	Transcription regulation	x	ESR1 inhibits expression of PLAUR.	18277385;19321454	205225_at;211627_x_at	214866_at;210845_s_at;211924_s_at	4.36247
338	ESR1 (nuclear)	Transcription factor	PSMA3	Generic protease	Inhibition	Transcription regulation	x	Using a chromatin immunoprecipitation-paired end diTag cloning and sequencing strategy it was identified ESR1 (nuclear) binding site on PSMA3.	17542648;18973695	205225_at;211627_x_at	237300_at	-1.91447
339	ESR1 (nuclear)	Transcription factor	Keratin 7	Generic binding protein	Inhibition	Transcription regulation	x	In an estrogen receptor (ER)-positive ovarian cancer cell line, quantitative RT-PCR analysis demonstrated that Keratin 7 was down-regulated. The E2 modulation of this gene was reversed by the anti-estrogen tamoxifen and was ERalpha-dependent.	16322326;17624412	205225_at;211627_x_at	1558393_at;1558394_s_at;209016_s_at	-12.0998
340	ESR1 (nuclear)	Transcription factor	Elk-4	Transcription factor	Inhibition	Transcription regulation	x	Elk-4 is a ESR1 target gene.	21167036	205225_at;211627_x_at	214831_at;238761_at;225159_s_at	-4.90589
341	ESR1 (nuclear)	Transcription factor	UGPA2	Generic enzyme	Inhibition	Transcription regulation	x	UCPA2 is a ESR1-responsive GENE.	19574448	205225_at;211627_x_at	205480_s_at	-1.9363
342	ESR1 (nuclear)	Transcription factor	FIBL-6	Generic binding protein	Inhibition	Transcription regulation	x	Using a chromatin immunoprecipitation-paired end diTag cloning and sequencing strategy it was identified ESR1 (nuclear) binding site on FIBL-6.	16606704;17542648;17962382	205225_at;211627_x_at	235944_at	-53.7632
343	ESR1 (nuclear)	Transcription factor	KCTD21	Voltage-gated ion channel	Inhibition	Transcription regulation	x	ESR1inhibits transcription of KCTD21.	19890323	205225_at;211627_x_at	229873_at	-4.94996
344	ESR1 (nuclear)	Transcription factor	SLC1A2/EAAT2	Transporter	Inhibition	Transcription regulation	x	Using a chromatin immunoprecipitation-paired end diTag cloning and sequencing strategy it was identified ESR1 (nuclear) binding site on SLC1A2/EAAT2.	17542648;23955341	205225_at;211627_x_at	208389_s_at;225491_at	-4.37116
345	ESR1 (nuclear)	Transcription factor	CORO2A	Generic binding protein	Inhibition	Transcription regulation	x	Putative ESR1 (nuclear) transcription factor-binding site is found in promoter region of CORO2A.	20348243;21235772	205225_at;211627_x_at	205538_at;227177_at	-7.6083
346	ESR1 (nuclear)	Transcription factor	MMP-16	Metalloprotease	Inhibition	Transcription regulation	x	Using a chromatin immunoprecipitation-paired end diTag cloning and sequencing strategy it was identified ESR1 (nuclear) binding site on C8orf57.	17542648	205225_at;211627_x_at	223614_at;207012_at	-11.0384
347	ESR1 (nuclear)	Transcription factor	ATP9A	Generic channel	Inhibition	Transcription regulation	x	Using a chromatin immunoprecipitation-paired end diTag cloning and sequencing strategy it was identified ESR1 (nuclear) binding site on ATP9A.	17542648;21182205	205225_at;211627_x_at	212062_at;216129_at	-19.6992
348	ESR1 (nuclear)	Transcription factor	ID1	Generic binding protein	Inhibition	Transcription regulation	x	Using a chromatin immunoprecipitation-paired end diTag cloning and sequencing strategy it was identified ESR1 (nuclear) binding site on ID1.	16606704;17515612;17542648;23101584	205225_at;211627_x_at	208937_s_at	-5.18806
349	ESR1 (nuclear)	Transcription factor	SLUG	Transcription factor	Inhibition	Transcription regulation	x	The downregulation of slug in the ER-alpha positive MCF-7 line was mediated by direct repression of slug transcription by the formation of a corepressor complex involving ligand-activated ERalpha protein, HDAC1 and N-CoR. This finding was confirmed by sequential ChIP studies.	18550773;18588516;20101232	205225_at;211627_x_at	213139_at	10.9674
350	ESR1 (nuclear)	Transcription factor	UGT1A4	Generic enzyme	Inhibition	Transcription regulation	x	AF but not DNA-binding domanins of ESR 1 are required for UGT1A4 induction by E(2).	19546240;23714156	205225_at;211627_x_at	215125_s_at;204532_x_at;206094_x_at;207126_x_at	-2.60343
351	ESR1 (nuclear)	Transcription factor	PAK2	Protein kinase	Inhibition	Transcription regulation	x	Using a chromatin immunoprecipitation-paired end diTag cloning and sequencing strategy it was identified ESR1 (nuclear) binding site on PAK2.	17542648;23134758	205225_at;211627_x_at	208878_s_at;1559052_s_at;208876_s_at;208875_s_at	-4.88618
352	ESR1 (nuclear)	Transcription factor	Protein S	Receptor ligand	Inhibition	Transcription regulation	x	ESR1 regulates transcription of Protein S.	16672217;17901129;20200160	205225_at;211627_x_at	207808_s_at	3.83742
353	ESR1 (nuclear)	Transcription factor	FHL1 (SLIM1)	Generic binding protein	Inhibition	Transcription regulation	x	Using a chromatin immunoprecipitation-paired end diTag cloning and sequencing strategy it was identified ESR1 (nuclear) binding site on SLIM1.	17542648	205225_at;211627_x_at	214505_s_at;210299_s_at;201539_s_at;210298_x_at;201540_at	6.37192
354	ESR1 (nuclear)	Transcription factor	PREX1	Regulators (GDI, GAP, GEF)	Inhibition	Transcription regulation	x	ESR1inhibits transcription of PREX1.	19890323;23134758	205225_at;211627_x_at	224909_s_at;224925_at	-23.1092
355	ESR1 (nuclear)	Transcription factor	LOC400960	RNA	Inhibition	Transcription regulation	x	Using a chromatin immunoprecipitation-paired end diTag cloning and sequencing strategy it was identified ESR1 (nuclear) binding site on LOC400960.	17542648	205225_at;211627_x_at	1568640_at	2.3508
356	ESR1 (nuclear)	Transcription factor	BCAS1	Generic binding protein	Inhibition	Transcription regulation	x	Using a chromatin immunoprecipitation-paired end diTag cloning and sequencing strategy it was identified ESR1 (nuclear) binding site on BCAS1.	17515612;17542648;23134758	205225_at;211627_x_at	204378_at	-17.5326
357	ESR1 (nuclear)	Transcription factor	C/EBP zeta	Transcription factor	Inhibition	Transcription regulation	x	ESR1 regulates transcription of C/EBP zeta.	17901129;19890323	205225_at;211627_x_at	209383_at	1.91157
358	ESR1 (nuclear)	Transcription factor	Epiplakin	Generic binding protein	Inhibition	Transcription regulation	x	ESR1 (nuclear) interacts with Epiplakin.	20348243;21182205	205225_at;211627_x_at	232164_s_at;232165_at;208156_x_at	-3.1537
359	ESR1 (nuclear)	Transcription factor	NPEPL1	Generic protease	Inhibition	Transcription regulation	x	ESR1 (nuclear) inhibits transcription of NPEPL1 .	20348243	205225_at;211627_x_at	218821_at;218822_s_at;89476_r_at;235033_at	-20.1011
360	ESR1 (nuclear)	Transcription factor	CD9	Generic receptor	Inhibition	Transcription regulation	x	ESR1 and AR bind to the gene CD9 promoter.	20348243;23023562	205225_at;211627_x_at	233317_at;201005_at	-8.78627
361	ESR1 (nuclear)	Transcription factor	Selenoprotein P	Generic binding protein	Inhibition	Transcription regulation	x	Using a chromatin immunoprecipitation-paired end diTag cloning and sequencing strategy it was identified ESR1 (nuclear) binding site on Selenoprotein P.	17542648	205225_at;211627_x_at	201427_s_at;229620_at;231669_at	24.0038
362	ESR1 (nuclear)	Transcription factor	ARRDC3	Protein	Inhibition	Transcription regulation	x	ARRDC3 is a ESR1-responsive GENE.	19574448	205225_at;211627_x_at	224797_at	-2.85622
363	ESR1 (nuclear)	Transcription factor	Tbc1d9	Protein	Inhibition	Transcription regulation	x	ESR1 (nuclear) probably regulates transcription of Tbc1d9 in human B-cell lymphoma.	18277385;20348243	205225_at;211627_x_at	212956_at;212960_at	-2.94286
364	ESR1 (nuclear)	Transcription factor	METRNL	Protein	Inhibition	Transcription regulation	x	ESR1 (nuclear) inhibits transcription of METRNL .	20348243	205225_at;211627_x_at	225955_at	-9.25708
365	ESR1 (nuclear)	Transcription factor	PPAR-gamma	Transcription factor	Inhibition	Binding	x	Transcription regulation of PPAR-gamma by ESR1 (nuclear) was shown by chromatin immunoprecipitation and chip-on-chip assay.	16144913;17515612;24126791	205225_at;211627_x_at	208510_s_at	-2.20294
366	ESR1 (nuclear)	Transcription factor	HSH2	Generic binding protein	Inhibition	Transcription regulation	x	Using a chromatin immunoprecipitation-paired end diTag cloning and sequencing strategy it was identified ESR1 (nuclear) binding site on HSH2.	17542648;20348243	205225_at;211627_x_at	1552623_at	-4.94153
367	ESR1 (nuclear)	Transcription factor	FGFR2	Receptor with enzyme activity	Inhibition	Transcription regulation	x	RARgamma, RARalpha, ERalpha and FoxA1 interact with FGFR2 gene promoter region.	19563758;19861516;23758675;24290378	205225_at;211627_x_at	203638_s_at	1.82844
368	ESR1 (nuclear)	Transcription factor	VMP1	Protein	Inhibition	Transcription regulation	x	Using a chromatin immunoprecipitation-paired end diTag cloning and sequencing strategy it was identified ESR1 (nuclear) binding site on VMP1.	17542648	205225_at;211627_x_at	224917_at;1569003_at;220990_s_at	-39.3521
369	ESR1 (nuclear)	Transcription factor	CUX1	Transcription factor	Inhibition	Transcription regulation	x	CUTL1 is a ESR1 target gene.	21167036	205225_at;211627_x_at	214743_at;225937_at;202367_at;225935_at;227069_at	-3.86526
370	ESR1 (nuclear)	Transcription factor	CDK6	Protein kinase	Inhibition	Transcription regulation	x	CDK6 promoter has a putative ESR1-binding site.	16606704;18973695;20348243	205225_at;211627_x_at	224848_at;224851_at;224847_at	3.90498
371	ESR1 (nuclear)	Transcription factor	Annexin III	Generic binding protein	Inhibition	Transcription regulation	x	Annexin III is a putative target of ESR1.	18973695;20348243;22446102	205225_at;211627_x_at	209369_at	-9.86744
372	ESR1 (nuclear)	Transcription factor	C14orf43	Generic binding protein	Inhibition	Transcription regulation	x	ESR1 (nuclear) inhibits transcription of C14orf43 .	20348243	205225_at;211627_x_at	225980_at	-2.32679
373	ESR1 (nuclear)	Transcription factor	C1orf56	Protein	Inhibition	Transcription regulation	x	Using a chromatin immunoprecipitation-paired end diTag cloning and sequencing strategy it was identified ESR1 (nuclear) binding site on C1orf56.	17542648	205225_at;211627_x_at	221222_s_at;230468_s_at;223459_s_at	-3.28984
374	ESR1 (nuclear)	Transcription factor	Rab-30	RAS - superfamily	Inhibition	Transcription regulation	x	Using a chromatin immunoprecipitation-paired end diTag cloning and sequencing strategy it was identified ESR1 (nuclear) binding site on Rab-30.	17542648	205225_at;211627_x_at	206530_at;229072_at;228390_at;228003_at	-13.305
375	ESR1 (nuclear)	Transcription factor	Raftlin	Protein	Inhibition	Transcription regulation	x	Using a chromatin immunoprecipitation-paired end diTag cloning and sequencing strategy it was identified ESR1 (nuclear) binding site on Raftlin.	17542648	205225_at;211627_x_at	212646_at	-3.48389
376	ESR1 (nuclear)	Transcription factor	Fibronectin	Receptor ligand	Inhibition	Transcription regulation	x	ESR1 (nuclear) binds to gene Fibronectin promoter and suppresses Fibronectin expression.	16322326;17624412;23101584	205225_at;211627_x_at	1558199_at;216442_x_at	6.87483
377	ESR1 (nuclear)	Transcription factor	NFKBIA	Generic binding protein	Inhibition	Transcription regulation	x	ESR1inhibits transcription of NFKBIA.	19890323	205225_at;211627_x_at	231699_at;201502_s_at	-2.93829
378	ESR1 (nuclear)	Transcription factor	FAM129B	Protein	Inhibition	Transcription regulation	x	ESR1 (nuclear) inhibits transcription of FAM129B .	20348243	205225_at;211627_x_at	223019_at;233974_s_at	-4.3079
379	ESR1 (nuclear)	Transcription factor	SIDT2	Protein	Inhibition	Transcription regulation	x	ESR1 (nuclear) inhibits transcription of SIDT2 .	20348243	205225_at;211627_x_at	56256_at;218765_at	-2.99551
380	ESR1 (nuclear)	Transcription factor	CD24	Generic binding protein	Inhibition	Transcription regulation	x	CD24 is repressed by estrogen and that this repression is a direct transcriptional effect depending on ERalpha and histone deacetylases.	15171711;18404683	205225_at;211627_x_at	216379_x_at;266_s_at;209771_x_at;208651_x_at;208650_s_at;209772_s_at	-86.9998
381	ESR1 (nuclear)	Transcription factor	MMD	Generic receptor	Inhibition	Transcription regulation	x	ERalpha is transiently recruited to the estrogen receptor binding sites of estrogen repressed MMD gene.	19188451	205225_at;211627_x_at	244523_at	4.75873
382	ESR1 (nuclear)	Transcription factor	BATF	Protein	Inhibition	Transcription regulation	x	ESR1 interacts with FOS/JDP2/BATF loci.	19890323	205225_at;211627_x_at	205965_at	-8.3417
383	ESR1 (nuclear)	Transcription factor	UGT1A7	Generic enzyme	Inhibition	Transcription regulation	x	ESR1 (nuclear) inhibits transcription of UGT1A7 .	23714156	205225_at;211627_x_at	206094_x_at;215125_s_at	-2.59034
384	ESR1 (nuclear)	Transcription factor	Clmn	Generic binding protein	Inhibition	Transcription regulation	x	ESR1 (nuclear) probably regulates transcription of KIAA0500 in human B-cell lymphoma.	18277385;20348243	205225_at;211627_x_at	225759_x_at;225757_s_at;213839_at;221042_s_at	-4.18167
385	ESR1 (nuclear)	Transcription factor	RBM35B	Generic binding protein	Inhibition	Transcription regulation	x	ESR1inhibits transcription of RMB35B.	19890323	205225_at;211627_x_at	219395_at	-4.40473
386	ESR1 (nuclear)	Transcription factor	BETA-IG-H3	Receptor ligand	Inhibition	Transcription regulation	x	Using a chromatin immunoprecipitation-paired end diTag cloning and sequencing strategy it was identified ESR1 (nuclear) binding site on BETA-IG-H3.	16322326;17542648;17624412;21235772	205225_at;211627_x_at	201506_at	-66.2948
387	ESR1 (nuclear)	Transcription factor	FAM110A	Generic binding protein	Inhibition	Transcription regulation	x	ESR1 (nuclear) inhibits transcription of FAM110A .	20348243;23134758	205225_at;211627_x_at	226584_s_at	-3.15597
388	ESR1 (nuclear)	Transcription factor	HNF3-alpha	Transcription factor	Inhibition	Transcription regulation	x	Using a chromatin immunoprecipitation-paired end diTag cloning and sequencing strategy it was identified ESR1 (nuclear) binding site on HNF3-alpha.	16087863;16606704;17158757;17542648;18533032;19563758;22217937;22585843	205225_at;211627_x_at	237086_at;204667_at	-9.56863
389	ESR1 (nuclear)	Transcription factor	SIAT4A	Generic enzyme	Inhibition	Transcription regulation	x	Using a chromatin immunoprecipitation-paired end diTag cloning and sequencing strategy it was identified ESR1 (nuclear) binding site on SIAT4A.	17542648;17986456;21235772	205225_at;211627_x_at	225033_at	-2.00968
390	ESR1 (nuclear)	Transcription factor	microRNA 18a	RNA	Inhibition	Transcription regulation	x	It was shown the repression of miRNAs 23-27, 181, 200c, 18 clusters expression by E2.	19826037	205225_at;211627_x_at	232291_at	22.6844
391	ESR1 (nuclear)	Transcription factor	BTG2	Transcription factor	Inhibition	Transcription regulation	x	Transcription regulation of BTG2 by ESR1 (nuclear) was shown by chromatin immunoprecipitation and chip-on-chip assay.	17515612;19117054	205225_at;211627_x_at	201236_s_at	-1.89962
392	ESR1 (nuclear)	Transcription factor	SPATA7	Generic binding protein	Inhibition	Transcription regulation	x	Using a chromatin immunoprecipitation-paired end diTag cloning and sequencing strategy it was identified ESR1 (nuclear) binding site on SPATA7.	17542648	205225_at;211627_x_at	219583_s_at;234929_s_at	-1.94144
393	ESR1 (nuclear)	Transcription factor	SPIRE2	Generic binding protein	Inhibition	Transcription regulation	x	Putative ESR1 (nuclear) transcription factor-binding site is found in promoter region of SPIRE2.	20348243;21235772	205225_at;211627_x_at	1569723_a_at;1568916_at	-3.89317
394	ESR1 (nuclear)	Transcription factor	RXRA	Transcription factor	Inhibition	Transcription regulation	x	ESR1 (nuclear) inhibits transcription of RXRA .	20348243;23101584	205225_at;211627_x_at	202449_s_at;202426_s_at	-5.6267
395	ESR1 (nuclear)	Transcription factor	MMP-2	Metalloprotease	Inhibition	Transcription regulation	x	Transcription regulation of MMP-2 by ESR1 (nuclear) was shown by chromatin immunoprecipitation and chip-on-chip assay.	15054465;17515612;19861308	205225_at;211627_x_at	201069_at	7.45361
396	ESR1 (nuclear)	Transcription factor	N4BP3	Protein	Inhibition	Transcription regulation	x	Putative ESR1 (nuclear) transcription factor-binding site is found in promoter region of N4BP3.	20348243;21235772	205225_at;211627_x_at	214775_at	-7.2349
397	ESR1 (nuclear)	Transcription factor	Keratin 80	Generic binding protein	Inhibition	Transcription regulation	x	LOC144501 promoter has a putative ESR1-binding site.	16606704;20348243	205225_at;211627_x_at	231849_at	-80.0594
398	ESR1 (nuclear)	Transcription factor	ATP2C2	Generic channel	Inhibition	Transcription regulation	x	Putative ESR1 (nuclear) transcription factor-binding site is found in promoter region of ATP2C2.	20348243;21235772	205225_at;211627_x_at	206043_s_at	-3.57462
399	ESR1 (nuclear)	Transcription factor	Caveolin-1	Generic binding protein	Inhibition	Transcription regulation	x	ESR1 (nuclear) binds to gene Caveolin-1 promoter and suppresses Caveolin-1 expression.	11563984;12138116;16423895;18400052;23634843	205225_at;211627_x_at	212097_at;203065_s_at	-4.08213
400	ESR1 (nuclear)	Transcription factor	CG alpha	Receptor ligand	Inhibition	Transcription regulation	x	8 genes (PGR, TFF1/PS2, MYB, IGFBP4, RET, NOXA, SEMA3B and CA12) were upregulated in 17beta-estradiol-treated MCF7 cells relative to untreated MCF7 cells. Surprisingly, 9 genes were downregulated by 17beta-estradiol treatment, namely FOXA1, GATA3, SLC7A2, PUMA, CLU, ERBB4, LOC255743, PAX3 and CGA.	2480596;7691820;17158757	205225_at;211627_x_at	204637_at	3.05703
401	ESR1 (nuclear)	Transcription factor	COMT	Generic enzyme	Inhibition	Transcription regulation	x	Putative ESR1 binding site is found in gene COMT promoter.	10385681;14573393;14966473	205225_at;211627_x_at	208818_s_at;208817_at	-4.29122
402	ESR1 (nuclear)	Transcription factor	AP-2C	Transcription factor	Inhibition	Transcription regulation	x	Using a chromatin immunoprecipitation-paired end diTag cloning and sequencing strategy it was identified ESR1 (nuclear) binding site on AP-2C.	10645007;14565844;17542648	205225_at;211627_x_at	205286_at;205287_s_at	-19.0079
403	ESR1 (nuclear)	Transcription factor	IRS-1	Generic binding protein	Unspecified	Transcription regulation	x	ESR1 (nuclear) binds to gene IRS-1 promoter and activates IRS-1 expression.	12776186;12821935;15072547;15862945;16461930;16606704;16945332;22835548	205225_at;211627_x_at	238933_at;204686_at;242979_at	-45.9254
404	ESR1 (nuclear)	Transcription factor	ERP5	Generic enzyme	Unspecified	Transcription regulation	x	ESR1 (nuclear) probably regulates transcription of ERP5 in human B-cell lymphoma.	18277385;18973695	205225_at;211627_x_at	216640_s_at;208638_at	2.21624
405	ESR1 (nuclear)	Transcription factor	SLC4A8	Transporter	Unspecified	Transcription regulation	x	ESR1 (nuclear) can bind to gene SLC4A8 promoter.	17962382	205225_at;211627_x_at	207056_s_at;228175_at;228935_at	-8.11216
406	ESR1 (nuclear)	Transcription factor	CRLF3	Protein	Unspecified	Transcription regulation	x	By using chromatin immunoprecipitation assay there were identificated ESR1 (nuclear)-binding regions in CRLF3.	17901129	205225_at;211627_x_at	205474_at	3.10555
407	ESR1 (nuclear)	Transcription factor	Leptin receptor	Generic receptor	Unspecified	Transcription regulation	x	ESR1 (nuclear) probably regulates transcription of Leptin receptor in human B-cell lymphoma.	18277385;22396455	205225_at;211627_x_at	211356_x_at;211355_x_at;211354_s_at;209894_at	3.14996
408	ESR1 (nuclear)	Transcription factor	TCF7L2 (TCF4)	Transcription factor	Unspecified	Transcription regulation	x	TCF7L2 (TCF4) promoter has a putative ESR1-binding site.	11522780;16606704	205225_at;211627_x_at	216035_x_at;212761_at	2.04267
409	ESR1 (nuclear)	Transcription factor	Ferroportin 1	Transporter	Unspecified	Transcription regulation	x	By using chromatin immunoprecipitation assay there were identificated ESR1 (nuclear)-binding regions in Ferroportin 1.	17901129	205225_at;211627_x_at	223044_at	3.27441
410	ESR1 (nuclear)	Transcription factor	NHLH2	Transcription factor	Unspecified	Transcription regulation	x	ESR1 (nuclear) regulates transcription of NHLH2 .	23166858	205225_at;211627_x_at	215228_at	-2.08187
411	ESR1 (nuclear)	Transcription factor	LDHB	Generic enzyme	Unspecified	Transcription regulation	x	ESR1 (nuclear) probably regulates transcription of LDHB in human B-cell lymphoma.	18277385;18973695	205225_at;211627_x_at	201030_x_at;213564_x_at	262.213
412	ESR1 (nuclear)	Transcription factor	LTA4H	Generic enzyme	Unspecified	Transcription regulation	x	LTA4H was identificated as ESR1 (nuclear) target gene by ChIP-on-Chip assay.	15608294;18973695	205225_at;211627_x_at	208771_s_at	1.84698
413	ESR1 (nuclear)	Transcription factor	ITGA5	Generic receptor	Unspecified	Transcription regulation	x	ITGA5 promoter has a putative ESR1-binding site.	16087863;16606704;20052536	205225_at;211627_x_at	201389_at	2.05429
414	ESR1 (nuclear)	Transcription factor	HFM1	Generic enzyme	Unspecified	Transcription regulation	x	ESR1 (nuclear) regulates transcription of HFM1 .	23166858	205225_at;211627_x_at	241469_at	4.56871
415	ESR1 (nuclear)	Transcription factor	OCTN1	Transporter	Unspecified	Transcription regulation	x	By using chromatin immunoprecipitation assay there were identificated ESR1 (nuclear)-binding regions in OCTN1.	16606704;17901129	205225_at;211627_x_at	205896_at	-3.10639
416	ESR1 (nuclear)	Transcription factor	PSMD11	Protein	Unspecified	Transcription regulation	x	ESR1 (nuclear) probably regulates transcription of PSMD11 in human B-cell lymphoma.	18277385;18973695	205225_at;211627_x_at	208776_at	4.55307
417	ESR1 (nuclear)	Transcription factor	GNG7	G betta/gamma	Unspecified	Transcription regulation	x	ESR1 (nuclear) can bind to gene GNG7 promoter.	17962382	205225_at;211627_x_at	228831_s_at	2.15673
418	ESR1 (nuclear)	Transcription factor	OLIG2	Transcription factor	Unspecified	Transcription regulation	x	OLIG2 promoter has a putative ESR1-binding site.	16606704;17962382	205225_at;211627_x_at	213825_at	5.18524
419	ESR1 (nuclear)	Transcription factor	Tropomyosin-1	Generic binding protein	Unspecified	Transcription regulation	x	ESR1 (nuclear) probably regulates transcription of Tropomyosin-1 in human B-cell lymphoma.	18277385;18973695;23101584	205225_at;211627_x_at	206117_at;206116_s_at;210986_s_at;210987_x_at	-6.2695
420	ESR1 (nuclear)	Transcription factor	ICOS-L	Generic receptor	Unspecified	Transcription regulation	x	ESR1 (nuclear) can bind to gene B7-H2 promoter.	17360330	205225_at;211627_x_at	228976_at	-2.3426
421	ESR1 (nuclear)	Transcription factor	LPGAT1	Generic enzyme	Unspecified	Transcription regulation	x	ESR1 (nuclear) can bind to gene LPGAT1 promoter.	17962382	205225_at;211627_x_at	227476_at;202651_at	5.49133
422	ESR1 (nuclear)	Transcription factor	ASAH	Generic enzyme	Unspecified	Transcription regulation	x	ESR1 (nuclear) probably regulates transcription of ASAH in human B-cell lymphoma.	10610716;18277385;21493710	205225_at;211627_x_at	213902_at;1555419_a_at	-3.11038
423	ESR1 (nuclear)	Transcription factor	Ephrin-A receptor 4	Generic receptor	Unspecified	Transcription regulation	x	Ephrin-A receptor 4 promoter has a putative ESR1-binding site.	16606704;19698761	205225_at;211627_x_at	206114_at;229374_at;228948_at;227449_at	-5.19782
424	ESR1 (nuclear)	Transcription factor	DUSP12	Protein phosphatase	Unspecified	Transcription regulation	x	By using chromatin immunoprecipitation assay there were identificated ESR1 (nuclear)-binding regions in DUSP12.	17901129	205225_at;211627_x_at	218576_s_at	1.98284
425	ESR1 (nuclear)	Transcription factor	EEPD1	Generic binding protein	Unspecified	Transcription regulation	x	ESR1 regulates transcription of EEPD1.	17901129;23023562	205225_at;211627_x_at	225630_at	2.31358
426	ESR1 (nuclear)	Transcription factor	PRDX4	Generic enzyme	Unspecified	Transcription regulation	x	ESR1 (nuclear) probably regulates transcription of PRDX4 in human B-cell lymphoma.	18277385;18973695	205225_at;211627_x_at	201923_at	2.35844
427	ESR1 (nuclear)	Transcription factor	UGT2B17	Generic enzyme	Unspecified	Transcription regulation	x	ESR1 (nuclear) regulation of UGT2B17 promoter was shown by ChIP-on-chip analysis.	16087863;19487245	205225_at;211627_x_at	207245_at	-2.33512
428	ESR1 (nuclear)	Transcription factor	BRIP1	Generic enzyme	Unspecified	Transcription regulation	x	Transcription regulation of BRIP1 by ESR1 (nuclear) was shown by chromatin immunoprecipitation and chip-on-chip assay.	15608294;16606704;17515612;23134758	205225_at;211627_x_at	235609_at;221703_at	-5.06989
429	ESR1 (nuclear)	Transcription factor	ITPK1	Lipid kinase	Unspecified	Transcription regulation	x	ERalpha and FOXA1 co-occupy the ITPK1 promoter.	21878914	205225_at;211627_x_at	210197_at;210740_s_at	-2.69717
430	ESR1 (nuclear)	Transcription factor	Activin beta B	Receptor ligand	Unspecified	Transcription regulation	x	ESR1 (nuclear) probably regulates transcription of Activin beta B in human B-cell lymphoma.	18277385;20547749	205225_at;211627_x_at	205258_at	-7.0895
431	ESR1 (nuclear)	Transcription factor	BASP1	Generic binding protein	Unspecified	Transcription regulation	x	BASP1 promoter has a putative ESR1-binding site.	17550982;18973695	205225_at;211627_x_at	228589_at	-2.20401
432	ESR1 (nuclear)	Transcription factor	FAM63A	Generic binding protein	Unspecified	Transcription regulation	x	ESR1 possibly regulates transcription of FAM3A gene.	19890323	205225_at;211627_x_at	221856_s_at	-4.49049
433	ESR1 (nuclear)	Transcription factor	PDF	Receptor ligand	Unspecified	Transcription regulation	x	Putative ESR1 binding site is found in gene GDF15 promoter.	11445565;19574448;20348243;21235772	205225_at;211627_x_at	221577_x_at;229868_s_at	-14.7678
434	ESR1 (nuclear)	Transcription factor	Bcl-XL	Generic binding protein	Unspecified	Transcription regulation	x	ESR1 binds to Bcl-XL promoter in T47D cells.	19698761	205225_at;211627_x_at	212312_at	-3.04543
435	ESR1 (nuclear)	Transcription factor	Cyclophilin H	Generic enzyme	Unspecified	Transcription regulation	x	ESR1 (nuclear) can bind to gene Cyclophilin H promoter.	17275994	205225_at;211627_x_at	204228_at	2.13994
436	ESR1 (nuclear)	Transcription factor	Spectrin beta 4	Generic binding protein	Unspecified	Transcription regulation	x	ESR1 (nuclear) regulation of Spectrin beta 4 promoter was shown by ChIP-on-chip analysis.	16087863;22446103	205225_at;211627_x_at	224144_at	2.52232
437	ESR1 (nuclear)	Transcription factor	Annexin VI	Generic binding protein	Unspecified	Transcription regulation	x	ESR1 (nuclear) regulation of Annexin VI promoter was shown by ChIP-on-chip analysis.	16087863;17013392;18973695	205225_at;211627_x_at	200982_s_at	3.83215
438	ESR1 (nuclear)	Transcription factor	GA17	Generic binding protein	Unspecified	Transcription regulation	x	ESR1 (nuclear) probably regulates transcription of GA17 in human B-cell lymphoma.	18277385;18973695	205225_at;211627_x_at	239848_at;237084_at	4.12854
439	ESR1 (nuclear)	Transcription factor	MICB	Receptor ligand	Unspecified	Transcription regulation	x	ESR1 upregulates transcription of MICB.	17013392;21235772;23527639	205225_at;211627_x_at	205905_s_at;206247_at	-2.51642
440	ESR1 (nuclear)	Transcription factor	PDEF	Transcription factor	Unspecified	Transcription regulation	x	ESR1 (nuclear) binds to the chromatin near PDEF gene.	22217937;23764000	205225_at;211627_x_at	213441_x_at;220192_x_at;214404_x_at;213442_x_at;214403_x_at	-58.8401
441	ESR1 (nuclear)	Transcription factor	CAMSAP1L1	Protein	Unspecified	Transcription regulation	x	ESR1 (nuclear) regulates transcription of CAMSAP1L1 .	23166858	205225_at;211627_x_at	212763_at;217196_s_at	-2.1126
442	ESR1 (nuclear)	Transcription factor	SAB	Generic binding protein	Unspecified	Transcription regulation	x	ESR1 regulates transcription of SAB.	17901129;20547749	205225_at;211627_x_at	201810_s_at;201811_x_at	-3.82728
443	ESR1 (nuclear)	Transcription factor	EML3	Generic binding protein	Unspecified	Transcription regulation	x	ESR1 (nuclear) can bind to gene EML3 promoter.	17962382	205225_at;211627_x_at	203442_x_at;212969_x_at	-4.30399
444	ESR1 (nuclear)	Transcription factor	LARS1	Generic enzyme	Unspecified	Transcription regulation	x	Putative ESR1 (nuclear) transcription factor-binding site is found in promoter region of LARS1.	18973695;21235772	205225_at;211627_x_at	222427_s_at;222428_s_at;223888_s_at;217810_x_at	3.83944
445	ESR1 (nuclear)	Transcription factor	ADAR2	Generic enzyme	Unspecified	Transcription regulation	x	ESR1 (nuclear) can bind to gene ADAR2 promoter.	17962382	205225_at;211627_x_at	234799_at;203865_s_at	-2.79869
446	ESR1 (nuclear)	Transcription factor	RNPEP	Metalloprotease	Unspecified	Transcription regulation	x	By using chromatin immunoprecipitation assay there were identificated ESR1 (nuclear)-binding regions in RNPEP.	17901129	205225_at;211627_x_at	208270_s_at	1.77407
447	ESR1 (nuclear)	Transcription factor	C3orf57	Protein	Unspecified	Transcription regulation	x	C3orf57 promoter has a putative ESR1-binding site.	16606704;19890323	205225_at;211627_x_at	238702_at	-178.355
448	ESR1 (nuclear)	Transcription factor	PTPRF (LAR)	Generic receptor	Unspecified	Transcription regulation	x	ESR1 (nuclear) can bind to gene PTPRF (LAR) promoter.	17962382	205225_at;211627_x_at	200635_s_at;200636_s_at	-2.39631
449	ESR1 (nuclear)	Transcription factor	PKC-delta	Protein kinase	Unspecified	Transcription regulation	x	Chromatin immunoprecipitation (ChIP) experiments in E2-treated MCF-7 cells confirmed ERR1 and ESR1 binding to PKC-delta promoter.	19622763;21235772	205225_at;211627_x_at	202545_at	-3.01943
450	ESR1 (nuclear)	Transcription factor	NKD1	Generic binding protein	Unspecified	Transcription regulation	x	ESR1 (nuclear) regulates transcription of NKD1 .	17962382;17962383	205225_at;211627_x_at	232203_at	2.4146
451	ESR1 (nuclear)	Transcription factor	RalGEF2	Regulators (GDI, GAP, GEF)	Unspecified	Transcription regulation	x	ESR1 (nuclear) can bind to gene RalGEF2 promoter.	17275994	205225_at;211627_x_at	204199_at	-2.634
452	ESR1 (nuclear)	Transcription factor	FAT1	Generic binding protein	Unspecified	Transcription regulation	x	ESR1 (nuclear) can bind to gene FAT1 promoter.	17962382	205225_at;211627_x_at	201579_at	1.85523
453	ESR1 (nuclear)	Transcription factor	p21	Generic binding protein	Unspecified	Transcription regulation	x	ESR1 (nuclear) increases p21 mRNA expression.	11517191;14572667;15378598;15557281;15585645;15743834;17911387;18481172;19574448;20301197;20696891;22307313;22431515;23101584;23684557;24163404;24283290	205225_at;211627_x_at	202284_s_at	-1.99936
454	ESR1 (nuclear)	Transcription factor	ATF-6 alpha (90kDa)	Generic binding protein	Unspecified	Transcription regulation	x	By using chromatin immunoprecipitation assay there were identificated ESR1 (nuclear)-binding regions in ATF-6 alpha.	17901129	205225_at;211627_x_at	226941_at	1.88781
455	ESR1 (nuclear)	Transcription factor	Endoplasmin	Generic binding protein	Unspecified	Transcription regulation	x	Endoplasmin promoter has a putative ESR1-binding site.	16606704;18973695	205225_at;211627_x_at	216450_x_at;216449_x_at;200598_s_at;200599_s_at	2.58386
456	ESR1 (nuclear)	Transcription factor	Calgizzarin	Generic binding protein	Unspecified	Transcription regulation	x	ESR1 (nuclear) regulates transcription of Calgizzarin .	23166858	205225_at;211627_x_at	200660_at	-5.71521
457	ESR1 (nuclear)	Transcription factor	PDE8B	Generic enzyme	Unspecified	Transcription regulation	x	17beta-estradiol recruites ESR1 (nuclear) to the PDE8B promoter.	17962382	205225_at;211627_x_at	213228_at	-2.74946
458	ESR1 (nuclear)	Transcription factor	SNIP	Generic binding protein	Unspecified	Transcription regulation	x	ESR1 (nuclear) can bind to gene SNIP promoter.	17962382	205225_at;211627_x_at	232547_at	-2.57772
459	ESR1 (nuclear)	Transcription factor	CRY1	Generic binding protein	Unspecified	Transcription regulation	x	By using chromatin immunoprecipitation assay there were identificated ESR1 (nuclear)-binding regions in CRY1.	17901129	205225_at;211627_x_at	209674_at	1.79852
460	ESR1 (nuclear)	Transcription factor	TANC2	Generic binding protein	Unspecified	Transcription regulation	x	ESR1 (nuclear) can bind to gene TANC2 promoter.	17275994	205225_at;211627_x_at	208425_s_at;224952_at	-5.55231
461	ESR1 (nuclear)	Transcription factor	RBMS3	Generic binding protein	Unspecified	Transcription regulation	x	ESR1 (nuclear) can bind to gene RBMS3 promoter.	17962382	205225_at;211627_x_at	235570_at;243041_s_at;238447_at	5.013
462	ESR1 (nuclear)	Transcription factor	Androgen receptor	Transcription factor	Unspecified	Transcription regulation	x	ESR1 binds to the gene AR promoter.	23023562	205225_at;211627_x_at	211621_at;226197_at;211110_s_at;226192_at	-67.9461
463	ESR1 (nuclear)	Transcription factor	WFDC2	Generic binding protein	Unspecified	Transcription regulation	x	Putative ESR binding site is found in gene WFDC2 promoter.	14984958	205225_at;211627_x_at	203892_at	-6.7707
464	ESR1 (nuclear)	Transcription factor	GPR30	GPCR	Unspecified	Transcription regulation	x	ESR1 downregulates transcription of GPR30.	17013392;19364822;22430216	205225_at;211627_x_at	211829_s_at;210640_s_at;222227_at	316.576
465	ESR1 (nuclear)	Transcription factor	BRD8	Transcription factor	Unspecified	Transcription regulation	x	Transcription regulation of BRD8 by ESR1 (nuclear) was shown by chromatin immunoprecipitation and chip-on-chip assay.	16606704;17515612	205225_at;211627_x_at	210352_at	2.36241
466	ESR1 (nuclear)	Transcription factor	UNR	Transcription factor	Unspecified	Transcription regulation	x	ESR1 (nuclear) regulates transcription of UNR .	23166858	205225_at;211627_x_at	219939_s_at;222975_s_at	-3.37717
467	ESR1 (nuclear)	Transcription factor	PDE4B	Generic enzyme	Unspecified	Transcription regulation	x	ESR1 (nuclear) can bind to gene PDE4B promoter.	17962382;24425047	205225_at;211627_x_at	203708_at	2.1978
468	ESR1 (nuclear)	Transcription factor	Myoferlin	Generic binding protein	Unspecified	Transcription regulation	x	ESR1 (nuclear) regulation of transcription of Myoferlin was shown by chromatin immunoprecipitation and quantitative RT-PCR.	15677324	205225_at;211627_x_at	201798_s_at;217518_at;211864_s_at	-116.71
469	ESR1 (nuclear)	Transcription factor	JAK1	Protein kinase	Unspecified	Transcription regulation	x	JAK1 promoter has a putative ESR1-binding site.	17550982;19574409	205225_at;211627_x_at	201648_at;1552611_a_at	-2.97892
470	ESR1 (nuclear)	Transcription factor	IleRS	Generic enzyme	Unspecified	Transcription regulation	x	ESR1 (nuclear) probably regulates transcription of IleRS in human B-cell lymphoma.	18277385;18973695	205225_at;211627_x_at	204744_s_at	2.17625
471	ESR1 (nuclear)	Transcription factor	PBEF	Generic enzyme	Unspecified	Transcription regulation	x	PBEF promoter has a putative ESR1-binding site.	16606704;18973695	205225_at;211627_x_at	217738_at	2.24479
472	ESR1 (nuclear)	Transcription factor	C1QTNF6	Protein	Unspecified	Transcription regulation	x	ESR1 (nuclear) can bind to gene C1QTNF6 promoter.	17360330;17901129;21235772	205225_at;211627_x_at	223571_at	-4.14073
473	ESR1 (nuclear)	Transcription factor	GC1QBP	Generic binding protein	Unspecified	Transcription regulation	x	ESR1 (nuclear) probably regulates transcription of GC1QBP in human B-cell lymphoma.	18277385;18973695	205225_at;211627_x_at	214214_s_at;208910_s_at	2.12216
474	ESR1 (nuclear)	Transcription factor	TMEM139	Protein	Unspecified	Transcription regulation	x	ESR1 (nuclear) can bind to gene TMEM139 promoter.	17962382	205225_at;211627_x_at	227753_at	-2.81109
475	ESR1 (nuclear)	Transcription factor	REG4	Generic binding protein	Unspecified	Transcription regulation	x	ESR1 (nuclear) regulates transcription of REG4 .	23166858	205225_at;211627_x_at	223447_at	-35.2596
476	ESR1 (nuclear)	Transcription factor	DNAJC6	Protein phosphatase	Unspecified	Transcription regulation	x	ESR1 (nuclear) can bind to gene DNAJC6 promoter.	17962382	205225_at;211627_x_at	204720_s_at	6.42561
477	ESR1 (nuclear)	Transcription factor	FLRT2	Generic binding protein	Unspecified	Transcription regulation	x	Transcription regulation of FLRT2 by ESR1 (nuclear) was shown by chromatin immunoprecipitation and chip-on-chip assay.	17515612	205225_at;211627_x_at	204359_at;240259_at;204358_s_at	32.1786
478	ESR1 (nuclear)	Transcription factor	DCLRE1B	Generic enzyme	Unspecified	Transcription regulation	x	ESR1 (nuclear) regulates transcription of DCLRE1B .	23166858	205225_at;211627_x_at	222889_at;219490_s_at	-5.56922
479	ESR1 (nuclear)	Transcription factor	SHANK3	Generic binding protein	Unspecified	Transcription regulation	x	ESR1 (nuclear) can bind to gene SHANK3 promoter.	17360330	205225_at;211627_x_at	227923_at	2.73229
480	ESR1 (nuclear)	Transcription factor	N-type Ca(II) channel alpha1B	Voltage-gated ion channel	Unspecified	Transcription regulation	x	ESR1 (nuclear) can bind to gene N-type Ca(II) channel alpha1B promoter.	17962382	205225_at;211627_x_at	235781_at	2.11471
481	ESR1 (nuclear)	Transcription factor	Spermine oxidase	Generic enzyme	Unspecified	Transcription regulation	x	ERalpha occupies SMOX enhancer.	20547749	205225_at;211627_x_at	210357_s_at	2.58444
482	ESR1 (nuclear)	Transcription factor	GRK3	Protein kinase	Unspecified	Transcription regulation	x	GRK3 was identificated as ESR1 (nuclear) target gene by ChIP-on-Chip assay.	15608294;17962382	205225_at;211627_x_at	228771_at	2.81192
483	ESR1 (nuclear)	Transcription factor	GPR89B	Protein	Unspecified	Transcription regulation	x	ESR1 (nuclear) regulates transcription of GPR89B .	23166858	205225_at;211627_x_at	220642_x_at	-1.85623
484	ESR1 (nuclear)	Transcription factor	HIPK1	Protein kinase	Unspecified	Transcription regulation	x	ESR1 (nuclear) regulates transcription of HIPK1 .	23166858	205225_at;211627_x_at	1552515_at;212293_at;212291_at	-7.12509
485	ESR1 (nuclear)	Transcription factor	CDC25A	Protein phosphatase	Unspecified	Transcription regulation	x	CDC25A promoter has a putative ESR1-binding site.	16606704;23907019	205225_at;211627_x_at	204695_at;1555772_a_at	6.63961
486	ESR1 (nuclear)	Transcription factor	TIP120A	Generic binding protein	Unspecified	Transcription regulation	x	ESR1 (nuclear) probably regulates transcription of TIP120A in human B-cell lymphoma.	18277385;18973695	205225_at;211627_x_at	235224_s_at;242089_at;208838_at	2.93988
487	ESR1 (nuclear)	Transcription factor	GRID1	Ligand-gated ion channel	Unspecified	Transcription regulation	x	ESR1 (nuclear) can bind to gene GRID1 promoter.	17962382	205225_at;211627_x_at	231977_at	1.92172
488	ESR1 (nuclear)	Transcription factor	KYNU	Generic enzyme	Unspecified	Transcription regulation	x	ESR1 regulates transcription of KYNU.	16514628;17901129;18973695	205225_at;211627_x_at	217388_s_at;204385_at;210663_s_at;210662_at	-80.3953
489	ESR1 (nuclear)	Transcription factor	FAM102A	Protein	Unspecified	Transcription regulation	x	Chromatin immunoprecipitation (ChIP) experiments in E2-treated MCF-7 cells confirmed ERR1 and ESR1 binding to FAM102A promoter.	19622763	205225_at;211627_x_at	212400_at	-15.5948
490	ESR1 (nuclear)	Transcription factor	PSMA2	Generic protease	Unspecified	Transcription regulation	x	PSMA2 promoter has a putative ESR1-binding site.	17550982;18973695	205225_at;211627_x_at	201316_at	2.17292
491	ESR1 (nuclear)	Transcription factor	ALDR	Generic enzyme	Unspecified	Transcription regulation	x	ALDR promoter has a putative ESR1-binding site.	9006894;16606704;18973695	205225_at;211627_x_at	201272_at	211.247
492	ESR1 (nuclear)	Transcription factor	FNBP1	Generic binding protein	Unspecified	Transcription regulation	x	ESR1 (nuclear) regulates transcription of FNBP1 .	23134758	205225_at;211627_x_at	212288_at;230086_at;230389_at;213940_s_at	-3.26089
493	ESR1 (nuclear)	Transcription factor	RAD51B	Generic binding protein	Unspecified	Transcription regulation	x	ERalpha and GATA-3 co-occupy the RAD51B promoter.	21878914	205225_at;211627_x_at	216880_at;210255_at	-1.95271
494	ESR1 (nuclear)	Transcription factor	ALDOA	Generic enzyme	Unspecified	Transcription regulation	x	ESR1 (nuclear) probably regulates transcription of ALDOA in human B-cell lymphoma.	18277385;18973695;19622763	205225_at;211627_x_at	238996_x_at	-2.04353
495	ESR1 (nuclear)	Transcription factor	SYNE2	Generic binding protein	Unspecified	Transcription regulation	x	ESR1 (nuclear) can bind to gene SYNE2 promoter.	17962382	205225_at;211627_x_at	1558392_at;202761_s_at;243841_at	-2.7283
496	ESR1 (nuclear)	Transcription factor	MCR	Transcription factor	Unspecified	Transcription regulation	x	Putative ESR1 binding site is found in gene NR3C2 promoter.	8918975;24425047	205225_at;211627_x_at	205259_at	6.41202
497	ESR1 (nuclear)	Transcription factor	TPM3	Generic binding protein	Unspecified	Transcription regulation	x	TPM3 promoter has a putative ESR1-binding site.	16606704;18973695	205225_at;211627_x_at	224164_at;238065_at	-2.12679
498	ESR1 (nuclear)	Transcription factor	TMEM229B	Protein	Unspecified	Transcription regulation	x	ESR1 possibly regulates transcription of C14orf83.	19890323	205225_at;211627_x_at	227544_at	-4.74901
499	ESR1 (nuclear)	Transcription factor	Annexin IX	Generic receptor	Unspecified	Transcription regulation	x	Using a chromatin immunoprecipitation-paired end diTag cloning and sequencing strategy it was identified ESR1 (nuclear) binding site on Annexin IX.	15762987;16087863;17013392;17542648	205225_at;211627_x_at	211712_s_at;210085_s_at	-87.0959
500	ESR1 (nuclear)	Transcription factor	Aftiphilin	Generic binding protein	Unspecified	Transcription regulation	x	By using chromatin immunoprecipitation assay there were identificated ESR1 (nuclear)-binding regions in Aftiphilin.	17901129	205225_at;211627_x_at	217939_s_at	-2.2918
501	ESR1 (nuclear)	Transcription factor	METTL7B	Generic enzyme	Unspecified	Transcription regulation	x	By using chromatin immunoprecipitation assay there were identificated ESR1 (nuclear)-binding regions in METTL7B.	17901129	205225_at;211627_x_at	227055_at	-2.55467
502	ESR1 (nuclear)	Transcription factor	PP5	Protein phosphatase	Unspecified	Transcription regulation	x	Putative ESR1 binding site is found in gene PP5 promoter.	14764652;15328343	205225_at;211627_x_at	215705_at	1.86979
503	ESR1 (nuclear)	Transcription factor	ENO1	Transcription factor	Unspecified	Transcription regulation	x	ESR1 (nuclear) probably regulates transcription of ENO1 in human B-cell lymphoma.	18277385;19622763	205225_at;211627_x_at	216554_s_at;201231_s_at	1.95347
504	ESR1 (nuclear)	Transcription factor	RGS8	Regulators (GDI, GAP, GEF)	Unspecified	Transcription regulation	x	ESR1 (nuclear) regulation of transcription of RGS8 was shown by chromatin immunoprecipitation and quantitative RT-PCR.	15677324	205225_at;211627_x_at	234297_at	4.91428
505	ESR1 (nuclear)	Transcription factor	RPOM	Generic enzyme	Unspecified	Transcription regulation	x	By using chromatin immunoprecipitation assay there were identificated ESR1 (nuclear)-binding regions in RPOM.	17901129	205225_at;211627_x_at	203782_s_at	2.2173
506	ESR1 (nuclear)	Transcription factor	Caspase-6	Generic protease	Unspecified	Transcription regulation	x	Transcription regulation of Caspase-6 by ESR1 (nuclear) was shown by chromatin immunoprecipitation and chip-on-chip assay.	17515612	205225_at;211627_x_at	211464_x_at;209790_s_at	-2.78739
507	ESR1 (nuclear)	Transcription factor	ACOX1	Generic enzyme	Unspecified	Transcription regulation	x	By using chromatin immunoprecipitation assay there were identificated ESR1 (nuclear)-binding regions in ACOX1.	17901129	205225_at;211627_x_at	213501_at;209600_s_at	-2.91589
508	ESR1 (nuclear)	Transcription factor	MSMB	Protein	Unspecified	Transcription regulation	x	Using a chromatin immunoprecipitation-paired end diTag cloning and sequencing strategy it was identified ESR1 (nuclear) binding site on MSMB.	16087863;17542648	205225_at;211627_x_at	207430_s_at;210297_s_at	-19.1982
509	ESR1 (nuclear)	Transcription factor	C2orf24	Protein	Unspecified	Transcription regulation	x	By using chromatin immunoprecipitation assay there were identificated ESR1 (nuclear)-binding regions in C2orf24.	17901129	205225_at;211627_x_at	200070_at;207511_s_at	-2.22975
510	ESR1 (nuclear)	Transcription factor	PEP-19	Generic binding protein	Unspecified	Transcription regulation	x	Transcription regulation of PEP-19 by ESR1 (nuclear) was shown by chromatin immunoprecipitation and chip-on-chip assay.	15514030;17013392;17515612	205225_at;211627_x_at	205549_at	-10.6073
511	ESR1 (nuclear)	Transcription factor	HEY2	Transcription factor	Unspecified	Transcription regulation	x	By using chromatin immunoprecipitation assay there were identificated ESR1 (nuclear)-binding regions in HEY2.	16606704;17901129;21167036	205225_at;211627_x_at	222921_s_at;219743_at	-4.16442
512	ESR1 (nuclear)	Transcription factor	IP3R1	Ligand-gated ion channel	Unspecified	Transcription regulation	x	ESR1 (nuclear) probably regulates transcription of IP3R1 in human B-cell lymphoma.	9278393;9511764;18277385	205225_at;211627_x_at	203710_at	2.14383
513	ESR1 (nuclear)	Transcription factor	TAT1	Transporter	Unspecified	Transcription regulation	x	By using chromatin immunoprecipitation assay there were identificated ESR1 (nuclear)-binding regions in TAT1.	16606704;17901129	205225_at;211627_x_at	222939_s_at;219915_s_at	11.2766
514	ESR1 (nuclear)	Transcription factor	FAM102B	Protein	Unspecified	Transcription regulation	x	ESR1 (nuclear) regulates transcription of FAM102B .	23166858	205225_at;211627_x_at	226568_at	-3.66384
515	ESR1 (nuclear)	Transcription factor	PHTF1	Transcription factor	Unspecified	Transcription regulation	x	ESR1 (nuclear) regulates transcription of PHTF1 .	23166858	205225_at;211627_x_at	210191_s_at;215285_s_at	-2.533
516	ESR1 (nuclear)	Transcription factor	L3MBTL2	Generic binding protein	Unspecified	Transcription regulation	x	ESR1 (nuclear) can bind to gene H-l(3)mbt-like promoter.	17962382	205225_at;211627_x_at	223205_s_at	2.13437
517	ESR1 (nuclear)	Transcription factor	HSPC159	Generic binding protein	Unspecified	Transcription regulation	x	By using chromatin immunoprecipitation assay there were identificated ESR1 (nuclear)-binding regions in HSPC159.	17901129;22446102	205225_at;211627_x_at	219998_at;226188_at	4.64696
518	ESR1 (nuclear)	Transcription factor	N-Ras	RAS - superfamily	Unspecified	Transcription regulation	x	In promoter of N-Ras have been identified estrogen response elemets.	15677324;23166858	205225_at;211627_x_at	224985_at;202647_s_at	-4.79547
519	ESR1 (nuclear)	Transcription factor	MRP3	Transporter	Unspecified	Transcription regulation	x	ESR1 (nuclear) decreases MRP3 mRNA expression.	15072547;17638010;19890323;23747343	205225_at;211627_x_at	239217_x_at;208161_s_at	-30.1161
520	ESR1 (nuclear)	Transcription factor	Titin	Protein kinase	Unspecified	Transcription regulation	x	ESR1 (nuclear) probably regulates transcription of Titin in human B-cell lymphoma.	18277385;18973695	205225_at;211627_x_at	240793_at;242771_at	2.23093
521	ESR1 (nuclear)	Transcription factor	RRN3	Generic binding protein	Unspecified	Transcription regulation	x	ESR1 (nuclear) regulates transcription of RRN3 .	23134758	205225_at;211627_x_at	230328_at;216902_s_at	6.67946
522	ESR1 (nuclear)	Transcription factor	STARD9	Generic binding protein	Unspecified	Transcription regulation	x	ESR1 (nuclear) can bind to gene STARD9 promoter.	17962382	205225_at;211627_x_at	227108_at	3.12146
523	ESR1 (nuclear)	Transcription factor	NPAS3	Generic binding protein	Unspecified	Transcription regulation	x	Using a chromatin immunoprecipitation-paired end diTag cloning and sequencing strategy it was identified ESR1 (nuclear) binding site on NPAS3.	17542648;20348243	205225_at;211627_x_at	229281_at;230412_at	-2.76647
524	ESR1 (nuclear)	Transcription factor	GRP75	Generic binding protein	Unspecified	Transcription regulation	x	ESR1 (nuclear) probably regulates transcription of GRP75 in human B-cell lymphoma.	18277385;18973695;21182205	205225_at;211627_x_at	200690_at	2.38935
525	ESR1 (nuclear)	Transcription factor	UAP1	Generic enzyme	Unspecified	Transcription regulation	x	ESR1 (nuclear) probably regulates transcription of UDP-N-acetylhexosamine pyrophosphorylase in human B-cell lymphoma.	18277385;18973695	205225_at;211627_x_at	209340_at	2.29446
526	ESR1 (nuclear)	Transcription factor	PAR1	GPCR	Unspecified	Transcription regulation	x	PAR1 promoter has a putative ESR1-binding site.	16606704;22291441	205225_at;211627_x_at	203989_x_at	5.92572
527	ESR1 (nuclear)	Transcription factor	FKBP15	Generic enzyme	Unspecified	Transcription regulation	x	ESR1 (nuclear) regulates transcription of FKBP15 .	23134758	205225_at;211627_x_at	212663_at;242574_at	-2.22293
528	ESR1 (nuclear)	Transcription factor	GRP78	Generic binding protein	Unspecified	Transcription regulation	x	GRP78 promoter has a putative ESR1-binding site.	16606704;18973695;21182205	205225_at;211627_x_at	230031_at;211936_at	2.64095
529	ESR1 (nuclear)	Transcription factor	TOX3	Generic binding protein	Unspecified	Transcription regulation	x	ESR1 (nuclear) regulates transcription of TOX3 .	24043118	205225_at;211627_x_at	215108_x_at;216623_x_at;214774_x_at	5.14053
530	ESR1 (nuclear)	Transcription factor	TSA-1	Generic binding protein	Unspecified	Transcription regulation	x	ESR1 (nuclear) regulation of transcription of TSA-1 was shown by chromatin immunoprecipitation and quantitative RT-PCR.	15677324;16087863;16961928	205225_at;211627_x_at	202145_at	-1.94932
531	ESR1 (nuclear)	Transcription factor	REA	Generic binding protein	Unspecified	Transcription regulation	x	Transcription regulation of REA by ESR1 (nuclear) was shown by chromatin immunoprecipitation and chip-on-chip assay.	10359819;10938099;12943695;15140878;16606704;17515612;17932104;24051437	205225_at;211627_x_at	201600_at	1.81286
532	ESR1 (nuclear)	Transcription factor	RAD51L3	Generic binding protein	Unspecified	Transcription regulation	x	By using chromatin immunoprecipitation assay there were identificated ESR1 (nuclear)-binding regions in RAD51L3.	17901129	205225_at;211627_x_at	37793_r_at;209965_s_at	1.99448
533	ESR1 (nuclear)	Transcription factor	HOXC5	Transcription factor	Unspecified	Transcription regulation	x	Transcription regulation of HOXC5 by ESR1 (nuclear) was shown by chromatin immunoprecipitation and chip-on-chip assay.	16606704;17515612	205225_at;211627_x_at	206739_at	2.35907
534	ESR1 (nuclear)	Transcription factor	Rnf14 (ARA54)	Generic enzyme	Unspecified	Transcription regulation	x	ESR1 (nuclear) can bind to gene Rnf14 (ARA54) promoter.	10085091;17289570	205225_at;211627_x_at	201823_s_at;243345_at	2.53875
535	ESR1 (nuclear)	Transcription factor	NQO1	Generic enzyme	Unspecified	Transcription regulation	x	ESR1 (nuclear) probably regulates transcription of NQO1 in human B-cell lymphoma.	18277385;19563758;23101584;23583297	205225_at;211627_x_at	210519_s_at;201468_s_at;201467_s_at	-39.8165
536	ESR1 (nuclear)	Transcription factor	Astrotactin-1	Generic binding protein	Unspecified	Transcription regulation	x	ESR1 (nuclear) can bind to gene Astrotactin-1 promoter.	17962382	205225_at;211627_x_at	213197_at	2.99074
537	ESR1 (nuclear)	Transcription factor	PTPA	Protein phosphatase	Unspecified	Transcription regulation	x	ESR1 regulates transcription of PTPA.	17901129;18973695	205225_at;211627_x_at	216105_x_at;208874_x_at;206452_x_at	-5.43818
538	ESR1 (nuclear)	Transcription factor	Lef-1	Transcription factor	Unspecified	Transcription regulation	x	Lef-1 promoter has a putative ESR1-binding site.	16606704;18202148	205225_at;211627_x_at	221558_s_at	8.74068
539	ESR1 (nuclear)	Transcription factor	Cyclin G2	Generic binding protein	Unspecified	Transcription regulation	x	Cyclin G2 is a primary ER target gene in MCF-7 breast cancer cells that is rapidly and robustly down-regulated by estrogen. Promoter analysis reveals a responsive region containing a half-estrogen response element and GC-rich region that interact with ER and Sp1 proteins. In other cells ESR1 can upregulate expression of Cyclin G2.	14572667;16606704;16608856;17515612;19188451;19574409;21920899;22596188;23320102;24425047	205225_at;211627_x_at	228081_at;202770_s_at;202769_at	-2.80983
540	ESR1 (nuclear)	Transcription factor	ATAD4	Generic binding protein	Unspecified	Transcription regulation	x	Transcription regulation of ATAD4 by ESR1 (nuclear) was shown by chromatin immunoprecipitation and chip-on-chip assay.	16087863;17013392;17515612;19622763	205225_at;211627_x_at	219127_at	-31.1334
541	ESR1 (nuclear)	Transcription factor	SYCP2	Generic binding protein	Unspecified	Transcription regulation	x	AHR and ESR1 bind to SYCP2 promoter.	19574409	205225_at;211627_x_at	206546_at	-5.53614
542	ESR1 (nuclear)	Transcription factor	Scinderin	Generic binding protein	Unspecified	Transcription regulation	x	ESR1 binds to the gene Scinderin promoter.	23023562	205225_at;211627_x_at	1552367_a_at;1552365_at	-19.7434
543	ESR1 (nuclear)	Transcription factor	Alpha 1-antitrypsin	Generic binding protein	Unspecified	Transcription regulation	x	Transcription regulation of Alpha 1-antitrypsin by ESR1 (nuclear) was shown by chromatin immunoprecipitation and chip-on-chip assay.	12023832;16606704;17515612;22074947	205225_at;211627_x_at	202833_s_at;211429_s_at	-3.25498
544	ESR1 (nuclear)	Transcription factor	Heme oxygenase 1	Generic enzyme	Unspecified	Transcription regulation	x	ESR1 (nuclear) probably regulates transcription of Heme oxygenase 1 in human B-cell lymphoma.	15637295;18277385;23583297	205225_at;211627_x_at	203665_at	2.35203
545	ESR1 (nuclear)	Transcription factor	IL10RB	Generic receptor	Unspecified	Transcription regulation	x	ESR1 (nuclear) probably regulates transcription of IL10RB in human B-cell lymphoma.	18277385;23134758	205225_at;211627_x_at	209575_at	-2.48068
546	ESR1 (nuclear)	Transcription factor	TMEM30A	Protein	Unspecified	Transcription regulation	x	TMEM30A promoter has a putative ESR1-binding site.	16606704;19574409	205225_at;211627_x_at	232591_s_at	-2.12051
547	ESR1 (nuclear)	Transcription factor	DLDH	Generic enzyme	Unspecified	Transcription regulation	x	Putative ESR1 binding site is found in gene DLD promoter.	18973695;20717991;23134758	205225_at;211627_x_at	230426_at	3.67723
548	ESR1 (nuclear)	Transcription factor	Thimet oligopeptidase	Metalloprotease	Unspecified	Transcription regulation	x	ESR1 (nuclear) probably regulates transcription of Thimet oligopeptidase in human B-cell lymphoma.	18277385;18973695	205225_at;211627_x_at	203235_at	2.66286
549	ESR1 (nuclear)	Transcription factor	E-cadherin	Generic binding protein	Unspecified	Transcription regulation	x	ERalpha is bound to the E-cadherin promoter in both the presence and the complete absence of estrogen. Activation by unliganded ERalpha and repression by estrogen-activated ERalpha require direct binding to a half-estrogen response element within the E-cadherin promoter and exchange from associated coactivators to corepressors.	17893710;19383788;24583125	205225_at;211627_x_at	201131_s_at	-92.7961
550	ESR1 (nuclear)	Transcription factor	Bcl-3	Transcription factor	Unspecified	Transcription regulation	x	Transcription regulation of Bcl-3 by ESR1 (nuclear) was shown by chromatin immunoprecipitation and chip-on-chip assay.	16331275;17515612;21235772	205225_at;211627_x_at	204908_s_at	-8.10321
551	ESR1 (nuclear)	Transcription factor	Rififylin (RFFL)	Generic enzyme	Unspecified	Transcription regulation	x	By using chromatin immunoprecipitation assay there were identificated ESR1 (nuclear)-binding regions in Rififylin (RFFL).	17901129	205225_at;211627_x_at	242155_x_at;1554599_x_at;1554597_at	3.84258
552	ESR1 (nuclear)	Transcription factor	FAM13C1	Protein	Unspecified	Transcription regulation	x	ESR1 (nuclear) can bind to gene FAM13C1 promoter.	17962382	205225_at;211627_x_at	1554547_at	9.91418
553	ESR1 (nuclear)	Transcription factor	70Z-PEP	Protein phosphatase	Unspecified	Transcription regulation	x	ESR1 (nuclear) regulates transcription of 70Z-PEP .	23166858	205225_at;211627_x_at	206060_s_at;236539_at	-1.99868
554	ESR1 (nuclear)	Transcription factor	PSMD13	Generic binding protein	Unspecified	Transcription regulation	x	ESR1 regulates transcription of PSMD13.	17901129;18973695	205225_at;211627_x_at	201233_at;201232_s_at	1.97636
555	ESR1 (nuclear)	Transcription factor	CACNA2D3	Voltage-gated ion channel	Unspecified	Transcription regulation	x	ESR1 (nuclear) regulation of transcription of CACNA2D3 was shown by chromatin immunoprecipitation and quantitative RT-PCR.	15677324	205225_at;211627_x_at	219714_s_at	6.06758
556	ESR1 (nuclear)	Transcription factor	Alpha-actinin 1	Generic binding protein	Unspecified	Transcription regulation	x	ESR1 (nuclear) probably regulates transcription of Alpha-actinin 1 in human B-cell lymphoma.	18277385;18973695;21182205	205225_at;211627_x_at	211160_x_at;208636_at;208637_x_at	-2.91349
557	ESR1 (nuclear)	Transcription factor	ARHGEF3	Regulators (GDI, GAP, GEF)	Unspecified	Transcription regulation	x	ESR1 (nuclear) can bind to gene ARHGEF3 promoter.	17962382	205225_at;211627_x_at	218501_at	1.74813
558	ESR1 (nuclear)	Transcription factor	MCM6	Generic enzyme	Unspecified	Transcription regulation	x	ESR1 (nuclear) probably regulates transcription of MCM6 in human B-cell lymphoma.	18277385;18973695	205225_at;211627_x_at	238977_at	3.39017
559	ESR1 (nuclear)	Transcription factor	PTPR-mu	Generic receptor	Unspecified	Transcription regulation	x	ESR1 (nuclear) can bind to gene PTPR-mu promoter.	17962382	205225_at;211627_x_at	203329_at;1555579_s_at	15.2283
560	ESR1 (nuclear)	Transcription factor	PCY1A	Generic enzyme	Unspecified	Transcription regulation	x	ESR1 (nuclear) regulation of PCY1A promoter was shown by ChIP-on-chip analysis.	16087863;22446103	205225_at;211627_x_at	225069_at	-2.39049
561	ESR1 (nuclear)	Transcription factor	ERR3	Transcription factor	Unspecified	Transcription regulation	x	ERR3 promoter has a putative ESR1-binding site.	16606704;21920899	205225_at;211627_x_at	207981_s_at;209966_x_at	9.20654
562	ESR1 (nuclear)	Transcription factor	eEF1A1	Generic binding protein	Unspecified	Transcription regulation	x	ESR1 (nuclear) probably regulates transcription of eEF1A1 in human B-cell lymphoma.	18277385;18973695	205225_at;211627_x_at	227708_at	9.57505
563	ESR1 (nuclear)	Transcription factor	TLR5	Generic receptor	Unspecified	Transcription regulation	x	ESR1 (nuclear) can bind to gene TLR5 promoter.	17275994	205225_at;211627_x_at	210166_at	-3.33593
564	ESR1 (nuclear)	Transcription factor	RSBN1	Generic binding protein	Unspecified	Transcription regulation	x	RSBN1 promoter has a putative ESR1-binding site.	16606704;23166858	205225_at;211627_x_at	222788_s_at;222790_s_at;222789_at;222791_at	-3.16531
565	ESR1 (nuclear)	Transcription factor	C10orf11	Generic binding protein	Unspecified	Transcription regulation	x	ESR1 (nuclear) can bind to gene C10orf11 promoter.	17962382	205225_at;211627_x_at	223703_at	-2.936
566	ESR1 (nuclear)	Transcription factor	PAR3-beta	Generic binding protein	Unspecified	Transcription regulation	x	ESR1 (nuclear) can bind to gene PAR3-beta promoter.	17962382	205225_at;211627_x_at	228411_at	1.78773
567	ESR1 (nuclear)	Transcription factor	NFIC	Transcription factor	Unspecified	Transcription regulation	x	By using chromatin immunoprecipitation assay there were identificated ESR1 (nuclear)-binding regions in NFIC.	17901129;21235772;22217937	205225_at;211627_x_at	213298_at;226377_at;206929_s_at;226895_at	-5.3849
568	ESR1 (nuclear)	Transcription factor	E2N(UBC13)	Generic enzyme	Unspecified	Transcription regulation	x	17beta-estradiol recruites ESR1 (nuclear) to the E2N(UBC13) promoter.	17962382	205225_at;211627_x_at	212751_at	2.60518
569	ESR1 (nuclear)	Transcription factor	Semaphorin 5A	Protein	Unspecified	Transcription regulation	x	Semaphorin 5A promoter has a putative ESR1-binding site.	16606704;17962382	205225_at;211627_x_at	229427_at;213169_at	-23.8971
570	ESR1 (nuclear)	Transcription factor	PDXK	Generic kinase	Unspecified	Transcription regulation	x	ESR1 (nuclear) probably regulates transcription of PDXK in human B-cell lymphoma.	18277385;18973695	205225_at;211627_x_at	202671_s_at;218018_at;218019_s_at;222492_at	-4.71424
571	ESR1 (nuclear)	Transcription factor	GPR133	GPCR	Unspecified	Transcription regulation	x	Transcription regulation of GPR133 by ESR1 (nuclear) was shown by chromatin immunoprecipitation and chip-on-chip assay.	17515612	205225_at;211627_x_at	232267_at	-10.6825
572	ESR1 (nuclear)	Transcription factor	S100A10	Generic binding protein	Unspecified	Transcription regulation	x	ESR1 (nuclear) regulation of S100A10 promoter was shown by ChIP-on-chip analysis.	16087863;23101584;23166858	205225_at;211627_x_at	200872_at;238909_at	-3.4968
573	ESR1 (nuclear)	Transcription factor	Karyopherin beta 2	Transporter	Unspecified	Transcription regulation	x	ESR1 (nuclear) probably regulates transcription of Karyopherin beta 2 in human B-cell lymphoma.	18277385;18973695	205225_at;211627_x_at	212635_at	2.14542
574	ESR1 (nuclear)	Transcription factor	Troponin T, cardiac	Generic binding protein	Unspecified	Transcription regulation	x	ESR1 possibly regulates transcription of Troponin T.	19890323	205225_at;211627_x_at	215389_s_at	-2.77158
575	ESR1 (nuclear)	Transcription factor	FGF12	Receptor ligand	Unspecified	Transcription regulation	x	17beta-estradiol recruites ESR1 (nuclear) to the FGF12 promoter.	17962382	205225_at;211627_x_at	214589_at;238521_at;207501_s_at	-3.51913
576	ESR1 (nuclear)	Transcription factor	COQ4	Protein	Unspecified	Transcription regulation	x	Transcription regulation of COQ4 by ESR1 (nuclear) was shown by chromatin immunoprecipitation and chip-on-chip assay.	16087863;17013392;17515612	205225_at;211627_x_at	218328_at	-2.14293
577	ESR1 (nuclear)	Transcription factor	TAJ(TNFRSF19)	Generic receptor	Unspecified	Transcription regulation	x	ESR1 (nuclear) can bind to gene TAJ(TNFRSF19) promoter.	17962382	205225_at;211627_x_at	227812_at	2.49862
578	ESR1 (nuclear)	Transcription factor	COPS3	Generic binding protein	Unspecified	Transcription regulation	x	ESR1 (nuclear) probably regulates transcription of COPS3 in human B-cell lymphoma.	18277385;18973695	205225_at;211627_x_at	202078_at	1.82002
579	ESR1 (nuclear)	Transcription factor	C16orf74	Protein	Unspecified	Transcription regulation	x	ESR1 is proposed to regulate transcription of C16orf74.	19890323	205225_at;211627_x_at	227806_at	-3.15379
580	ESR1 (nuclear)	Transcription factor	LONRF2	Generic protease	Unspecified	Transcription regulation	x	ESR1 is proposed to regulate transcription of LONRF2.	19890323	205225_at;211627_x_at	225996_at	1.87676
581	ESR1 (nuclear)	Transcription factor	Tensin 3	Protein phosphatase	Unspecified	Transcription regulation	x	ESR1 (nuclear) can bind to gene Tensin 3 promoter.	17275994;21235772	205225_at;211627_x_at	217853_at	-4.02085
582	ESR1 (nuclear)	Transcription factor	DAAM2	Generic binding protein	Unspecified	Transcription regulation	x	ESR1 (nuclear) can bind to gene DAAM2 promoter.	17962383	205225_at;211627_x_at	212793_at	11.9352
583	ESR1 (nuclear)	Transcription factor	LBP9	Transcription factor	Unspecified	Transcription regulation	x	ESR1 (nuclear) regulates transcription of LBP9 .	24425047	205225_at;211627_x_at	227642_at;219735_s_at	7.07229
584	ESR1 (nuclear)	Transcription factor	NCX1	Generic channel	Unspecified	Transcription regulation	x	ESR1 (nuclear) can bind to gene NCX1 promoter.	17962382	205225_at;211627_x_at	241752_at	-2.47626
585	ESR1 (nuclear)	Transcription factor	EEF1E1	Generic binding protein	Unspecified	Transcription regulation	x	ESR1 (nuclear) can bind to gene EEF1E1 promoter.	17013392;17962382	205225_at;211627_x_at	204905_s_at;213907_at	2.7643
586	ESR1 (nuclear)	Transcription factor	TCP1-zeta-1	Generic binding protein	Unspecified	Transcription regulation	x	ESR1 (nuclear) probably regulates transcription of TCP1-zeta-1 in human B-cell lymphoma.	18277385;18973695	205225_at;211627_x_at	201327_s_at;201326_at	2.2
587	ESR1 (nuclear)	Transcription factor	SSBP2	Generic binding protein	Unspecified	Transcription regulation	x	ESR1 (nuclear) can bind to gene SSBP2 promoter.	17962382	205225_at;211627_x_at	1558604_a_at;238483_at;238861_at;238484_s_at	3.10675
588	ESR1 (nuclear)	Transcription factor	PSMB2	Generic protease	Unspecified	Transcription regulation	x	ESR1 (nuclear) probably regulates transcription of PSMB2 in human B-cell lymphoma.	18277385;18973695	205225_at;211627_x_at	238425_at	4.46647
589	ESR1 (nuclear)	Transcription factor	Oviductin	Generic binding protein	Unspecified	Transcription regulation	x	Transcription regulation of Oviductin by ESR1 (nuclear) was shown by chromatin immunoprecipitation and chip-on-chip assay.	10642556;17013392;17515612	205225_at;211627_x_at	205432_at	2.43857
590	ESR1 (nuclear)	Transcription factor	TCP1-alpha	Generic binding protein	Unspecified	Transcription regulation	x	ESR1 (nuclear) probably regulates transcription of TCP1-alpha in human B-cell lymphoma.	18277385;18973695	205225_at;211627_x_at	208778_s_at;222010_at	2.50041
591	ESR1 (nuclear)	Transcription factor	FasR(CD95)	Generic receptor	Unspecified	Transcription regulation	x	ESR1 (nuclear) regulates transcription of FasR(CD95) .	23758675	205225_at;211627_x_at	204781_s_at	3.16092
592	ESR1 (nuclear)	Transcription factor	AP3D1	Transporter	Unspecified	Transcription regulation	x	17beta-estradiol recruites ESR1 (nuclear) to the AP3D1 promoter.	17962382	205225_at;211627_x_at	208710_s_at;206592_s_at	2.29635
593	ESR1 (nuclear)	Transcription factor	FACVL1	Generic enzyme	Unspecified	Transcription regulation	x	Transcription regulation of FACVL1 by ESR1 (nuclear) was shown by chromatin immunoprecipitation and chip-on-chip assay.	16087863;17515612	205225_at;211627_x_at	205768_s_at;205769_at	-2.36931
594	ESR1 (nuclear)	Transcription factor	GluProRS	Generic enzyme	Unspecified	Transcription regulation	x	ESR1 (nuclear) probably regulates transcription of GluProRS in human B-cell lymphoma.	18277385;18973695	205225_at;211627_x_at	200841_s_at;200843_s_at;200842_s_at	2.31163
595	ESR1 (nuclear)	Transcription factor	IRF6	Transcription factor	Unspecified	Transcription regulation	x	ESR1 (nuclear) regulates transcription of IRF6 .	23134758	205225_at;211627_x_at	1552477_a_at;202597_at	-11.4271
596	ESR1 (nuclear)	Transcription factor	alpha-ENaC	Protein	Unspecified	Transcription regulation	x	Alpha-ENaC was identificated as ESR1 (nuclear) target gene by chromatin immunoprecipitation and RT-PCR.	16961928	205225_at;211627_x_at	203453_at	-40.2204
597	ESR1 (nuclear)	Transcription factor	PSMA5	Generic protease	Unspecified	Transcription regulation	x	ESR1 (nuclear) probably regulates transcription of PSMA5 in human B-cell lymphoma.	18277385;18973695	205225_at;211627_x_at	230300_at	4.14262
598	ESR1 (nuclear)	Transcription factor	Yif1b	Protein	Unspecified	Transcription regulation	x	ESR1 is proposed to regulate transcription of Yif1b.	19890323	205225_at;211627_x_at	220207_at;1554553_s_at;226437_at;231211_s_at	-143.565
599	ESR1 (nuclear)	Transcription factor	AMP deaminase 1	Generic enzyme	Unspecified	Transcription regulation	x	ESR1 (nuclear) regulates transcription of AMP deaminase 1 .	23166858	205225_at;211627_x_at	206121_at	-3.45208
600	ESR1 (nuclear)	Transcription factor	PKIB	Generic binding protein	Unspecified	Transcription regulation	x	PKIB was identificated as ESR1 (nuclear) target gene by chromatin immunoprecipitation and RT-PCR.	16087863;16961928;17013392;19622763;21235772;22791811	205225_at;211627_x_at	231120_x_at;223551_at	-30.1087
601	ESR1 (nuclear)	Transcription factor	ALEX1	Generic binding protein	Unspecified	Transcription regulation	x	Transcription regulation of ALEX1 by ESR1 (nuclear) was shown by chromatin immunoprecipitation and chip-on-chip assay.	17515612	205225_at;211627_x_at	218694_at	-71.3962
602	ESR1 (nuclear)	Transcription factor	GluR6	Ligand-gated ion channel	Unspecified	Transcription regulation	x	GluR6 promoter has a putative ESR1-binding site.	16606704;17962382	205225_at;211627_x_at	213845_at	-1.96557
603	ESR1 (nuclear)	Transcription factor	DDX17	Generic enzyme	Unspecified	Transcription regulation	x	ESR1 (ER-alpha) interacts with an unspecified isoform of DDX17 (p72). This interaction was modeled on a demonstrated interaction between ESR1 from an unspecified species and DDX17 from an unspecified species.	11250900;12738788;16606704;17360330;21182205	205225_at;211627_x_at	230180_at	2.95509
604	ESR1 (nuclear)	Transcription factor	MOCS2(small)	Generic enzyme	Unspecified	Transcription regulation	x	ESR1 (nuclear) regulation of MOCS2(small) promoter was shown by ChIP-on-chip analysis.	16087863;17901129	205225_at;211627_x_at	236208_at	2.4931
605	ESR1 (nuclear)	Transcription factor	DAM1	Generic binding protein	Unspecified	Transcription regulation	x	ESR1 (nuclear) regulates transcription of DAM1 .	23166858	205225_at;211627_x_at	203053_at	-2.96604
606	ESR1 (nuclear)	Transcription factor	MOSC1	Generic binding protein	Unspecified	Transcription regulation	x	By using chromatin immunoprecipitation assay there were identificated ESR1 (nuclear)-binding regions in MOSC1.	16606704;17901129	205225_at;211627_x_at	218865_at	2.06001
607	ESR1 (nuclear)	Transcription factor	PPP2R1B	Generic binding protein	Unspecified	Transcription regulation	x	ESR1 (nuclear) probably regulates transcription of PPP2R1B in human B-cell lymphoma.	18277385;18973695	205225_at;211627_x_at	222351_at	3.559
608	ESR1 (nuclear)	Transcription factor	GPATC2	Generic binding protein	Unspecified	Transcription regulation	x	ESR1 (nuclear) regulates transcription of GPATC2 .	23166858;23404106	205225_at;211627_x_at	239768_x_at;243704_at	-2.22883
609	ESR1 (nuclear)	Transcription factor	SOCS3	Generic binding protein	Unspecified	Transcription regulation	x	Using a chromatin immunoprecipitation-paired end diTag cloning and sequencing strategy it was identified ESR1 (nuclear) binding site on SOCS3.	15319356;16055089;17542648	205225_at;211627_x_at	227697_at	-6.19155
610	ESR1 (nuclear)	Transcription factor	WNK4	Protein kinase	Unspecified	Transcription regulation	x	ERalpha binds to WNk4 promoter.	20943203	205225_at;211627_x_at	229158_at	4.56617
611	ESR1 (nuclear)	Transcription factor	TMEM52	Protein	Unspecified	Transcription regulation	x	ESR1 (nuclear) regulates transcription of TMEM52 .	23134758	205225_at;211627_x_at	230467_at	1.90929
612	ESR1 (nuclear)	Transcription factor	CRISPLD2	Generic binding protein	Unspecified	Transcription regulation	x	ESR1 (nuclear) regulates transcription of CRISPLD2 .	17542648;19321454;21235772	205225_at;211627_x_at	221541_at	-21.266
613	ESR1 (nuclear)	Transcription factor	CREB3L2	Transcription factor	Unspecified	Transcription regulation	x	ESR1 (nuclear) binds to gene CREB3L2 promoter and activates CREB3L2 expression.	17962382;19212619;20348243	205225_at;211627_x_at	228759_at	3.07826
614	ESR1 (nuclear)	Transcription factor	HoxC13	Transcription factor	Unspecified	Transcription regulation	x	Using a chromatin immunoprecipitation-paired end diTag cloning and sequencing strategy it was identified ESR1 (nuclear) binding site on HoxC13.	15608294;16606704;17542648;19922474;21235772	205225_at;211627_x_at	219832_s_at	-2.13355
615	ESR1 (nuclear)	Transcription factor	ENPP1	Generic phosphatase	Unspecified	Transcription regulation	x	ENPP1 promoter has a putative ESR1-binding site.	16606704;24179381	205225_at;211627_x_at	228952_at;229088_at	3.36239
616	ESR1 (nuclear)	Transcription factor	SCD	Generic enzyme	Unspecified	Transcription regulation	x	SCD promoter has a putative ESR1-binding site.	11415448;16606704	205225_at;211627_x_at	211708_s_at;211162_x_at	2.57879
617	ESR1 (nuclear)	Transcription factor	Cadherin 18 (or 14), type II	Generic binding protein	Unspecified	Transcription regulation	x	ESR1 (nuclear) can bind to gene Cadherin 18 (or 14), type II promoter.	17962382	205225_at;211627_x_at	206280_at	-5.7286
618	ESR1 (nuclear)	Transcription factor	Reticulon 1	Generic binding protein	Unspecified	Transcription regulation	x	Reticulon 1 promoter has a putative ESR1-binding site.	16606704;23023562	205225_at;211627_x_at	210222_s_at;203485_at	5.81354
619	ESR1 (nuclear)	Transcription factor	DECR	Generic enzyme	Unspecified	Transcription regulation	x	ERalpha directly binds to the DECR1 promoter.	20547749;21182205	205225_at;211627_x_at	202447_at	-149.86
620	ESR1 (nuclear)	Transcription factor	Myomegalin	Generic binding protein	Unspecified	Transcription regulation	x	ESR1 (nuclear) can bind to gene Myomegalin promoter.	17962382;23166858	205225_at;211627_x_at	214099_s_at;212390_at;214129_at;205872_x_at;214130_s_at	-3.39102
621	ESR1 (nuclear)	Transcription factor	UNRIP	Generic binding protein	Unspecified	Transcription regulation	x	ESR1 (nuclear) probably regulates transcription of UNRIP in human B-cell lymphoma.	18277385;18973695	205225_at;211627_x_at	1558002_at;200870_at	1.87698
622	ESR1 (nuclear)	Transcription factor	SERA	Generic enzyme	Unspecified	Transcription regulation	x	ESR1 (nuclear) probably regulates transcription of SERA in human B-cell lymphoma.	18277385;18973695	205225_at;211627_x_at	201397_at	6.90846
623	ESR1 (nuclear)	Transcription factor	CUEDC1	Protein	Unspecified	Transcription regulation	x	ESR1 (nuclear) binds to the chromatin near CUEDC1 gene.	22217937;23404106	205225_at;211627_x_at	219468_s_at;227667_at	-2.42486
624	ESR1 (nuclear)	Transcription factor	Protocadherin 7	Generic binding protein	Unspecified	Transcription regulation	x	Transcription regulation of Protocadherin 7 by ESR1 (nuclear) was shown by chromatin immunoprecipitation and chip-on-chip assay.	16606704;17515612	205225_at;211627_x_at	205534_at;210941_at;210273_at;228640_at;205535_s_at	5.22393
625	ESR1 (nuclear)	Transcription factor	SIKE	Generic binding protein	Unspecified	Transcription regulation	x	ESR1 (nuclear) probably regulates transcription of SIKE in human B-cell lymphoma.	18277385;23166858	205225_at;211627_x_at	204665_at;221705_s_at;204666_s_at	-4.30829
626	ESR1 (nuclear)	Transcription factor	ABCA3	Transporter	Unspecified	Transcription regulation	x	ABCA3 was identificated as ESR1 (nuclear) target gene by chromatin immunoprecipitation and RT-PCR.	15345050;16087863;16961928	205225_at;211627_x_at	204343_at	-1.91243
627	ESR1 (nuclear)	Transcription factor	PARD6B	Generic binding protein	Unspecified	Transcription regulation	x	ESR1 (nuclear) regulation of transcription of PARD6B was shown by chromatin immunoprecipitation and quantitative RT-PCR.	15677324	205225_at;211627_x_at	235165_at	-12.1421
