# Supplementary material for: Snail-induced epithelial-to-mesenchymal transition of MCF-7 breast cancer cells: systems analysis of molecular changes and their effect on radiation and drug sensitivity
Source: BMC Cancer. 2016 Mar 18;16:236. doi: 10.1186/s12885-016-2274-5 (PMC4797178; doi:10.1186/s12885-016-2274-5)
Supplement: Additional file 9: — List of gene sets from C2: Curated Gene Sets and C6: Oncogenic Signatures gene sets (http://www.broadinstitute.org/gsea/msigdb/collections.jsp) significantly enriched in MCF-7-Snail or MCF-7-Control phenotypes. (XLSX 24 kb) [file 12885_2016_2274_MOESM9_ESM.xlsx]

## Sheet: gsea_report_for_SN_140069722744
Snail-induced epithelial-to-mesenchymal transition of MCF-7 breast cancer cells: systems analysis of molecular changes and their effect on radiation and drug sensitivity
Mezencev R et al.
Additional file 9
List of gene sets from C2: Curated Gene Sets and C6: Oncogenic Signatures gene sets significantly enriched in MCF-7-Snail or MCF-7-Control phenotypes
Yellow header: C2: 4,722 Curated Gene Sets ( http://www.broadinstitute.org/gsea/msigdb/collections.jsp)
Blue header: C6: 189 Oncogenic Signatures ((http://www.broadinstitute.org/gsea/msigdb/collections.jsp)
Enrichment in MCF-7-Snail vs MCF-7-Control phenotypes identified by the Gene Set Enrichment Analysis (GSEA)
enrichment score (ES), which reflects the degree to which a gene set is overrepresented at the top or bottom of a ranked list of genes
SIZE: Number of genes in the gene set after filtering out those genes not in the expression dataset
ES: Enrichment score (the degree to which a gene set is overrepresented at the top or bottom of a ranked list of genes
NES: Normalized enrichment score
NOM p-val: Nominal p-value
FDR q-val: False discovery rate (q-value)
FWER p-val: Family-wise error rate estimate of probability that the NES represents a false positive finding
RANK AT MAX: The position in the ranked list at which the maximum enrichment score occurred
C2 gene sets identified as significantly enriched in MCF-7-Snail phenotype	SIZE	ES	NES	NOM p-val	FDR q-val	FWER p-val	RANK AT MAX
CHARAFE_BREAST_CANCER_LUMINAL_VS_MESENCHYMAL_DN	401	0.607381	2.38378	0	0	0	2668
LIEN_BREAST_CARCINOMA_METAPLASTIC_VS_DUCTAL_UP	75	0.690656	2.23471	0	0	0	1708
COLDREN_GEFITINIB_RESISTANCE_UP	67	0.678314	2.1484	0	0	0	2954
LIM_MAMMARY_LUMINAL_MATURE_DN	89	0.642415	2.13013	0	0	0	2061
NOUZOVA_METHYLATED_IN_APL	52	0.658043	2.00621	0	0.00537273	0.029	1328
KEGG_GLYCINE_SERINE_AND_THREONINE_METABOLISM	31	0.740889	1.9923	0	0.00596983	0.039	2459
HERNANDEZ_MITOTIC_ARREST_BY_DOCETAXEL_1_UP	33	0.713651	1.95705	0	0.00746272	0.073	1576
KORKOLA_EMBRYONIC_CARCINOMA_VS_SEMINOMA_DN	22	0.786006	1.96872	0	0.00780552	0.06	1292
YANG_BREAST_CANCER_ESR1_LASER_DN	46	0.657638	1.95081	0	0.00824885	0.09	3488
SCHUETZ_BREAST_CANCER_DUCTAL_INVASIVE_UP	324	0.505594	1.95797	0	0.00839556	0.073	1814
CHARAFE_BREAST_CANCER_LUMINAL_VS_BASAL_DN	399	0.491135	1.93794	0	0.00987345	0.112	2637
BONCI_TARGETS_OF_MIR15A_AND_MIR16_1	84	0.592264	1.92511	0	0.0100147	0.133	2215
REACTOME_MYOGENESIS	25	0.740265	1.92588	0	0.0107737	0.132	1379
NIKOLSKY_BREAST_CANCER_19Q13.1_AMPLICON	19	0.788016	1.89835	0	0.0163565	0.226	2406
BIOCARTA_AMI_PATHWAY	19	0.77208	1.88732	0	0.0170728	0.276	1042
LIM_MAMMARY_STEM_CELL_UP	431	0.482003	1.89164	0	0.0173067	0.249	2322
MANALO_HYPOXIA_DN	239	0.506288	1.88767	0	0.0181398	0.276	5449
NIELSEN_GIST_AND_SYNOVIAL_SARCOMA_UP	20	0.746762	1.86558	0.00197628	0.0238992	0.388	1956
NIELSEN_LEIOMYOSARCOMA_CNN1_DN	19	0.734898	1.8537	0	0.0271236	0.457	2068
ABDELMOHSEN_ELAVL4_TARGETS	15	0.802507	1.85506	0.00392927	0.0275577	0.445	1955
ZHAN_MULTIPLE_MYELOMA_MS_UP	41	0.635591	1.83941	0	0.033354	0.548	3192
TAKEDA_TARGETS_OF_NUP98_HOXA9_FUSION_6HR_UP	74	0.570839	1.82352	0	0.0383342	0.63	2103
SCHAEFFER_SOX9_TARGETS_IN_PROSTATE_DEVELOPMENT_DN	43	0.618381	1.82484	0	0.0393925	0.627	1522
LEIN_LOCALIZED_TO_PROXIMAL_DENDRITES	33	0.651345	1.813	0.00200803	0.0440473	0.702	853
C2 gene sets identified as significantly enriched in MCF-7-Control phenotype	SIZE	ES	NES	NOM p-val	FDR q-val	FWER p-val	RANK AT MAX
CHARAFE_BREAST_CANCER_LUMINAL_VS_MESENCHYMAL_UP	365	-0.78	-3.05	0	0	0	2483
COLDREN_GEFITINIB_RESISTANCE_DN	193	-0.77	-2.82	0	0	0	1813
DOANE_BREAST_CANCER_ESR1_UP	102	-0.78	-2.59	0	0	0	1876
CHARAFE_BREAST_CANCER_BASAL_VS_MESENCHYMAL_UP	106	-0.76	-2.58	0	0	0	1654
LIEN_BREAST_CARCINOMA_METAPLASTIC_VS_DUCTAL_DN	92	-0.79	-2.57	0	0	0	1801
LIM_MAMMARY_STEM_CELL_DN	374	-0.65	-2.55	0	0	0	2415
CREIGHTON_ENDOCRINE_THERAPY_RESISTANCE_1	429	-0.63	-2.48	0	0	0	2591
BOSCO_EPITHELIAL_DIFFERENTIATION_MODULE	59	-0.8	-2.44	0	0	0	979
CHARAFE_BREAST_CANCER_LUMINAL_VS_BASAL_UP	303	-0.65	-2.44	0	0	0	3387
DUTERTRE_ESTRADIOL_RESPONSE_6HR_DN	78	-0.75	-2.41	0	0	0	3255
SMID_BREAST_CANCER_RELAPSE_IN_BRAIN_DN	69	-0.77	-2.4	0	0	0	1841
LIN_SILENCED_BY_TUMOR_MICROENVIRONMENT	96	-0.72	-2.4	0	0	0	2822
ENGELMANN_CANCER_PROGENITORS_DN	61	-0.77	-2.36	0	0	0	2514
YANG_BREAST_CANCER_ESR1_UP	34	-0.85	-2.34	0	0	0	1801
WAMUNYOKOLI_OVARIAN_CANCER_LMP_UP	215	-0.63	-2.34	0	0	0	1850
VANTVEER_BREAST_CANCER_ESR1_UP	132	-0.67	-2.32	0	0	0	2547
MASSARWEH_TAMOXIFEN_RESISTANCE_DN	207	-0.63	-2.32	0	0	0	2182
SMID_BREAST_CANCER_RELAPSE_IN_BONE_UP	86	-0.71	-2.31	0	0	0	2441
BHAT_ESR1_TARGETS_VIA_AKT1_DN	73	-0.72	-2.29	0	0	0	3197
HUANG_DASATINIB_RESISTANCE_DN	60	-0.74	-2.28	0	0	0	2064
FRASOR_RESPONSE_TO_ESTRADIOL_DN	77	-0.72	-2.28	0	0	0	2655
SENGUPTA_NASOPHARYNGEAL_CARCINOMA_DN	249	-0.6	-2.26	0	0	0	2601
LI_AMPLIFIED_IN_LUNG_CANCER	172	-0.63	-2.26	0	0	0	1139
SMID_BREAST_CANCER_LUMINAL_B_UP	149	-0.64	-2.26	0	0	0	1876
BHAT_ESR1_TARGETS_VIA_AKT1_UP	237	-0.6	-2.26	0	0	0	2181
JAEGER_METASTASIS_DN	237	-0.61	-2.24	0	0	0.001	1587
DUTERTRE_ESTRADIOL_RESPONSE_24HR_DN	435	-0.57	-2.24	0	0	0.001	3142
SMID_BREAST_CANCER_ERBB2_UP	129	-0.65	-2.23	0	0	0.001	1693
REACTOME_RNA_POL_I_PROMOTER_OPENING	47	-0.76	-2.23	0	0	0.001	2112
ONDER_CDH1_TARGETS_2_DN	421	-0.56	-2.19	0	0	0.002	2166
PEDERSEN_METASTASIS_BY_ERBB2_ISOFORM_4	96	-0.66	-2.19	0	0	0.002	2074
REACTOME_AMYLOIDS	66	-0.7	-2.18	0	0	0.002	2112
XU_GH1_AUTOCRINE_TARGETS_DN	119	-0.64	-2.17	0	0	0.002	3286
HUPER_BREAST_BASAL_VS_LUMINAL_DN	57	-0.71	-2.17	0	0	0.002	1452
CREIGHTON_ENDOCRINE_THERAPY_RESISTANCE_5	399	-0.55	-2.17	0	0	0.003	2717
REACTOME_RNA_POL_I_TRANSCRIPTION	70	-0.68	-2.16	0	0	0.003	2294
MCBRYAN_PUBERTAL_BREAST_4_5WK_UP	244	-0.58	-2.15	0	0	0.003	1972
FURUKAWA_DUSP6_TARGETS_PCI35_UP	65	-0.67	-2.11	0	0	0.003	1900
PEDERSEN_METASTASIS_BY_ERBB2_ISOFORM_7	343	-0.55	-2.11	0	0	0.003	2276
CREIGHTON_ENDOCRINE_THERAPY_RESISTANCE_4	246	-0.57	-2.11	0	0	0.003	2182
DOANE_BREAST_CANCER_CLASSES_UP	61	-0.69	-2.11	0	0	0.003	1231
VECCHI_GASTRIC_CANCER_ADVANCED_VS_EARLY_DN	112	-0.62	-2.1	0	0	0.003	1296
KOBAYASHI_EGFR_SIGNALING_24HR_UP	91	-0.63	-2.1	0	0	0.003	3294
BHAT_ESR1_TARGETS_NOT_VIA_AKT1_UP	182	-0.58	-2.09	0	0	0.003	1509
PEDERSEN_METASTASIS_BY_ERBB2_ISOFORM_6	27	-0.8	-2.09	0	0	0.003	1330
BHAT_ESR1_TARGETS_NOT_VIA_AKT1_DN	81	-0.65	-2.09	0	0	0.004	3643
SCHUETZ_BREAST_CANCER_DUCTAL_INVASIVE_DN	81	-0.64	-2.08	0	0	0.004	1834
WILLIAMS_ESR1_TARGETS_UP	25	-0.8	-2.08	0	0	0.004	1027
LIM_MAMMARY_LUMINAL_MATURE_UP	99	-0.62	-2.07	0	0	0.005	2188
FRASOR_TAMOXIFEN_RESPONSE_UP	42	-0.69	-2.07	0	0	0.005	1587
WU_CELL_MIGRATION	169	-0.58	-2.07	0	0	0.005	1204
MCBRYAN_PUBERTAL_BREAST_3_4WK_UP	195	-0.57	-2.07	0	0	0.006	1706
CROMER_TUMORIGENESIS_DN	48	-0.69	-2.06	0	0	0.006	812
PID_HNF3APATHWAY	42	-0.7	-2.06	0	0	0.006	1202
CREIGHTON_AKT1_SIGNALING_VIA_MTOR_UP	32	-0.74	-2.05	0	0	0.008	2215
REACTOME_INTERFERON_ALPHA_BETA_SIGNALING	59	-0.67	-2.05	0	0	0.008	3310
REACTOME_PACKAGING_OF_TELOMERE_ENDS	39	-0.72	-2.04	0	0	0.008	3147
LANDIS_BREAST_CANCER_PROGRESSION_UP	42	-0.71	-2.04	0	0	0.008	1813
FRASOR_RESPONSE_TO_ESTRADIOL_UP	37	-0.72	-2.04	0	0	0.01	1382
RICKMAN_TUMOR_DIFFERENTIATED_MODERATELY_VS_POORLY_UP	101	-0.6	-2.04	0	0	0.011	2163
ISSAEVA_MLL2_TARGETS	59	-0.65	-2.04	0	0	0.011	1559
MISHRA_CARCINOMA_ASSOCIATED_FIBROBLAST_DN	23	-0.78	-2.03	0	0	0.011	912
REACTOME_MEIOTIC_RECOMBINATION	70	-0.63	-2.02	0	0	0.019	2112
NIKOLSKY_BREAST_CANCER_11Q12_Q14_AMPLICON	128	-0.58	-2.01	0	0.001	0.033	4116
POOLA_INVASIVE_BREAST_CANCER_DN	125	-0.58	-2.01	0	0.001	0.033	2328
LEI_MYB_TARGETS	297	-0.53	-2.01	0	0.001	0.034	2165
REACTOME_MEIOTIC_SYNAPSIS	60	-0.66	-1.99	0	0.001	0.043	3147
OSADA_ASCL1_TARGETS_DN	23	-0.8	-1.99	0	0.001	0.043	1315
DELPUECH_FOXO3_TARGETS_UP	65	-0.63	-1.99	0	0.001	0.044	3442
KIM_RESPONSE_TO_TSA_AND_DECITABINE_UP	118	-0.58	-1.98	0	0.001	0.047	2362
MASSARWEH_TAMOXIFEN_RESISTANCE_UP	472	-0.5	-1.98	0	0.001	0.053	2512
AIGNER_ZEB1_TARGETS	32	-0.74	-1.97	0	0.001	0.062	1574
REACTOME_MEIOSIS	96	-0.59	-1.96	0	0.001	0.069	2112
STEIN_ESTROGEN_RESPONSE_NOT_VIA_ESRRA	17	-0.81	-1.96	0	0.001	0.069	2473
SCHAEFFER_PROSTATE_DEVELOPMENT_48HR_UP	406	-0.5	-1.96	0	0.001	0.083	1860
NIKOLSKY_BREAST_CANCER_20Q12_Q13_AMPLICON	114	-0.58	-1.95	0	0.001	0.087	3860
RICKMAN_HEAD_AND_NECK_CANCER_D	27	-0.74	-1.95	0	0.001	0.095	551
ONDER_CDH1_TARGETS_3_DN	50	-0.65	-1.95	0	0.001	0.1	1533
OLSSON_E2F3_TARGETS_UP	26	-0.74	-1.94	0	0.002	0.105	1438
RICKMAN_METASTASIS_DN	230	-0.52	-1.94	0	0.002	0.116	3208
ABBUD_LIF_SIGNALING_1_UP	44	-0.68	-1.93	0	0.002	0.13	1123
CROMER_METASTASIS_DN	70	-0.61	-1.93	0	0.002	0.136	2198
DORN_ADENOVIRUS_INFECTION_12HR_DN	29	-0.72	-1.93	0	0.002	0.141	1887
ROY_WOUND_BLOOD_VESSEL_DN	21	-0.76	-1.93	0.002	0.002	0.146	664
MISHRA_CARCINOMA_ASSOCIATED_FIBROBLAST_UP	23	-0.75	-1.93	0	0.002	0.154	1639
REACTOME_TIGHT_JUNCTION_INTERACTIONS	28	-0.72	-1.92	0	0.002	0.156	1912
HUMMERICH_SKIN_CANCER_PROGRESSION_UP	82	-0.59	-1.92	0	0.002	0.167	1250
MASSARWEH_RESPONSE_TO_ESTRADIOL	53	-0.64	-1.91	0	0.003	0.196	1942
GUENTHER_GROWTH_SPHERICAL_VS_ADHERENT_DN	26	-0.73	-1.91	0.004	0.003	0.208	1866
PECE_MAMMARY_STEM_CELL_DN	127	-0.54	-1.9	0	0.003	0.244	2012
KEGG_SYSTEMIC_LUPUS_ERYTHEMATOSUS	107	-0.56	-1.9	0	0.003	0.246	2112
FARMER_BREAST_CANCER_CLUSTER_7	18	-0.77	-1.89	0	0.004	0.285	2441
SEITZ_NEOPLASTIC_TRANSFORMATION_BY_8P_DELETION_UP	69	-0.6	-1.89	0	0.004	0.287	2157
BOYAULT_LIVER_CANCER_SUBCLASS_G1_UP	97	-0.57	-1.89	0	0.004	0.288	1574
BAE_BRCA1_TARGETS_UP	70	-0.59	-1.89	0.002	0.004	0.303	3211
KEGG_STEROID_HORMONE_BIOSYNTHESIS	45	-0.63	-1.88	0	0.004	0.325	3971
DORN_ADENOVIRUS_INFECTION_32HR_DN	32	-0.69	-1.88	0	0.004	0.336	1721
RIGGINS_TAMOXIFEN_RESISTANCE_DN	195	-0.52	-1.88	0	0.005	0.336	2544
HASLINGER_B_CLL_WITH_6Q21_DELETION	18	-0.75	-1.87	0	0.005	0.346	1625
VANTVEER_BREAST_CANCER_METASTASIS_UP	46	-0.63	-1.87	0	0.005	0.355	3734
ACOSTA_PROLIFERATION_INDEPENDENT_MYC_TARGETS_DN	108	-0.55	-1.87	0	0.005	0.373	2726
ENGELMANN_CANCER_PROGENITORS_UP	43	-0.64	-1.87	0	0.005	0.394	1760
ELVIDGE_HYPOXIA_BY_DMOG_DN	51	-0.62	-1.86	0	0.005	0.404	1375
REACTOME_DEPOSITION_OF_NEW_CENPA_CONTAINING_NUCLEOSOMES_AT_THE_CENTROMERE	50	-0.63	-1.86	0	0.006	0.423	2112
DAZARD_UV_RESPONSE_CLUSTER_G24	26	-0.72	-1.86	0	0.006	0.429	1478
BURTON_ADIPOGENESIS_PEAK_AT_2HR	48	-0.62	-1.86	0	0.006	0.441	1544
MUELLER_METHYLATED_IN_GLIOBLASTOMA	40	-0.65	-1.85	0	0.006	0.453	1833
MEISSNER_NPC_HCP_WITH_H3_UNMETHYLATED	431	-0.47	-1.84	0	0.007	0.5	2432
REACTOME_NUCLEAR_SIGNALING_BY_ERBB4	35	-0.66	-1.84	0.002	0.008	0.549	2052
ZWANG_EGF_INTERVAL_DN	175	-0.5	-1.84	0	0.008	0.55	2357
ZHAN_MULTIPLE_MYELOMA_CD1_DN	40	-0.63	-1.83	0	0.008	0.571	2272
UROSEVIC_RESPONSE_TO_IMIQUIMOD	22	-0.73	-1.83	0	0.008	0.571	3294
LI_LUNG_CANCER	40	-0.64	-1.83	0.002	0.009	0.59	1061
REACTOME_TELOMERE_MAINTENANCE	62	-0.6	-1.83	0	0.009	0.601	3147
C6 gene sets identified as significantly enriched in MCF-7-Snail phenotype	SIZE	ES	NES	NOM p-val	FDR q-val	FWER p-val	RANK AT MAX
KRAS.KIDNEY_UP.V1_UP	131	0.68	2.39	0	0	0	1051
KRAS.50_UP.V1_UP	44	0.67	1.96	0	0	0	1631
LEF1_UP.V1_UP	183	0.53	1.94	0	0	0.001	2418
KRAS.300_UP.V1_UP	134	0.5	1.76	0	0.002	0.012	1746
STK33_SKM_DN	228	0.47	1.74	0	0.003	0.017	2523
KRAS.600_UP.V1_UP	259	0.45	1.72	0	0.003	0.026	1631
P53_DN.V1_DN	174	0.47	1.7	0	0.004	0.031	1555
RPS14_DN.V1_DN	157	0.46	1.67	0	0.005	0.053	3735
CAMP_UP.V1_DN	170	0.44	1.59	0	0.013	0.143	1316
KRAS.LUNG_UP.V1_UP	127	0.45	1.58	0.002	0.014	0.167	1549
NRL_DN.V1_DN	115	0.45	1.54	0.002	0.021	0.26	1208
KRAS.LUNG.BREAST_UP.V1_UP	134	0.43	1.49	0.004	0.04	0.461	1631
ESC_V6.5_UP_LATE.V1_UP	171	0.41	1.48	0.006	0.04	0.484	1039
KRAS.600.LUNG.BREAST_UP.V1_UP	260	0.37	1.42	0.002	0.059	0.726	1514
HOXA9_DN.V1_DN	166	0.39	1.41	0.007	0.061	0.75	2889
PTEN_DN.V1_UP	171	0.39	1.42	0.01	0.062	0.725	1311
E2F3_UP.V1_UP	173	0.39	1.43	0.008	0.063	0.678	1872
C6 gene sets identified as significantly enriched in MCF-7-Control phenotype	SIZE	ES	NES	NOM p-val	FDR q-val	FWER p-val	RANK AT MAX
RAF_UP.V1_DN	180	-0.7	-2.55	0	0	0	1934
ERB2_UP.V1_UP	180	-0.64	-2.33	0	0	0	1539
MEK_UP.V1_DN	172	-0.62	-2.24	0	0	0	2514
EGFR_UP.V1_DN	174	-0.62	-2.21	0	0	0	2545
MEK_UP.V1_UP	183	-0.61	-2.19	0	0	0	2251
LTE2_UP.V1_DN	178	-0.59	-2.15	0	0	0	1539
RELA_DN.V1_DN	134	-0.53	-1.84	0	0	0.001	3290
LTE2_UP.V1_UP	171	-0.49	-1.79	0	0.002	0.014	1308
ERB2_UP.V1_DN	165	-0.49	-1.76	0	0.002	0.018	2142
KRAS.50_UP.V1_DN	47	-0.59	-1.74	0.002	0.003	0.026	2998
P53_DN.V1_UP	178	-0.47	-1.69	0	0.006	0.057	1721
ESC_V6.5_UP_EARLY.V1_DN	159	-0.47	-1.68	0	0.007	0.068	1543
AKT_UP.V1_UP	144	-0.47	-1.64	0.002	0.01	0.107	2505
KRAS.300_UP.V1_DN	135	-0.47	-1.64	0	0.01	0.11	1840
STK33_SKM_UP	249	-0.44	-1.64	0	0.011	0.107	2745
ESC_J1_UP_EARLY.V1_UP	151	-0.45	-1.59	0.002	0.015	0.171	1762
KRAS.LUNG_UP.V1_DN	132	-0.45	-1.56	0.002	0.018	0.229	2807
CRX_DN.V1_UP	119	-0.46	-1.57	0.004	0.019	0.227	1783
LEF1_UP.V1_DN	171	-0.43	-1.55	0	0.021	0.277	2279
MYC_UP.V1_DN	139	-0.44	-1.55	0	0.021	0.286	2272
KRAS.600_UP.V1_DN	266	-0.4	-1.53	0	0.025	0.354	2194
ALK_DN.V1_DN	131	-0.43	-1.51	0.006	0.025	0.413	2747
EGFR_UP.V1_UP	177	-0.42	-1.5	0.002	0.025	0.428	2211
KRAS.AMP.LUNG_UP.V1_DN	128	-0.43	-1.5	0.004	0.025	0.443	2893
NRL_DN.V1_UP	124	-0.43	-1.51	0.006	0.026	0.397	3054
ESC_J1_UP_EARLY.V1_DN	151	-0.43	-1.51	0.006	0.026	0.406	2721
SINGH_KRAS_DEPENDENCY_SIGNATURE_	17	-0.64	-1.51	0.05	0.026	0.412	952
SIRNA_EIF4GI_UP	84	-0.46	-1.49	0.014	0.026	0.463	2663
CRX_NRL_DN.V1_UP	123	-0.43	-1.51	0	0.028	0.395	3054
STK33_UP	250	-0.39	-1.47	0.006	0.034	0.564	2796
